# Supplementary material for: E3 ligase SlCOP1-1 stabilizes transcription factor SlOpaque2 and enhances fruit resistance to Botrytis cinerea in tomato
Source: Plant Physiol. 2024 Jul 30;196(2):1196–213. doi: 10.1093/plphys/kiae404 (PMC11444291; doi:10.1093/plphys/kiae404)
Supplement: kiae404_Supplementary_Data [file kiae404_supplementary_data.zip]

Archive with 4 entries (4 files):
- ds1.xlsx
- ds2.xlsx
- Supplementary Data.pdf
- Supplementary Tables.xlsx
