# Supplementary material for: E3 ligase SlCOP1-1 stabilizes transcription factor SlOpaque2 and enhances fruit resistance to Botrytis cinerea in tomato
Source: Plant Physiol. 2024 Jul 30;196(2):1196–213. doi: 10.1093/plphys/kiae404 (PMC11444291; doi:10.1093/plphys/kiae404)
Supplement: kiae404_Supplementary_Data [file kiae404_supplementary_data.zip › ds1.xlsx]

## Sheet: Supplementary Dataset 1
Supplementary Dataset 1. TMT-based quantitative proteomic analysis of fruits of the wild type, Slcop1-1 mutant and SlCOP1-1 OE lines.
Checked	Protein FDR Confidence: Combined	Master	Accession	Description	Abundance Ratio: CR-1 / WT	Abundance Ratio: CR-21/ WT	Abundance Ratio: OE-2 / WT	Abundance Ratio: OE-3 / WT	Abundance Ratio P-Value: CR-1 / WT	Abundance Ratio P-Value: CR-21 / WT	Abundance Ratio P-Value: OE-2 / WT	Abundance Ratio P-Value: OE-3 / WT	# Peptides	# PSMs	# Unique Peptides	# AAs	MW [kDa]	calc. pI	Score Sequest HT: Sequest HT	# Peptides (by Search Engine): Sequest HT	# Razor Peptides
FALSE	High	Master Protein	Solyc00g019950	NADH dehydrogenase subunit 9	1	0.976	0.968	0.983	0.571385	0.44971	0.935984	0.769759	7	25	7	183	21.8	7.44	79.47	7	0
FALSE	Medium	Master Protein	Solyc00g021630	NADH-ubiquinone oxidoreductase chain 6	1.005	1.049	0.877	0.984	0.611165	0.804678	0.203185	0.711373	1	4	1	217	24.9	10.36	11.12	1	0
FALSE	High	Master Protein	Solyc00g021640	Ribosomal protein S4	1.029	1.117	0.991	0.97	0.807832	0.287382	0.846793	0.879324	4	9	4	407	47.7	10.39	23.99	4	0
FALSE	Medium	Master Protein	Solyc00g022100	Ribosomal protein L10	0.924	0.952	0.94	1.002	0.217493	0.437962	0.598055	0.809404	1	1	1	159	18.3	6.9	3.05	1	0
FALSE	Medium	Master Protein	Solyc00g094530	NADH-ubiquinone oxidoreductase chain 1	1.005	1.004	0.869	1.18	0.656739	0.80969	0.16974	0.0674522	1	4	1	129	13.8	9.19	1.63	1	0
FALSE	High	Master Protein	Solyc00g180440	50S ribosomal protein L20, chloroplastic	1.077	0.984	0.806	0.818	0.789165	0.539275	0.0279938	0.148911	3	8	3	84	10.2	12.13	19.1	3	0
FALSE	High	Master Protein	Solyc00g500019	Photosystem I assembly protein Ycf4	1.082	1.071	0.949	0.905	0.609603	0.4992	0.790237	0.566204	4	12	4	123	14.4	5.66	29.9	4	0
FALSE	High	Master Protein	Solyc00g500022	30S ribosomal protein S18, chloroplastic	1.143	1.172	0.82	0.891	0.371721	0.102782	0.033856	0.546943	3	13	3	101	12	11.91	33.01	3	0
FALSE	High	Master Protein	Solyc00g500023	ATP-dependent Clp protease proteolytic subunit	0.934	1.084	0.88	0.986	0.175431	0.440615	0.219103	0.76748	3	18	3	156	17.6	4.98	62.06	3	0
FALSE	High	Master Protein	Solyc00g500027	Cytochrome b6	1.195	1.472	0.79	0.962	0.106051	1.84042e-06	0.0177153	0.946028	3	12	3	233	26.1	8.73	39.68	3	0
FALSE	High	Master Protein	Solyc00g500031	50S ribosomal protein L14, chloroplastic	0.976	1.076	0.808	0.829	0.399029	0.602875	0.0277899	0.189726	9	31	9	256	29.4	10.4	79.17	9	0
FALSE	High	Master Protein	Solyc00g500034	30S ribosomal protein S3, chloroplastic	0.891	1.019	0.762	0.798	0.0660116	0.891106	0.00326796	0.113787	18	60	18	352	40.4	9.73	201.35	18	0
FALSE	High	Master Protein	Solyc00g500037	Protein Ycf2	1.002	1.048	0.939	0.879	0.619692	0.779606	0.614894	0.474441	17	30	16	2207	257.4	8.28	86.39	17	1
FALSE	High	Master Protein	Solyc00g500042	Protein TIC 214	1.034	1.059	1.18	1.118	0.848564	0.667526	0.0275214	0.142281	38	96	29	964	116.2	10.01	338.37	38	9
FALSE	High	Master Protein	Solyc00g500047	50S ribosomal protein L2, chloroplastic	1.03	1.061	0.842	0.857	0.797081	0.686821	0.0845139	0.312095	7	25	7	294	32.1	10.93	86.59	7	0
FALSE	High	Master Protein	Solyc00g500053	DNA-directed RNA polymerase subunit beta	1.013	1.001	0.797	0.828	0.669438	0.695514	0.0191487	0.182486	5	9	5	224	25.4	7.2	30.54	5	0
FALSE	High	Master Protein	Solyc00g500055	30S ribosomal protein S14, chloroplastic	0.976	0.999	0.784	0.793	0.391243	0.691219	0.0120218	0.0862198	4	11	4	125	14.5	10.8	38.2	4	0
FALSE	High	Master Protein	Solyc00g500056	DNA-directed RNA polymerase subunit alpha	1.114	1.173	1.724	1.21	0.528316	0.0830974	4.64504e-11	0.0221889	9	88	9	734	82.4	7.17	321.8	9	0
FALSE	High	Master Protein	Solyc00g500057	Photosystem I P700 chlorophyll a apoprotein A1	1.307	1.486	0.897	0.687	0.0171353	5.13208e-06	0.314693	0.00330727	9	52	8	653	72.1	7.24	161.43	9	1
FALSE	High	Master Protein	Solyc00g500058	Photosystem I assembly protein Ycf3	1.067	1.08	0.931	0.972	0.713047	0.4221	0.639506	0.87871	3	10	3	129	15	6.79	28.04	3	0
FALSE	High	Master Protein	Solyc00g500059	Photosystem I assembly protein Ycf3	1.115	1.095	0.866	0.897	0.502409	0.396769	0.144784	0.591431	2	6	2	85	9.4	9.86	17.28	2	0
FALSE	High	Master Protein	Solyc00g500063	Ribulose bisphosphate carboxylase large chain	1.057	0.996	0.734	0.821	0.959572	0.683058	0.00081437	0.166338	23	370	23	464	51.4	6.48	1224.29	23	0
FALSE	High	Master Protein	Solyc00g500064	Ycf15	1.238	1.184	0.871	0.71	0.0730193	0.0499471	0.178917	0.00640949	26	223	25	498	53.4	5.39	837.87	26	0
FALSE	High	Master Protein	Solyc00g500065	Acetyl-coenzyme A carboxylase carboxyl transferase subunit beta, chloroplastic	1.041	1.105	0.927	0.816	0.913088	0.397702	0.565015	0.163262	8	27	8	391	44.7	5.07	97.74	8	0
FALSE	High	Master Protein	Solyc00g500067	NAD	1.191	1.27	0.925	0.888	0.171755	0.0033728	0.531816	0.550785	14	94	14	434	48.7	6.21	326.65	14	0
FALSE	High	Master Protein	Solyc00g500068	Cytochrome b559 subunit alpha	1.192	1.363	0.649	0.627	0.159457	0.0002555	5.85328e-06	0.000134659	1	7	1	107	12.1	5.81	17.58	1	0
FALSE	High	Master Protein	Solyc00g500071	Photosystem II CP43 reaction center protein	0.669	1.319	0.643	0.54	5.94282e-07	0.00054984	1.04807e-06	2.48483e-07	12	85	12	508	56	6.77	315.58	12	0
FALSE	High	Master Protein	Solyc00g500075	30S ribosomal protein S11, chloroplastic	1.026	0.975	0.775	0.732	0.801248	0.444227	0.00582348	0.0169615	4	14	4	138	14.9	12.28	52.75	4	0
FALSE	High	Master Protein	Solyc00g500077	50S ribosomal protein L16, chloroplastic	1.037	1.069	0.783	0.733	0.895533	0.619894	0.00715756	0.0221893	5	15	5	118	13.2	11.46	59.23	5	0
FALSE	High	Master Protein	Solyc00g500088	Protein TIC 214	1.41	0.982	0.903	0.898	0.00121245	0.510366	0.375658	0.579071	32	83	10	997	118.1	9.6	290.44	32	15
FALSE	High	Master Protein	Solyc00g500134	30S ribosomal protein S2, chloroplastic	1.058	0.987	0.764	0.771	0.942358	0.56077	0.0073029	0.0547244	6	21	5	379	42.8	9.64	79.74	6	1
FALSE	High	Master Protein	Solyc00g500135	DNA-directed RNA polymerase subunit beta''	1.026	1.016	0.817	0.798	0.753658	0.859118	0.0421864	0.0933924	26	46	6	1657	186.5	9.16	139.95	26	20
FALSE	High	Master Protein	Solyc00g500136	Photosystem II CP43 reaction center protein	1.36	1.3	0.604	0.529	0.00473812	0.00311105	3.01291e-08	1.39874e-07	17	79	17	776	85.5	6.46	303.47	17	0
FALSE	High	Master Protein	Solyc00g500140	ATP synthase epsilon chain, chloroplastic	1.132	1.355	0.79	0.979	0.250803	5.26452e-05	0.029854	0.948364	4	16	4	133	14.5	5.54	77.32	4	0
FALSE	High	Master Protein	Solyc00g500157	Protein Ycf2	1.009	1.016	0.946	0.901	0.68052	0.923362	0.688063	0.603748	3	3	3	252	28.8	8.7	8.7	3	0
FALSE	High	Master Protein	Solyc00g500184	NADH dehydrogenase subunit 7	0.977	0.895	0.891	0.955	0.412596	0.0626245	0.303079	0.983636	5	26	5	337	38.3	9.42	87.54	5	0
FALSE	High	Master Protein	Solyc00g500192	NAD	0.887	1.109	0.636	0.696	0.0600737	0.37106	7.75119e-07	0.00596236	5	9	5	393	45.6	5.44	23.64	5	0
FALSE	High	Master Protein	Solyc00g500200	Photosystem II protein D1	1.207	1.261	0.912	0.759	0.126315	0.00251404	0.468173	0.0331811	8	76	8	353	38.9	5.25	296.99	8	0
FALSE	High	Master Protein	Solyc00g500203	ATP synthase subunit alpha, chloroplastic	1.316	1.333	0.836	0.848	0.0137481	0.000317144	0.0689521	0.276856	23	188	20	507	55.4	5.21	678.49	23	0
FALSE	High	Master Protein	Solyc00g500228	Ribosomal protein L2	1.011	0.983	0.897	0.939	0.678264	0.521641	0.280352	0.929183	4	10	4	334	36.9	11.14	26.76	4	0
FALSE	Medium	Master Protein	Solyc00g500235	Unknown protein	0.774	0.906	0.876	0.82	0.000675958	0.0670762	0.228894	0.181792	1	3	1	157	18.2	8.16	7.32	1	0
FALSE	High	Master Protein	Solyc00g500252	NADH-ubiquinone oxidoreductase chain 4	0.908	0.888	0.808	0.917	0.0977012	0.0277678	0.0307197	0.709951	1	3	1	171	18.8	9.6	6.76	1	0
FALSE	High	Master Protein	Solyc00g500254	50S ribosomal protein L20, chloroplastic	1.02	1.021	0.839	0.758	0.734844	0.90868	0.0765266	0.0422035	1	3	1	122	14.5	11.43	9.18	1	0
FALSE	High	Master Protein	Solyc00g500256	NADH-ubiquinone oxidoreductase chain 5	0.956	0.968	0.881	0.975	0.288865	0.39709	0.261007	0.79534	3	16	3	275	31.7	8.41	59.61	3	0
FALSE	High	Master Protein	Solyc00g500260	Cytochrome b	0.959	0.986	0.938	0.967	0.30927	0.545892	0.663902	0.907184	5	20	5	929	103.5	6.68	61.14	5	0
FALSE	High	Master Protein	Solyc00g500274	Ribosomal protein S3	1.032	1.019	0.969	0.973	0.82595	0.849244	0.945672	0.805352	15	28	13	599	67.8	10.2	83.77	15	2
FALSE	High	Master Protein	Solyc00g500276	Cytochrome c oxidase subunit 2	0.982	1.073	1.019	0.959	0.618206	0.540949	0.681341	0.820901	2	2	2	223	24.5	5.68	7.59	2	0
FALSE	High	Master Protein	Solyc00g500278	Protein TIC 214	1.007	1.013	0.885	0.943	0.722161	0.941247	0.320233	0.841923	15	42	2	615	71.9	8.65	134.75	15	0
FALSE	High	Master Protein	Solyc00g500290	DNA-directed RNA polymerase subunit beta''	0.965	0.987	0.789	0.891	0.387589	0.663079	0.0252588	0.469717	24	39	4	1344	151.4	9.26	114.31	24	0
FALSE	High	Master Protein	Solyc00g500303	Cytochrome c oxidase subunit 3	1.012	0.868	0.875	1.126	0.796985	0.028996	0.266803	0.144149	1	3	1	265	29.6	7.23	11.22	1	0
FALSE	High	Master Protein	Solyc00g500314	NADH dehydrogenase subunit 2	0.952	0.913	0.844	0.934	0.253738	0.103096	0.0941212	0.879549	1	3	1	262	28	8.94	11.91	1	0
FALSE	High	Master Protein	Solyc00g500316	NADH dehydrogenase subunit 2	1.015	0.757	0.698	0.722	0.790428	3.05973e-05	0.000503487	0.0104048	1	3	1	230	25.1	10.21	8.82	1	0
FALSE	High	Master Protein	Solyc00g500322	ATP synthase subunit b, chloroplastic	1.075	1.232	0.808	1.014	0.803997	0.0146586	0.0294471	0.525148	10	47	10	169	19.3	8.72	185.33	10	0
FALSE	High	Master Protein	Solyc00g500330	Maturase K	1.137	1.041	0.944	0.934	0.224337	0.796072	0.716284	0.69487	2	2	2	451	52.9	9.31	5.04	2	0
FALSE	High	Master Protein	Solyc00g500335	ATP synthase subunit a, chloroplastic	1.267	1.295	0.787	0.851	0.0394223	0.00234128	0.0135598	0.303114	2	6	2	230	25.2	7.03	14.95	2	0
FALSE	Low	Master Protein	Solyc00g500342	Unknown protein	0.99	1.033	1.045	0.89	0.486682	0.970904	0.412808	0.543913	1	2	1	186	20.1	10.11	4.24	1	0
FALSE	High	Master Protein	Solyc00g500351	Ribosomal protein S13	1.101	1.049	0.922	0.892	0.589013	0.78284	0.53836	0.546676	5	10	5	725	78.5	9.07	30.87	5	0
FALSE	High	Master Protein	Solyc00g500358	ATP synthase subunit alpha	1.018	1.058	0.881	0.951	0.71758	0.671415	0.224905	0.978001	24	252	21	511	55.4	6.24	936.49	24	3
FALSE	High	Master Protein	Solyc01g005000	Glutamate decarboxylase	1.102	0.858	0.847	0.804	0.406041	0.0422077	0.0918908	0.0707963	7	31	4	484	55.1	6.14	108.55	7	0
FALSE	High	Master Protein	Solyc01g005020	Salt Overly Sensitive 1	1.005	0.953	0.971	0.88	0.597931	0.281733	0.970922	0.479792	15	33	15	1151	127.4	6.32	103.37	15	0
FALSE	High	Master Protein	Solyc01g005030	MAP kinase kinase kinase 1	1.009	1.016	1.07	1.001	0.646058	0.818576	0.287919	0.675913	17	42	16	1156	131.1	6.64	133.29	17	0
FALSE	High	Master Protein	Solyc01g005140	Cytochrome b561/ferric reductase transmembrane	1.384	1.007	1.084	0.922	0.00229888	0.76663	0.246195	0.73058	1	5	1	221	24.6	10.24	14.29	1	0
FALSE	High	Master Protein	Solyc01g005210	Trehalose-6-phosphate synthase	1.013	1.038	1.017	1.075	0.698218	0.878452	0.659257	0.250512	18	42	14	545	61.4	5.49	146.27	18	0
FALSE	High	Master Protein	Solyc01g005240	Aspartokinase	1.026	0.988	0.829	0.779	0.771968	0.554784	0.061176	0.0738388	14	37	14	565	61.9	6.24	109.22	14	0
FALSE	High	Master Protein	Solyc01g005250	Aspartate-semialdehyde dehydrogenase	1.104	1.155	0.933	0.998	0.596815	0.151468	0.600091	0.635498	10	24	10	408	44.5	7.77	85.18	10	0
FALSE	High	Master Protein	Solyc01g005280	Sec14p-like phosphatidylinositol transfer family protein	1.065	1.059	1.009	0.9	0.654102	0.658052	0.837982	0.44482	2	3	1	240	27.6	8.21	3.53	2	0
FALSE	High	Master Protein	Solyc01g005330	Microtubule-associated protein 70	1.183	1.151	0.982	0.87	0.137997	0.123246	0.940202	0.39681	9	18	4	622	69.4	8.54	63.47	9	0
FALSE	High	Master Protein	Solyc01g005340	Ankyrin repeat-containing protein	1.069	1.065	1.017	1.14	0.646459	0.599415	0.676541	0.165388	4	4	4	523	57.2	8.46	7.41	4	0
FALSE	High	Master Protein	Solyc01g005380	Histone-lysine N-methyltransferase setd3	1.038	1.009	0.934	0.98	0.888932	0.815003	0.642549	0.763309	13	37	13	496	55	6.95	147.57	13	0
FALSE	High	Master Protein	Solyc01g005410	Caleosin	1.553	1.001	0.841	0.644	2.265e-06	0.906052	0.0717843	0.00155348	4	6	4	188	21.5	8.69	20.09	4	0
FALSE	High	Master Protein	Solyc01g005430	Plant ubx domain-containing protein 2	1.054	1.028	1.022	1.08	0.87652	0.931848	0.581832	0.264547	2	4	2	456	50.2	7.06	12.26	2	0
FALSE	High	Master Protein	Solyc01g005440	Jasmonate ZIM-domain protein 2	0.931	0.965	1.058	0.946	0.170843	0.43695	0.34263	0.906328	3	3	3	309	32.4	8.76	7.64	3	0
FALSE	High	Master Protein	Solyc01g005490	IAA-amino acid hydrolase ILR1	1.05	0.948	1.002	0.972	0.992836	0.287254	0.794114	0.805824	10	21	10	439	48.2	6.06	87.16	10	0
FALSE	High	Master Protein	Solyc01g005520	Protein LOW PSII ACCUMULATION 1, chloroplastic	1.135	1.055	0.908	0.84	0.237469	0.630792	0.475042	0.195483	3	6	3	218	24.3	8.7	22.66	3	0
FALSE	High	Master Protein	Solyc01g005540	Lysine--tRNA ligase	1.025	1.057	0.86	0.927	0.761361	0.734314	0.144641	0.82659	7	13	7	603	68.1	6.24	48.03	7	0
FALSE	High	Master Protein	Solyc01g005560	Isocitrate dehydrogenase [NADP]	1.062	0.879	1.087	1.3	0.918361	0.0456203	0.215278	0.00348356	26	124	16	415	46.7	6.8	445.97	26	10
FALSE	High	Master Protein	Solyc01g005620	oxoglutarate/malate translocator	0.994	0.98	0.89	0.997	0.530329	0.545985	0.297675	0.70607	12	70	12	297	31.7	9.47	269.96	12	0
FALSE	High	Master Protein	Solyc01g005810	Protein MAK16 homolog	1.034	1.042	0.985	0.877	0.852122	0.817003	0.901104	0.485325	7	10	7	302	35.5	6.05	24.82	7	0
FALSE	High	Master Protein	Solyc01g005820	Serine/arginine-rich-splicing factor SCL30A	1.135	1.084	0.985	1.078	0.378778	0.477364	0.898445	0.233719	7	26	7	252	29	11.43	79.31	7	0
FALSE	High	Master Protein	Solyc01g005910	Acid phosphatase/vanadium-dependent haloperoxidase-related protein	1	1.066	0.829	0.925	0.57777	0.601524	0.0546872	0.774173	5	12	5	266	28.6	7.02	47.66	5	0
FALSE	High	Master Protein	Solyc01g005930	Lipase/lipooxygenase%2C PLAT/LH2 family protein	0.983	1.07	0.96	1.077	0.455297	0.583131	0.860056	0.216575	3	5	3	405	44.5	5.08	13.77	3	0
FALSE	High	Master Protein	Solyc01g005950	Serine/threonine-protein phosphatase	1.055	1.01	1	1.073	0.762838	0.910237	0.812887	0.390274	10	33	2	313	35.5	5.22	137.73	10	0
FALSE	High	Master Protein	Solyc01g005960	RNA helicase DEAD1	1.021	0.992	0.965	0.924	0.868283	0.704897	0.941206	0.682308	14	28	6	604	65.7	8.07	101.38	14	0
FALSE	High	Master Protein	Solyc01g005985	Bifunctional inhibitor/lipid-transfer protein/seed storage 2S albumin superfamily protein, putative	1.139	0.921	0.948	0.808	0.383194	0.120483	0.742101	0.13732	2	4	2	226	24.7	8.95	10.01	2	0
FALSE	High	Master Protein	Solyc01g006000	GPI mannosyltransferase 2	0.962	0.971	1.202	1.235	0.510327	0.680814	0.0713608	0.104918	1	1	1	514	57.4	9.26	3.95	1	0
FALSE	High	Master Protein	Solyc01g006010	Branchpoint-bridging protein	1.039	0.97	0.965	0.944	0.947459	0.470112	0.867458	0.912494	4	6	4	803	85.9	9.16	22.42	4	0
FALSE	High	Master Protein	Solyc01g006020	BnaCnng41690D protein	0.01	0.01	0.775	0.789	1e-17	1e-17	0.00616896	0.0935884	5	16	5	281	31.5	9.64	57.96	5	0
FALSE	High	Master Protein	Solyc01g006040	E3 ubiquitin protein ligase	1.022	0.913	0.905	0.914	0.799004	0.138179	0.36113	0.684247	3	6	3	555	63	5.82	15.68	3	0
FALSE	High	Master Protein	Solyc01g006110	PP2A regulatory subunit TAP46	1.102	1.096	1.197	0.98	0.398278	0.401652	0.0335845	0.932463	8	16	8	405	45.9	5.03	69.27	8	0
FALSE	High	Master Protein	Solyc01g006160	60S acidic ribosomal protein P1	0.929	1.024	0.941	0.969	0.297879	0.933142	0.583368	0.888781	1	5	1	112	11.3	4.41	32.51	1	0
FALSE	High	Master Protein	Solyc01g006170	Eukaryotic rRNA processing	1.072	1.022	0.929	0.817	0.840281	0.958838	0.558173	0.150038	7	14	7	298	34.1	8.92	58.39	7	0
FALSE	High	Master Protein	Solyc01g006190	E3 ubiquitin-protein ligase	1.096	1.049	0.994	1.003	0.644078	0.794846	0.813102	0.616067	1	2	1	308	34.8	7.85	5.91	1	0
FALSE	High	Master Protein	Solyc01g006230	Cysteine protease	0.996	0.956	1.125	1.195	0.592613	0.379375	0.0833706	0.0514864	4	7	4	521	57.2	5.59	30.74	4	0
FALSE	High	Master Protein	Solyc01g006240	Inactive protein restricted tev movement 1	1.106	1.05	1.118	0.948	0.570341	0.715314	0.107197	0.995073	4	10	4	176	19.9	6.1	34.48	4	0
FALSE	High	Master Protein	Solyc01g006280	Formate--tetrahydrofolate ligase	0.82	0.747	0.992	0.954	0.00611899	1.24886e-05	0.862271	0.998407	23	134	23	634	67.3	6.98	518.29	23	0
FALSE	High	Master Protein	Solyc01g006330	Plastid-lipid associated protein PAP / fibrillin family protein	1.021	1.043	0.84	0.98	0.806634	0.804892	0.105795	0.789287	1	1	1	428	48	9.03	1.99	1	0
FALSE	High	Master Protein	Solyc01g006350	Callose synthase 1	1.203	1.15	1.178	1.092	0.0630345	0.101965	0.0297809	0.186726	9	16	6	1123	128.3	7.42	57.03	9	0
FALSE	High	Master Protein	Solyc01g006360	Callose synthase 9	1.296	1.166	1.159	0.967	0.020162	0.0903677	0.0398096	0.880844	10	19	10	763	88.4	9.06	56.59	10	0
FALSE	High	Master Protein	Solyc01g006370	Callose synthase	1.119	0.967	1.019	0.952	0.411308	0.465068	0.613139	0.990378	3	5	1	1948	225.1	9.04	15.52	3	0
FALSE	High	Master Protein	Solyc01g006430	Fatty acid desaturase	1.49	1.596	1.858	0.898	5.83054e-06	9.65998e-10	1.04361e-14	0.485728	6	14	6	383	43.8	8.44	46.13	6	0
FALSE	High	Master Protein	Solyc01g006450	Enoyl-[acyl-carrier-protein] reductase [NADH], chloroplastic	1.053	1.109	0.929	0.843	0.992856	0.289074	0.558221	0.252749	11	50	7	436	46.9	9.26	169.44	11	4
FALSE	High	Master Protein	Solyc01g006480	Alpha/beta-Hydrolases superfamily protein	1.026	0.903	0.987	1.252	0.988352	0.19621	0.970881	0.0460685	1	2	1	236	25.5	7.15	2.6	1	0
FALSE	High	Master Protein	Solyc01g006490	UPF0061 protein	1.091	1.075	1.099	1.039	0.601524	0.52962	0.169965	0.483452	17	43	11	623	69.7	6.1	149.59	17	0
FALSE	High	Master Protein	Solyc01g006510	sorbitol related enzyme	0.988	0.961	0.874	0.801	0.489047	0.392125	0.200032	0.12682	15	53	15	355	38.1	6.29	200.75	15	0
FALSE	High	Master Protein	Solyc01g006540	lipoxygenase C	0.892	2.574	2.256	2.956	0.0679068	1e-17	1e-17	1e-17	44	206	43	737	83.9	6.11	686.51	44	0
FALSE	High	Master Protein	Solyc01g006630	NAD	1.013	1.012	0.957	0.966	0.673234	0.83734	0.803322	0.891126	16	49	16	359	39.4	7.27	174.77	16	0
FALSE	High	Master Protein	Solyc01g006670	Glycosyltransferase	1.081	0.963	0.984	1.084	0.548984	0.528787	0.97441	0.32585	6	13	6	486	54.9	5.15	38.54	6	0
FALSE	High	Master Protein	Solyc01g006680	2-oxoglutarate	0.874	0.979	1.107	1.138	0.0324669	0.543433	0.125831	0.0977004	3	5	3	430	48.8	5.43	13.31	3	0
FALSE	High	Master Protein	Solyc01g006800	Methionine aminopeptidase 2	1.056	1.042	1.027	0.907	0.896183	0.806897	0.557003	0.635566	6	19	6	288	32.2	5.85	64.33	6	0
FALSE	High	Master Protein	Solyc01g006830	Protein WVD2-like 1	1.126	1.129	0.906	0.721	0.450709	0.210793	0.41778	0.00989784	12	29	12	466	50.4	9.82	65.53	12	0
FALSE	High	Master Protein	Solyc01g006860	Co-chaperone, HscB-like protein	0.968	1.022	0.966	1.09	0.357692	0.902275	0.91844	0.19738	7	17	7	267	31	7.24	61.2	7	0
FALSE	High	Master Protein	Solyc01g006900	MD-2-related lipid recognition domain-containing protein / ML domain-containing protein	0.615	0.877	0.889	0.866	3.33553e-09	0.0301132	0.267145	0.37071	11	120	11	159	17.5	5.52	442.61	11	0
FALSE	High	Master Protein	Solyc01g006940	RNA-binding protein CP33, chloroplastic	1.011	1.056	0.863	0.782	0.66319	0.662828	0.186218	0.0486979	10	34	10	336	36.7	5.1	111.69	10	0
FALSE	High	Master Protein	Solyc01g006960	Trafficking protein particle complex subunit 8	1.112	1.107	1	0.971	0.525708	0.284974	0.785248	0.872406	19	37	19	1268	143.4	6.9	125.5	19	0
FALSE	High	Master Protein	Solyc01g006970	RNA helicase family protein	0.95	0.956	0.95	100	0.411868	0.548329	0.617036	1e-17	7	13	7	1031	115.4	8.47	51	7	0
FALSE	High	Master Protein	Solyc01g006980	Malonyl CoA-acyl carrier protein transacylase containing protein, expressed	1.023	1.044	0.86	0.848	0.758694	0.866226	0.153113	0.284261	14	75	14	359	38	6.61	256.21	14	0
FALSE	High	Master Protein	Solyc01g007070	BEL1-like homeodomain protein 3	1.097	1.053	0.834	0.895	0.644596	0.737767	0.0823255	0.571532	11	30	9	700	76.7	6.7	94.07	11	2
FALSE	Medium	Master Protein	Solyc01g007130	Receptor protein kinase	1.178	1.177	0.965	0.868	0.208096	0.0772407	0.90115	0.395639	1	1	1	963	105.1	5.83	2.88	1	0
FALSE	High	Master Protein	Solyc01g007150	Coatomer subunit beta	1.147	1.063	0.986	0.941	0.340975	0.629702	0.917804	0.896987	42	147	18	949	105.8	6.04	560.68	42	0
FALSE	High	Master Protein	Solyc01g007250	U3 small nucleolar ribonucleoprotein imp4	1.152	1.103	1.077	0.948	0.324841	0.409221	0.241263	0.991536	7	8	6	332	38.6	9.26	24.75	7	1
FALSE	High	Master Protein	Solyc01g007740	2-Cys peroxiredoxin	1.036	1.108	0.848	1.014	0.863844	0.327855	0.0999238	0.510897	12	66	8	285	31.5	7.39	254.39	12	4
FALSE	High	Master Protein	Solyc01g007790	alpha/beta-Hydrolases superfamily protein	1.153	1.056	1.081	1.059	0.189417	0.630808	0.237634	0.279273	1	1	1	344	38.9	8.09	2.92	1	0
FALSE	High	Master Protein	Solyc01g007860	Ubiquitin-conjugating enzyme variant	0.965	1.019	1.141	1.195	0.339581	0.923629	0.0635619	0.0257432	6	25	1	146	16.5	6.68	103.86	6	0
FALSE	High	Master Protein	Solyc01g007880	Phosphatidylinositol 4-phosphate 5-kinase	1.061	1.085	0.903	0.949	0.712228	0.447632	0.353156	0.792126	3	3	3	781	86.4	5.47	7.59	3	0
FALSE	High	Master Protein	Solyc01g007910	succinyl-CoA ligase alpha 1 subunit	0.89	0.981	0.929	1.027	0.0645287	0.580251	0.604707	0.5991	10	47	2	332	34.5	8.76	168.89	10	0
FALSE	High	Master Protein	Solyc01g007920	Isochorismatase-like	1.052	0.964	0.985	0.917	0.992471	0.352634	0.925213	0.710927	11	45	11	204	23.3	6.23	178.2	11	0
FALSE	High	Master Protein	Solyc01g008060	Ribonuclease H	1.079	1.095	0.854	0.777	0.755772	0.429289	0.103842	0.0629435	1	1	1	303	33.1	7.65	3.29	1	0
FALSE	High	Master Protein	Solyc01g008070	Plant/MCA23-20 protein	0.994	1.067	0.929	1.048	0.602485	0.549162	0.601842	0.320632	7	26	7	445	49.4	8.28	115.36	7	0
FALSE	High	Master Protein	Solyc01g008080	40S ribosomal protein S27	1.118	1.041	0.992	0.916	0.488893	0.809478	0.848841	0.757516	2	7	2	86	9.6	8.75	20.22	2	0
FALSE	High	Master Protein	Solyc01g008100	Transferring glycosyl group transferase	1.069	0.979	0.969	1.004	0.863625	0.463472	0.950702	0.662168	5	24	5	217	24.9	5.39	81.33	5	0
FALSE	High	Master Protein	Solyc01g008110	Cytochrome P450	0.943	0.964	1.117	1.179	0.226987	0.385922	0.10755	0.0427088	14	28	14	501	56.9	8.6	90.62	14	0
FALSE	High	Master Protein	Solyc01g008140	Phytosulfokine receptor 1	1.144	1.276	1.048	0.968	0.331956	0.00192603	0.42217	0.887485	2	3	2	967	106.8	7.14	6.85	2	0
FALSE	High	Master Protein	Solyc01g008160	Protein SLOW GREEN 1, chloroplastic	0.988	0.955	1.333	1.462	0.485154	0.300351	0.000346562	0.000108586	12	41	12	320	36.2	5.35	118.45	12	0
FALSE	High	Master Protein	Solyc01g008170	Zinc finger transcription factor 5	1.008	0.985	0.939	0.923	0.627395	0.539686	0.665962	0.760474	4	7	4	706	79.1	5.9	21.21	4	0
FALSE	High	Master Protein	Solyc01g008250	Thioredoxin	1.036	1.122	0.782	0.928	0.946198	0.223338	0.016657	0.83151	5	16	5	182	20.2	8.88	58	5	0
FALSE	High	Master Protein	Solyc01g008280	Serine/threonine-protein phosphatase 2A activator	1.053	1.067	0.962	0.995	0.978455	0.587463	0.880476	0.6848	8	22	8	385	43.5	7.05	75.08	8	0
FALSE	High	Master Protein	Solyc01g008290	Dihydroorotate dehydrogenase	1	0.855	0.927	0.942	0.574827	0.00970279	0.537828	0.93108	8	19	8	457	48.7	9.29	52.91	8	0
FALSE	High	Master Protein	Solyc01g008310	Phenylalanine--tRNA ligase beta subunit	1.01	1.012	0.962	0.923	0.649199	0.848498	0.859157	0.757162	26	101	26	613	68.5	5.57	330.52	26	0
FALSE	High	Master Protein	Solyc01g008320	Shoot gravitropism 2	1.055	1.063	1.085	0.987	0.947705	0.687774	0.237245	0.740654	13	16	13	927	105.4	5.27	48.75	13	0
FALSE	High	Master Protein	Solyc01g008330	Biotin carboxylase	1.035	1.089	0.93	0.878	0.854759	0.495127	0.584537	0.451719	28	95	28	604	66.2	6.89	347.36	28	0
FALSE	High	Master Protein	Solyc01g008340	L19 ribosomal protein	1.016	0.994	0.972	0.949	0.719765	0.649249	0.94771	0.958843	6	18	6	250	28.4	10.26	47.64	6	0
FALSE	High	Master Protein	Solyc01g008360	RNA binding protein	1.045	1.055	1.066	1.095	0.840708	0.67075	0.351115	0.286722	3	7	3	123	14.3	9.55	25.59	3	0
FALSE	High	Master Protein	Solyc01g008370	26S proteasome non-ATPase regulatory subunit 7	0.965	1.019	1.068	1.004	0.340386	0.890177	0.289802	0.589941	12	56	12	337	38.5	6.13	236.9	12	0
FALSE	High	Master Protein	Solyc01g008470	Translocation protein Sec62	1.151	0.997	1.067	0.919	0.303304	0.657342	0.311335	0.747834	3	6	3	359	41.2	7.06	10.62	3	0
FALSE	High	Master Protein	Solyc01g008530	phenylacetaldehyde reductase 1	0.01	0.962	0.9	0.875	1e-17	0.3051	0.334185	0.442562	3	9	2	328	35.9	6.55	26.12	3	0
FALSE	High	Master Protein	Solyc01g008550	phenylacetaldehyde reductase 2	0.889	0.839	0.936	0.8	0.0597821	0.0060785	0.655002	0.104153	10	37	9	320	35.4	6.43	138.94	10	1
FALSE	High	Master Protein	Solyc01g008710	mannan endo-1,4-beta-mannosidase	0.449	0.545	1.816	3.663	1e-17	1e-17	1.80149e-11	1e-17	10	38	10	399	45.3	8.85	133.54	10	0
FALSE	High	Master Protein	Solyc01g008770	Rho GTPase-activating protein 7	1.3	1.204	0.909	0.784	0.0201466	0.0301401	0.390628	0.0758129	2	8	2	867	95.8	5.6	21.7	2	0
FALSE	High	Master Protein	Solyc01g008790	Non-specific phospholipase C6	0.01	1.181	0.915	0.842	1e-17	0.0586494	0.489868	0.191197	1	1	1	432	48.2	6.93	3.88	1	0
FALSE	High	Master Protein	Solyc01g008820	signal peptide peptidase-like	1.092	1.034	1.391	1.192	0.466749	0.884417	6.22959e-05	0.0972232	4	18	2	339	37.5	7.74	51.58	4	0
FALSE	High	Master Protein	Solyc01g008840	COP9 signalosome complex subunit 2	1.028	0.994	0.945	0.922	0.802326	0.606597	0.731527	0.777329	16	39	9	439	51.3	6.39	119.92	16	7
FALSE	High	Master Protein	Solyc01g008850	Non-specific serine/threonine protein kinase	0.991	1.156	1.334	1.34	0.543057	0.0998409	0.000524411	0.000790411	14	51	10	455	52	7.55	187.65	14	0
FALSE	High	Master Protein	Solyc01g008950	Calmodulin 1	1.132	1.111	1.171	1	0.410657	0.324464	0.0341578	0.610712	10	90	1	184	21	4.6	356.09	10	13
FALSE	High	Master Protein	Solyc01g008960	Argonaute 4a	1.117	1.03	1.023	0.929	0.511463	0.960708	0.591782	0.800822	44	133	29	909	101.7	8.78	424.46	44	15
FALSE	High	Master Protein	Solyc01g008970	RNA-binding	1.25	1.176	1.096	0.904	0.0515448	0.0750244	0.19429	0.660072	11	31	9	376	41.8	4.7	105.46	11	2
FALSE	Medium	Master Protein	Solyc01g008990	THO complex subunit 7B	1.114	1.1	1.032	0.958	0.51929	0.375661	0.492952	0.929528	1	1	1	246	27.9	5.39	2.74	1	0
FALSE	High	Master Protein	Solyc01g009010	4-diphosphocytidyl-2-C-methyl-D-erythritol kinase	0.938	1.063	1.001	0.999	0.198776	0.703912	0.760845	0.684734	5	11	5	400	44.2	6.98	37.13	5	0
FALSE	High	Master Protein	Solyc01g009020	Cysteine proteinase inhibitor	0.875	1.043	0.903	1.081	0.0376357	0.932597	0.375997	0.273718	7	24	5	138	15.7	9.38	86.43	7	0
FALSE	High	Master Protein	Solyc01g009030	dgd1 suppressor 1	0.703	0.689	0.903	0.996	5.80948e-06	1.48058e-07	0.365965	0.73327	17	45	17	623	71.3	7.71	179.38	17	0
FALSE	High	Master Protein	Solyc01g009050	Molybdopterin biosynthesis protein CNX1	1.081	1.033	0.921	0.934	0.757298	0.956908	0.516247	0.866629	19	65	19	670	70.7	6.64	286.94	19	0
FALSE	Medium	Master Protein	Solyc01g009060	BTB-POZ and MATH domain protein	0.983	1.034	1.103	0.975	0.508411	0.830698	0.165327	0.854769	1	1	1	405	44.9	6.43	2.01	1	0
FALSE	High	Master Protein	Solyc01g009080	Zeaxanthin epoxidase, chloroplastic	0.01	0.01	0.85	0.86	1e-17	1e-17	0.155842	0.292046	5	20	5	203	21.8	6.33	80.12	5	0
FALSE	High	Master Protein	Solyc01g009090	Serrate RNA effector molecule	1.039	1.072	1.005	0.977	0.889518	0.633512	0.720055	0.849294	24	58	24	748	83.6	8.68	228.3	24	0
FALSE	High	Master Protein	Solyc01g009100	60S ribosomal protein L30	1.168	1.007	0.966	0.917	0.25185	0.74696	0.890679	0.765635	6	27	1	154	17.2	9.96	88.63	6	5
FALSE	High	Master Protein	Solyc01g009120	Histone deacetylase	1	1.084	0.939	0.835	0.743544	0.448181	0.612261	0.1436	3	7	3	465	50.1	7.28	34.33	3	0
FALSE	High	Master Protein	Solyc01g009180	5-methyltetrahydropteroyltriglutamate--homocysteine methyltransferase	1.081	0.99	0.986	0.929	0.771034	0.622013	0.919088	0.805867	27	118	19	817	90.6	7.52	395.36	27	0
FALSE	High	Master Protein	Solyc01g009220	inactive protein RESTRICTED TEV MOVEMENT 2-like	1.056	1.035	0.934	1.037	0.75991	0.863131	0.590851	0.577995	1	2	1	213	23.8	9.42	6.16	1	0
FALSE	High	Master Protein	Solyc01g009230	sitiens	1.026	1.039	0.936	0.886	0.805924	0.935039	0.650053	0.515034	17	33	13	1361	148.5	6.68	104.8	17	4
FALSE	High	Master Protein	Solyc01g009280	Serine/threonine-protein phosphatase	1.055	0.996	0.986	0.929	0.980025	0.641877	0.892817	0.814145	27	80	7	986	105.4	6.11	275.55	27	17
FALSE	High	Master Protein	Solyc01g009290	Protein CLP1 homolog	1.211	1.143	1.06	0.999	0.11295	0.112869	0.325791	0.692721	5	11	5	504	55	8.94	37.21	5	0
FALSE	High	Master Protein	Solyc01g009300	Serine/threonine-protein kinase Nek2	1.721	1.301	1.04	0.715	2.49878e-09	0.00641572	0.571001	0.0108907	1	1	1	997	110.3	6.47	2.72	1	0
FALSE	High	Master Protein	Solyc01g009310	meloidogyne-induced giant cell protein DB217	1.269	1.044	1.008	0.874	0.0146526	0.790349	0.781395	0.303654	4	19	4	434	49.6	8.7	66.34	4	0
FALSE	High	Master Protein	Solyc01g009380	Nicalin	0.906	1.002	0.999	0.939	0.148686	0.858909	0.853351	0.690279	8	17	4	596	65.7	7.18	70.37	8	0
FALSE	High	Master Protein	Solyc01g009420	UDP-apiose/UDP-xylose synthase	1.101	1.004	0.948	0.941	0.487401	0.827689	0.765435	0.950156	16	66	8	418	47	6.39	242.77	16	0
FALSE	High	Master Protein	Solyc01g009430	hypothetical protein	0.945	1.094	1.05	1.176	0.398008	0.492876	0.613651	0.194761	1	1	1	190	21.1	9.89	3.76	1	0
FALSE	High	Master Protein	Solyc01g009443	Mitochondrial inner membrane protease ATP23	1.052	1.013	0.98	1.101	0.802723	0.925023	0.990099	0.274877	3	5	3	243	27.9	8.9	11.91	3	0
FALSE	High	Master Protein	Solyc01g009447	60S acidic ribosomal protein family	1.082	1.036	1.098	1.009	0.550537	0.861091	0.218713	0.75268	4	16	3	111	11.3	4.54	64.78	4	0
FALSE	High	Master Protein	Solyc01g009520	Ribosomal protein	1.092	1.096	1.018	0.892	0.66268	0.394413	0.640436	0.516387	11	46	4	216	24.6	9.86	166.63	11	0
FALSE	High	Master Protein	Solyc01g009610	Protein phosphatase inhibitor 2-like	1.085	1.054	1.004	0.929	0.522535	0.681525	0.807323	0.627519	4	13	3	161	18.1	4.53	76	4	0
FALSE	High	Master Protein	Solyc01g009620	Cleavage and polyadenylation specificity factor subunit 5	1.057	0.956	1.201	1.123	0.958072	0.323568	0.0161246	0.15414	4	12	1	200	22.9	9.36	55.43	4	0
FALSE	High	Master Protein	Solyc01g009780	GSH-induced LITAF domain protein	1.388	1.11	1.037	1.212	0.00168383	0.285721	0.487056	0.0221532	1	3	1	152	17	6.25	9.86	1	0
FALSE	Medium	Master Protein	Solyc01g009830	Nucleotide/sugar transporter family protein	1.177	1.496	0.999	0.731	0.199934	2.06082e-08	0.831747	0.0236539	1	2	1	338	37.4	8.43	3.91	1	0
FALSE	High	Master Protein	Solyc01g009970	Hydrolase	0.994	1.021	1.016	1.047	0.528204	0.904861	0.624498	0.36088	8	22	8	345	38.4	6.79	87.26	8	0
FALSE	High	Master Protein	Solyc01g009990	Peptidyl-prolyl cis-trans isomerase	1.042	1.077	0.852	0.929	0.912284	0.566319	0.124532	0.783291	10	69	9	248	26.5	9.11	218.04	10	0
FALSE	High	Master Protein	Solyc01g010185	Retrovirus-related Pol polyprotein from transposon TNT 1-94	1.027	1.395	0.934	0.976	0.81432	3.43137e-05	0.583639	0.807205	4	9	4	190	21.3	5.24	27.75	4	0
FALSE	High	Master Protein	Solyc01g010220	Copia-like polyprotein/retrotransposon	1.802	1.517	1.31	0.978	1.37797e-09	0.000132839	0.00661661	0.947995	1	1	1	194	21.7	9.14	2.97	1	0
FALSE	High	Master Protein	Solyc01g010250	6-phosphogluconolactonase	0.993	0.848	1.093	1.013	0.546071	0.012566	0.202735	0.616971	5	8	4	266	29.3	5.14	29.76	5	1
FALSE	High	Master Protein	Solyc01g010270	Protein SPIRAL1	1.156	1.088	0.98	0.867	0.155595	0.419666	0.992982	0.271879	6	22	5	104	10.3	7.25	107.71	6	0
FALSE	High	Master Protein	Solyc01g010350	triose phosphate/phosphate translocator, chloroplastic-like	1.078	0.998	1.036	0.977	0.55675	0.80391	0.566052	0.926535	1	3	1	413	45.8	9.57	12.57	1	0
FALSE	High	Master Protein	Solyc01g010370	S-adenosyl-L-methionine-dependent methyltransferases superfamily protein	1.09	1.069	1.113	1.02	0.702621	0.681751	0.127228	0.555402	2	5	1	616	69	6.35	13.05	2	1
FALSE	High	Master Protein	Solyc01g010390	Beta-glucosidase 34	1.089	0.852	0.774	0.853	0.499198	0.0813518	0.00719659	0.27789	1	1	1	507	57.8	7.31	1.94	1	0
FALSE	High	Master Protein	Solyc01g010440	Glycine-rich protein	0.697	0.709	1.025	0.844	1.36383e-06	4.26613e-06	0.586867	0.203035	9	25	9	494	54.8	6.37	82.11	9	0
FALSE	High	Master Protein	Solyc01g010460	5'-AMP-activated protein kinase subunit beta-2	1.08	1.046	0.858	0.881	0.77491	0.797278	0.127657	0.461628	2	2	2	377	42	5.49	5.64	2	0
FALSE	High	Master Protein	Solyc01g010580	40S ribosomal protein S9	1.159	1.049	0.981	0.963	0.289163	0.764952	0.960851	0.930249	11	57	11	197	23	10.24	180.21	11	0
FALSE	High	Master Protein	Solyc01g010590	Peptidyl-prolyl cis-trans isomerase	1.043	0.935	0.924	1.081	0.924729	0.19607	0.553598	0.221832	9	25	9	228	25.7	8.53	80.93	9	0
FALSE	High	Master Protein	Solyc01g010640	NAD	1.205	1.084	0.894	0.667	0.136576	0.548943	0.29963	0.000630721	6	20	6	205	22.1	9.54	48.61	6	0
FALSE	High	Master Protein	Solyc01g010700	SNF1-related protein kinase regulatory subunit gamma-1-like	0.94	1.005	0.896	1.042	0.208996	0.706704	0.331234	0.469618	14	50	14	444	47.4	7.27	184.91	14	0
FALSE	High	Master Protein	Solyc01g010710	Carboxypeptidase	0.963	1.013	0.95	0.966	0.473507	0.938413	0.686798	0.867692	2	4	2	493	55.3	7.14	18.48	2	0
FALSE	High	Master Protein	Solyc01g010750	Ricin B lectin domain	1.04	1.01	0.915	0.959	0.898712	0.780389	0.4425	0.899364	11	105	11	327	37.6	6.29	422.76	11	0
FALSE	High	Master Protein	Solyc01g010760	Mitochondrial outer membrane protein porin	0.99	1.025	1.033	1.148	0.513619	0.963429	0.499331	0.0759862	10	46	7	276	29.4	8.07	169.73	10	0
FALSE	High	Master Protein	Solyc01g010810	Ran-interacting Mog1 protein	1.047	1.105	0.989	0.996	0.947253	0.345873	0.868156	0.625243	5	11	5	247	26.9	5.11	27.73	5	0
FALSE	High	Master Protein	Solyc01g010820	Cullin	1.034	0.949	0.987	0.914	0.841382	0.272603	0.883841	0.722208	19	40	7	734	85.4	7.55	115.46	19	0
FALSE	High	Master Protein	Solyc01g010830	Haloacid dehalogenase-like hydrolase-like protein	1.078	1.168	0.942	1.028	0.774171	0.122301	0.68806	0.453519	5	12	5	282	31.2	8.19	40.41	5	0
FALSE	High	Master Protein	Solyc01g010870	S-adenosyl-L-methionine-dependent methyltransferases superfamily protein	1.065	1.054	1.035	0.962	0.813389	0.694659	0.513133	0.95975	22	53	13	612	69	8.41	185.92	22	7
FALSE	High	Master Protein	Solyc01g010940	Transmembrane emp24 domain-containing protein p24delta7	1.095	1.006	1.037	0.895	0.656821	0.749228	0.470848	0.570375	10	31	7	216	24.8	6.76	93.89	10	3
FALSE	High	Master Protein	Solyc01g010950	MAP kinase kinase kinase 2	0.939	0.839	0.915	0.943	0.207249	0.0119026	0.418404	0.888307	10	27	3	430	48.4	8.6	83.72	10	0
FALSE	Medium	Master Protein	Solyc01g010990	Son of sevenless protein	1.155	1.182	0.931	0.948	0.16081	0.0698638	0.543999	0.783036	1	2	1	388	43.1	7.3	4.89	1	0
FALSE	High	Master Protein	Solyc01g011000	Eukaryotic translation initiation factor 5A	0.999	0.942	0.972	0.993	0.706627	0.323996	0.934634	0.874733	9	49	2	159	17.4	5.78	153.63	9	0
FALSE	High	Master Protein	Solyc01g011040	Leucine-rich repeat receptor-like protein kinase	1.335	1.102	0.923	0.785	0.00890792	0.330315	0.507108	0.079334	8	18	8	331	37.6	8.57	60.45	8	0
FALSE	High	Master Protein	Solyc01g011090	Phospholipid-transporting ATPase	2.141	1.045	0.997	1.005	1.55431e-15	0.775739	0.800487	0.65589	5	12	4	249	28	9.01	32.41	5	0
FALSE	High	Master Protein	Solyc01g011100	Phospholipid-transporting ATPase	1.084	1.046	1.001	1.025	0.725722	0.820374	0.783178	0.518961	13	25	10	1005	114.5	8.13	75.46	13	3
FALSE	High	Master Protein	Solyc01g011340	protein phosphatase 2A catalytic subunit 2	1.093	0.973	0.967	0.901	0.665644	0.444957	0.909638	0.618541	10	41	2	306	35	4.96	163.6	10	6
FALSE	High	Master Protein	Solyc01g011510	Aldehyde dehydrogenase	0.09	0.092	0.946	0.906	1e-17	1e-17	0.686994	0.668482	6	12	5	400	44.1	8.87	35.18	6	0
FALSE	High	Master Protein	Solyc01g014210	ADP,ATP carrier protein, mitochondrial	1.015	0.989	0.96	0.952	0.689008	0.609167	0.832331	0.983267	2	21	1	297	33.2	9.82	64.25	2	0
FALSE	High	Master Protein	Solyc01g014230	RING-type E3 ubiquitin transferase	1.027	0.954	0.985	0.982	0.964413	0.406502	0.944724	0.95496	5	9	5	813	88.7	5.96	45.78	5	0
FALSE	High	Master Protein	Solyc01g014490	DNA topoisomerase 6 subunit B	1.028	1.104	1.013	0.928	0.818648	0.355455	0.668899	0.792552	4	6	3	672	76.2	9.31	15.79	4	1
FALSE	High	Master Protein	Solyc01g014850	Zinc finger transcription factor 7	0.97	0.966	0.968	1.018	0.381679	0.407256	0.907067	0.589327	5	18	5	232	25.7	9.25	81.52	5	0
FALSE	High	Master Protein	Solyc01g015020	PRLI-interacting factor	0.987	0.93	1.048	0.989	0.674963	0.302535	0.492967	0.99862	8	26	8	312	35	4.32	83.29	8	0
FALSE	High	Master Protein	Solyc01g016470	60S acidic ribosomal protein P1	1.007	0.853	0.95	1.053	0.861579	0.0868947	0.615704	0.644222	1	5	1	110	11.3	4.41	27.5	1	0
FALSE	High	Master Protein	Solyc01g017440	DNA-directed RNA polymerase subunit alpha	1.001	1.101	0.819	0.821	0.681371	0.271281	0.0635317	0.144706	1	2	1	202	23.3	6.62	5.23	1	0
FALSE	High	Master Protein	Solyc01g020320	hypothetical protein	0.946	1.001	1.04	1.01	0.336652	0.859428	0.513219	0.766276	1	1	1	66	7.4	8.47	3.45	1	0
FALSE	High	Master Protein	Solyc01g020440	Replication factor C subunit 3	1.063	0.963	0.919	0.811	0.910604	0.399672	0.492963	0.145311	4	9	4	354	40.7	9.31	32.24	4	0
FALSE	High	Master Protein	Solyc01g022750	NADH dehydrogenase [ubiquinone] 1 alpha subcomplex subunit 6	0.974	1.039	0.952	1.125	0.38743	0.932048	0.791434	0.108663	8	39	8	132	15.1	9.51	150.09	8	0
FALSE	High	Master Protein	Solyc01g028810	Beta chaperonin 60	0.845	0.837	0.781	0.832	0.0158428	0.00496704	0.00903792	0.205431	42	274	34	599	63	5.87	981.55	42	10
FALSE	High	Master Protein	Solyc01g028830	Protein kinase domain	1.26	1.112	1.115	1.093	0.0121745	0.251972	0.152661	0.295431	4	6	1	386	43.3	8.13	15.35	4	0
FALSE	High	Master Protein	Solyc01g028860	Evolutionarily conserved C-terminal region 2	1.057	0.997	1.069	1.032	0.96342	0.654191	0.295088	0.413388	21	62	20	706	77.2	7.39	218.36	21	1
FALSE	High	Master Protein	Solyc01g028900	2-oxoisovalerate dehydrogenase subunit beta, mitochondrial	0.815	1.026	0.88	0.915	0.00420965	0.964671	0.218265	0.7202	6	16	6	358	39	6.54	56.49	6	0
FALSE	High	Master Protein	Solyc01g034020	Serine/threonine-protein phosphatase	1.032	1.038	0.979	0.972	0.825799	0.965931	0.952896	0.817445	13	47	5	306	34.8	5.24	204.65	13	8
FALSE	High	Master Protein	Solyc01g044350	RBR-type E3 ubiquitin transferase	1.186	1.11	1.217	1.013	0.164565	0.295655	0.0136386	0.543528	2	3	1	408	44	8.35	8.66	2	0
FALSE	High	Master Protein	Solyc01g044360	importin-5-like	0.981	0.975	0.973	1.094	0.436546	0.483362	0.962519	0.207501	27	117	27	1155	127.9	4.91	417.13	27	0
FALSE	High	Master Protein	Solyc01g044490	Elongation factor P	0.868	0.982	0.943	1.034	0.030632	0.490042	0.701293	0.481952	4	11	4	246	28	9.39	34.45	4	0
FALSE	High	Master Protein	Solyc01g049650	Pyruvate kinase	0.898	0.824	0.804	0.928	0.0799194	0.00414808	0.0225442	0.872878	19	51	18	540	59.4	7.93	188.17	19	0
FALSE	High	Master Protein	Solyc01g049680	Transcription factor Pur-alpha 1	1.05	1.002	1.019	1.026	0.998955	0.671211	0.623842	0.525208	11	31	11	179	19.5	5.39	115.26	11	0
FALSE	High	Master Protein	Solyc01g049690	transcription factor Pur-alpha 1	0.998	0.974	1.01	0.987	0.563195	0.441586	0.677437	0.709736	3	13	3	113	13	6.1	40.74	3	0
FALSE	High	Master Protein	Solyc01g049890	2-C-methyl-D-erythritol 4-phosphate cytidylyltransferase	0.978	1.001	0.956	0.814	0.51939	0.830104	0.848622	0.106778	6	14	6	315	34.2	5.17	62.89	6	0
FALSE	High	Master Protein	Solyc01g049960	chromosome-associated kinesin	0.985	1.002	0.933	0.947	0.473006	0.730483	0.620599	0.989174	11	37	10	233	26.3	9.86	126.97	11	1
FALSE	High	Master Protein	Solyc01g056520	ARM repeat superfamily protein	0.979	1.04	1.039	1.056	0.443465	0.814778	0.458497	0.394086	9	15	9	1052	119.7	6.34	54.75	9	0
FALSE	High	Master Protein	Solyc01g056570	Regulator of chromosome condensation	1.106	1.015	1.191	1.137	0.387032	0.981538	0.0336435	0.276279	2	2	2	1072	116.6	9.17	5.43	2	0
FALSE	High	Master Protein	Solyc01g056600	Double-stranded RNA-binding protein 1	1.085	1.202	1.223	1.189	0.532623	0.0932818	0.0298131	0.175215	1	3	1	125	14.3	7.5	4.8	1	0
FALSE	High	Master Protein	Solyc01g056620	Double-stranded RNA-binding protein 1	0.984	1.053	1.044	1.039	0.450448	0.811102	0.417493	0.3994	6	10	6	260	28.8	6.04	38.74	6	0
FALSE	High	Master Protein	Solyc01g056720	small basic intrinsic protein 2.1	1.163	1.058	1.043	1.058	0.176364	0.642643	0.425164	0.363999	1	1	1	216	23.6	9.99	3.01	1	0
FALSE	High	Master Protein	Solyc01g056780	50S ribosomal protein L34	1.023	0.913	0.809	0.843	0.756714	0.123196	0.0283755	0.269937	1	3	1	156	16.6	12.16	9.28	1	0
FALSE	High	Master Protein	Solyc01g056810	Syntaxin	1.121	1.106	1.085	0.908	0.298265	0.351888	0.2731	0.481525	4	13	1	253	28.4	8.65	38.34	4	0
FALSE	High	Master Protein	Solyc01g057000	Universal stress protein	0.898	1.017	1.325	1.442	0.0737158	0.860695	0.000804576	0.000114365	5	25	5	172	18.9	7.01	88.61	5	0
FALSE	High	Master Protein	Solyc01g057210	Mitochondrial pyruvate dehydrogenase kinase	1.056	1.105	0.926	0.814	0.941682	0.357214	0.528444	0.158518	10	20	10	372	42.3	6.81	69.91	10	0
FALSE	Medium	Master Protein	Solyc01g057270	Calmodulin-binding transcription factor SR4	0.974	1.03	0.772	0.85	0.544879	0.895752	0.00494042	0.204025	1	3	1	957	107.7	8.69	0	1	0
FALSE	High	Master Protein	Solyc01g057520	ARM repeat superfamily protein	1.046	0.973	0.957	0.948	0.818957	0.560618	0.751842	0.754041	2	2	2	1116	125	4.79	5.76	2	0
FALSE	High	Master Protein	Solyc01g057570	alpha-ketoglutarate-dependent dioxygenase alkB homolog 6-like	1.113	1.179	0.92	0.96	0.362206	0.14639	0.427202	0.826539	1	3	1	261	29.5	7.2	2.26	1	0
FALSE	High	Master Protein	Solyc01g057760	RNA helicase DEAD2	1.079	1.129	1.052	0.858	0.767696	0.216326	0.375473	0.354215	19	34	16	1221	135	9.95	105.94	19	3
FALSE	High	Master Protein	Solyc01g057780	Zinc finger protein VAR3, chloroplastic	1.067	0.949	1.048	1.042	0.658656	0.532241	0.626487	0.696479	2	3	2	874	97.9	7.31	6.61	2	0
FALSE	High	Master Protein	Solyc01g057830	30S ribosomal protein S1 protein	0.981	1.019	0.846	0.827	0.440992	0.925705	0.0924447	0.187861	19	73	14	412	45.2	5.45	238.53	19	5
FALSE	High	Master Protein	Solyc01g057840	Nuclear export mediator factor Nemf	1.074	1.182	1.054	0.998	0.825475	0.0517579	0.377356	0.677767	14	26	14	578	64	8.31	72.93	14	0
FALSE	High	Master Protein	Solyc01g057850	nuclear export mediator factor NEMF-like	1.249	1.222	0.97	0.885	0.0591733	0.0232575	0.951773	0.524237	6	11	6	588	67.1	7.53	31.03	6	0
FALSE	High	Master Protein	Solyc01g057900	E3 ubiquitin-protein ligase UPL6	1.026	1.033	0.974	1.037	0.906629	0.840252	0.970059	0.441362	11	19	11	1030	117.9	6.77	53.59	11	0
FALSE	High	Master Protein	Solyc01g058140	beta-glycosidase 2	1.014	1.147	0.945	0.938	0.682525	0.162889	0.718753	0.871391	17	41	17	642	72.8	6.51	129.85	17	0
FALSE	Medium	Master Protein	Solyc01g058190	30S ribosomal protein S6	1.028	1.016	1.046	1.161	0.964523	0.970761	0.555889	0.21256	1	1	1	305	35.3	4.87	2.64	1	0
FALSE	High	Master Protein	Solyc01g058390	Galactokinase	1.044	0.958	0.987	0.857	0.930106	0.336593	0.882065	0.342408	21	67	21	500	54.5	6.29	272.66	21	0
FALSE	High	Master Protein	Solyc01g058450	Flowering time control protein FCA	0.944	1.02	0.954	0.933	0.217643	0.902527	0.801199	0.849743	14	25	14	743	81.1	9.33	88.46	14	0
FALSE	High	Master Protein	Solyc01g058730	Transmembrane protein	1.071	1.016	1.183	1.579	0.846017	0.867154	0.0229104	3.30268e-06	16	49	16	808	91.4	6.58	172.42	16	0
FALSE	High	Master Protein	Solyc01g059830	Enoyl-CoA hydratase	0.946	0.991	1.148	1.05	0.233344	0.600307	0.0548506	0.363495	8	24	8	265	29.4	8.13	61.25	8	0
FALSE	High	Master Protein	Solyc01g059870	phytochrome B1	1.112	1.234	0.978	0.843	0.543939	0.0194391	0.996652	0.281286	34	86	30	1131	125.5	6.15	317.74	34	4
FALSE	High	Master Protein	Solyc01g059880	Citrate synthase-like	1.061	1.029	0.916	0.887	0.842646	0.944961	0.439996	0.512674	26	124	7	608	65.5	7.62	473.43	26	0
FALSE	High	Master Protein	Solyc01g059930	Adenine nucleotide alpha hydrolases-like superfamily protein	1.113	1.132	1.048	1.003	0.531723	0.226058	0.384803	0.582795	9	43	9	163	17.9	6.32	131	9	0
FALSE	High	Master Protein	Solyc01g060020	beta-1,3-glucanase TOMB13GLUB	1.188	1.175	0.693	0.837	0.181744	0.0631436	6.72183e-05	0.264916	11	104	11	360	39.7	8.12	446.74	11	0
FALSE	High	Master Protein	Solyc01g060070	Outer envelope pore protein 16-2, chloroplastic	0.814	1.319	0.988	0.829	0.00467124	0.000593437	0.900751	0.192084	5	8	5	173	18.1	7.44	21	5	0
FALSE	High	Master Protein	Solyc01g060130	TOMGTPASE Mill. GTPase	1.042	1.022	1.004	0.985	0.906397	0.930432	0.721716	0.724823	10	40	4	193	21.9	6.95	135.33	10	6
FALSE	High	Master Protein	Solyc01g060140	Calmodulin-binding transcription activator 5	1.053	1.131	0.933	0.927	0.997437	0.238123	0.610056	0.820908	9	23	8	424	47.3	6.6	71.75	9	0
FALSE	High	Master Protein	Solyc01g060170	Calmodulin-binding transcription activator	1.089	0.993	0.896	0.834	0.590581	0.7146	0.338844	0.187841	4	15	3	152	18.1	9.28	57.14	4	0
FALSE	High	Master Protein	Solyc01g060180	AMP-dependent synthetase/ligase	0.01	0.01	0.835	0.823	1e-17	1e-17	0.0976264	0.144471	9	16	6	567	62.3	8.19	53.61	9	0
FALSE	Medium	Master Protein	Solyc01g060240	Unknown protein	1.117	1.005	1.009	1.209	0.490275	0.765768	0.681648	0.0221027	1	2	1	76	8.4	10.92	4.69	1	0
FALSE	High	Master Protein	Solyc01g060280	AMSH-like ubiquitin thioesterase 1	1.032	1.064	1.053	0.981	0.905868	0.596184	0.369806	0.805889	2	4	2	259	29.3	6.05	8.77	2	0
FALSE	High	Master Protein	Solyc01g060470	Importin subunit alpha	0.836	0.912	0.941	0.876	0.0112538	0.101419	0.661063	0.432416	19	105	15	530	58.7	5.22	444.85	19	4
FALSE	High	Master Protein	Solyc01g065530	COBRA-like protein	1.015	1.012	1.016	1.152	0.918396	0.933642	0.756201	0.194649	4	8	4	648	70.7	6.06	30.35	4	0
FALSE	High	Master Protein	Solyc01g065580	Pumilio-like protein 24	1.017	0.991	1.036	1.137	0.704881	0.609884	0.47231	0.0896844	12	19	12	620	68.7	9.41	70.96	12	0
FALSE	High	Master Protein	Solyc01g065720	Phospholipase	0.99	0.936	1.01	1.199	0.64502	0.309341	0.730894	0.0642062	6	6	6	1106	125.9	6.9	12.77	6	0
FALSE	High	Master Protein	Solyc01g066050	Tetratricopeptide repeat-containing domain	1.001	1.008	0.937	0.894	0.584583	0.78925	0.619004	0.61354	15	38	15	533	54.5	7.85	98.04	15	0
FALSE	High	Master Protein	Solyc01g066060	Multiple organellar RNA editing factor 3, mitochondrial	1.021	0.954	0.973	0.996	0.961526	0.413541	0.897378	0.926935	3	9	3	165	18.7	6.8	19.73	3	0
FALSE	High	Master Protein	Solyc01g066310	Acyl-CoA dehydrogenase family member 10	1.074	1.039	0.982	0.977	0.80682	0.839934	0.944013	0.824027	13	24	6	828	91.6	8.25	71.44	13	0
FALSE	High	Master Protein	Solyc01g066480	Fumarylacetoacetate hydrolase family	0.971	1.016	0.975	0.867	0.388792	0.832417	0.990977	0.356825	7	21	7	259	27.9	8.53	69.2	7	0
FALSE	High	Master Protein	Solyc01g066520	Dihydrolipoamide acetyltransferase component of pyruvate dehydrogenase complex	1.331	1.386	1.004	1.071	0.0097817	0.000264812	0.736411	0.245973	18	52	18	505	55	6.54	188.38	18	0
FALSE	High	Master Protein	Solyc01g066590	Dynein light chain	1.109	1.093	0.965	0.86	0.570692	0.425109	0.903281	0.335842	6	26	6	119	13.1	8.57	81.14	6	0
FALSE	High	Master Protein	Solyc01g066690	Eukaryotic translation initiation factor 2 subunit 3	1.036	0.98	0.967	0.914	0.863808	0.522787	0.90408	0.687334	17	63	4	503	55	8.6	253.35	17	13
FALSE	Low	Master Protein	Solyc01g066720	Hypoxia-responsive family protein	0.922	1.041	1.006	1.17	0.147786	0.909975	0.709779	0.0476891	1	1	1	97	10.7	9.44	2.63	1	0
FALSE	Medium	Master Protein	Solyc01g066830	Ubiquitin-like-specific protease ESD4	1.165	1.024	1.11	0.984	0.128793	0.956709	0.174004	0.946209	1	1	1	515	59.6	8.32	0	1	0
FALSE	High	Master Protein	Solyc01g066840	40S ribosomal protein S21	1.102	1.109	1.011	0.965	0.613991	0.28477	0.690514	0.920041	2	28	2	82	9.2	7.28	77.21	2	0
FALSE	High	Master Protein	Solyc01g066860	hypothetical protein	0.826	0.891	1.023	0.888	0.0148958	0.130752	0.681359	0.376232	5	23	5	155	17	5.76	86.7	5	0
FALSE	High	Master Protein	Solyc01g066900	uveal autoantigen with coiled-coil/ankyrin	1.091	1.042	0.877	0.748	0.477203	0.791245	0.182711	0.0191356	4	6	4	148	16.7	4.67	19.54	4	0
FALSE	High	Master Protein	Solyc01g066940	Vesicle-associated membrane protein	1.229	1.149	1.088	0.852	0.0425109	0.136199	0.184605	0.265858	4	10	3	221	25.1	8.66	25.9	4	0
FALSE	High	Master Protein	Solyc01g067070	Mitochondrial carrier protein	1.202	1.148	1.069	1.174	0.0592663	0.150265	0.347356	0.100997	2	2	2	331	36.4	9.25	5.7	2	0
FALSE	High	Master Protein	Solyc01g067080	dynein beta chain%2C ciliary protein	0.917	0.975	0.967	1.105	0.126495	0.432714	0.922536	0.16418	10	28	10	178	19.7	9.61	85.88	10	0
FALSE	High	Master Protein	Solyc01g067100	Cullin	1.01	1.02	0.923	0.841	0.654777	0.898984	0.520538	0.246547	28	76	13	742	86.3	7.21	258.56	28	15
FALSE	High	Master Protein	Solyc01g067290	Divinyl chlorophyllide a 8-vinyl-reductase, chloroplastic	1.352	1.545	0.987	0.916	0.00582924	1.85552e-08	0.906097	0.70366	4	13	4	191	21.2	4.58	42.93	4	0
FALSE	High	Master Protein	Solyc01g067390	RNA helicase DEAH-box1	1.185	1.094	0.971	0.984	0.193442	0.438524	0.977438	0.798657	27	51	27	1065	123.4	6.06	141.69	27	0
FALSE	High	Master Protein	Solyc01g067400	Serine/threonine-protein kinase PBS1	1.2	1.084	1.089	0.924	0.136487	0.456536	0.212785	0.745623	5	7	3	511	56.3	8.98	20.19	5	2
FALSE	High	Master Protein	Solyc01g067500	Serine/threonine protein phosphatase 2A regulatory subunit B subunit gamma-like protein	1.561	1.08	1.01	0.889	7.63316e-06	0.471612	0.682638	0.539373	8	18	8	478	54.8	5.07	57.4	8	0
FALSE	High	Master Protein	Solyc01g067530	GTPase OBG	0.898	0.934	0.956	1.117	0.133709	0.322312	0.695349	0.298419	2	4	2	671	74.1	5.15	18.01	2	0
FALSE	High	Master Protein	Solyc01g067550	Zinc finger transcription factor 8	1.076	1.07	1.011	0.927	0.791747	0.583027	0.687048	0.818685	7	20	5	496	51.8	7.99	71.64	7	1
FALSE	Medium	Master Protein	Solyc01g067560	Protein always early 3	1.071	1.03	0.956	0.979	0.845421	0.989721	0.798751	0.765729	1	1	1	1209	135.5	8.81	0	1	0
FALSE	High	Master Protein	Solyc01g067590	Sucrose nonfermenting 4-like protein	1.005	1.107	0.997	1.008	0.602092	0.379266	0.785097	0.575434	13	38	11	487	53.7	5.96	137.28	13	2
FALSE	High	Master Protein	Solyc01g067630	NAD	1.068	1.058	0.902	0.907	0.893362	0.77419	0.357165	0.665313	7	21	7	346	38.1	7.03	67.39	7	0
FALSE	High	Master Protein	Solyc01g067660	1,4-alpha-glucan-maltohydrolase	0.591	0.581	2.18	2.662	5.91083e-12	1.79412e-12	1e-17	1e-17	7	14	7	535	59.1	6.67	49.5	7	0
FALSE	Medium	Master Protein	Solyc01g067710		1.051	0.96	1.111	0.914	0.973327	0.337008	0.118634	0.716468	1	3	1	537	59.4	8.4	6.86	1	0
FALSE	High	Master Protein	Solyc01g067720	Vesicle-associated protein 1-1	1.102	0.974	0.919	0.782	0.61605	0.442545	0.488083	0.0716157	8	19	8	414	46.3	5.71	61.27	8	0
FALSE	High	Master Protein	Solyc01g067740	Superoxide dismutase [Cu-Zn] 1	0.983	0.927	1.089	1.236	0.454837	0.190168	0.205142	0.0113748	9	294	8	152	15.3	5.87	1386.62	9	2
FALSE	High	Master Protein	Solyc01g067750	dehydroquinate dehydratase/shikimate:NADP oxidoreductase	1.047	1.066	1.093	1.071	0.972386	0.553208	0.182566	0.255327	18	57	18	545	59.1	6.24	206.36	18	0
FALSE	High	Master Protein	Solyc01g067800	Zinc finger protein	1.46	1.256	1.089	0.803	1.92555e-05	0.00353134	0.212416	0.0909888	2	2	2	421	46	7.02	6.76	2	0
FALSE	High	Master Protein	Solyc01g067830	U1 small nuclear ribonucleoprotein C	1.062	1.199	1.131	1.03	0.688665	0.0534039	0.101585	0.681919	2	2	1	199	21.2	9.03	5.41	2	1
FALSE	High	Master Protein	Solyc01g067890	1-D-deoxyxylulose 5-phosphate synthase	1.064	1.032	1.185	1.306	0.901787	0.981227	0.023398	0.00263966	14	46	14	719	77.6	6.8	144.53	14	0
FALSE	High	Master Protein	Solyc01g067900	Rapid alkalinization factor 23	1.099	0.965	0.999	1.005	0.6121	0.338795	0.798226	0.589731	3	16	2	135	14.5	8.72	45.16	3	0
FALSE	High	Master Protein	Solyc01g067930	Xyloglucan 6-xylosyltransferase 1	1.266	1.238	1.016	0.897	0.03842	0.0142267	0.624179	0.585324	7	19	7	369	42.7	5.83	68.1	7	0
FALSE	High	Master Protein	Solyc01g068030	Polyketide cyclase / dehydrase and lipid transport protein	0.929	0.978	1	1.009	0.160221	0.438035	0.762832	0.640146	6	22	6	237	26.6	9.86	63.79	6	0
FALSE	High	Master Protein	Solyc01g068045	Ubiquitin	0.991	0.946	1.063	0.98	0.507148	0.264915	0.326633	0.803314	11	318	1	178	20.1	9.74	1029.4	11	13
FALSE	High	Master Protein	Solyc01g068060	Autophagy-related protein	0.988	1.397	0.89	0.834	0.699747	0.000646429	0.223328	0.177492	2	2	2	119	13.6	6.79	2.74	2	0
FALSE	High	Master Protein	Solyc01g068080	NAD	1.096	1.244	1.142	1.211	0.623524	0.00717902	0.0821033	0.0269719	7	11	7	320	35.7	6.18	31.01	7	0
FALSE	High	Master Protein	Solyc01g068130	calcium/calcium/calmodulin-dependent Serine/Threonine-kinase	1.14	1.004	1.118	0.908	0.380353	0.694262	0.108319	0.686675	9	27	9	318	35	6.67	93.53	9	0
FALSE	High	Master Protein	Solyc01g068150	NEFA-interacting nuclear protein	0.97	0.925	0.866	0.96	0.381718	0.17461	0.151618	0.972233	1	1	1	217	24.5	5.12	3.25	1	0
FALSE	High	Master Protein	Solyc01g068160	Pyridoxal phosphate	1.035	1.043	1.017	0.941	0.882713	0.853033	0.673948	0.946797	13	30	13	454	50.5	7.11	104.76	13	0
FALSE	Medium	Master Protein	Solyc01g068180	Pentatricopeptide repeat-containing protein	1.025	1.068	0.93	1.029	0.86158	0.539302	0.611087	0.418985	1	1	1	800	90.9	8.03	1.93	1	0
FALSE	High	Master Protein	Solyc01g068200	Glycosyltransferase-like KOBITO 1	1.17	0.974	0.871	0.837	0.243318	0.454528	0.181138	0.22289	7	12	7	525	59.4	8.32	39.5	7	0
FALSE	High	Master Protein	Solyc01g068240	Ubiquitin carboxyl-terminal hydrolase 24	0.754	0.781	1.041	1.046	0.00022417	3.68188e-05	0.436889	0.339756	10	22	9	533	57.9	6.64	77.89	10	0
FALSE	High	Master Protein	Solyc01g068290	tRNA uridine 5-carboxymethylaminomethyl modification enzyme MnmG	1.03	1.038	9.499	9.773	0.896016	0.850515	1e-17	1e-17	2	3	2	529	59.8	6.86	9.55	2	0
FALSE	High	Master Protein	Solyc01g068390	Zinc ion binding/nucleic acid binding protein	1.095	0.965	1.032	1.038	0.615856	0.381829	0.554209	0.398425	18	29	18	879	96.9	7.96	97.68	18	0
FALSE	High	Master Protein	Solyc01g068400	Tubulin-specific chaperone A	1.071	1.048	0.945	0.973	0.845702	0.775988	0.694842	0.853475	10	35	10	113	13	4.94	121.25	10	0
FALSE	High	Master Protein	Solyc01g068450	Essential protein Yae1, N-terminal	1.104	0.966	1.033	0.949	0.599643	0.351729	0.497574	0.965974	6	11	6	231	26.3	4.84	36.16	6	0
FALSE	High	Master Protein	Solyc01g068470	cytochrome C oxidase subunit	1.146	1.097	0.935	0.892	0.203211	0.379369	0.554221	0.40007	2	4	2	458	51.1	7.42	15.34	2	0
FALSE	High	Master Protein	Solyc01g068480	P-loop containing nucleoside triphosphate hydrolases superfamily protein	1.09	1.082	1.054	0.907	0.710668	0.563151	0.358935	0.667227	24	62	24	1588	181	5.62	189.33	24	0
FALSE	High	Master Protein	Solyc01g068530	40S ribosomal protein S16	1.038	1.025	0.936	0.896	0.881819	0.919255	0.613152	0.589942	10	48	3	150	17.1	10.43	150.77	10	6
FALSE	High	Master Protein	Solyc01g068580	Hepatocellular carcinoma-associated antigen 59	1.128	1.046	1.054	0.959	0.417416	0.835281	0.398156	0.936845	2	7	2	298	34	7.47	14.67	2	0
FALSE	High	Master Protein	Solyc01g068590	Metal ion-binding protein	1.031	1.003	0.944	1.002	0.823144	0.756449	0.687521	0.651208	45	117	45	1255	142.1	6.55	391.81	45	0
FALSE	High	Master Protein	Solyc01g068620	Polyketide cyclase / dehydrase and lipid transport protein	1.101	1.101	1.023	1.046	0.619086	0.410807	0.590325	0.344267	5	10	5	179	20.6	5.33	31.94	5	0
FALSE	High	Master Protein	Solyc01g068640	AarF domain-containing protein kinase 4	0.983	0.958	0.936	0.961	0.522422	0.370528	0.667139	0.920054	11	15	11	604	66.9	5.6	55	11	0
FALSE	High	Master Protein	Solyc01g073650	Serine/threonine-protein phosphatase	0.971	1.028	1.043	1.017	0.532225	0.925878	0.492298	0.768618	11	44	5	312	35.6	5.31	190.84	11	0
FALSE	High	Master Protein	Solyc01g073690	V-type proton ATPase subunit D	0.961	0.987	0.902	0.789	0.317445	0.59422	0.348463	0.0782834	17	106	17	261	29	9.61	391.64	17	0
FALSE	High	Master Protein	Solyc01g073710	Calcium-binding EF-hand family protein	0.967	0.986	0.947	0.927	0.434668	0.678506	0.778309	0.676104	2	2	2	139	15.3	4.44	5.61	2	0
FALSE	High	Master Protein	Solyc01g073740	Citrate synthase	0.965	0.966	0.867	0.817	0.324461	0.390181	0.164655	0.161927	17	67	17	474	53	8.24	255.81	17	0
FALSE	High	Master Protein	Solyc01g073750	Callose synthase	1.073	1.142	1.018	0.886	0.821551	0.12545	0.629096	0.532856	12	18	10	1940	223.8	9.1	48.34	12	2
FALSE	High	Master Protein	Solyc01g073940	Zinc finger transcription factor 9	0.993	1.026	1.07	1.037	0.713581	0.958265	0.327101	0.676346	3	8	3	289	30.6	9.31	24.47	3	0
FALSE	High	Master Protein	Solyc01g073960	Protein EMSY-LIKE 3	1.044	0.986	0.962	0.956	0.849744	0.721692	0.799939	0.812737	5	8	4	427	46.9	7.14	26.26	5	0
FALSE	High	Master Protein	Solyc01g074010	Protein kinase domain	1.045	1.091	0.964	0.97	0.92909	0.445884	0.894626	0.841094	16	35	16	712	79.2	7.47	96.9	16	0
FALSE	High	Master Protein	Solyc01g074030	Beta-glucosidase	1.071	1.203	0.852	0.885	0.846858	0.0485528	0.0981021	0.512589	8	31	8	517	58.6	9.01	113.62	8	0
FALSE	High	Master Protein	Solyc01g079090	Protoporphyrinogen oxidase	0.984	1.004	0.959	0.961	0.459808	0.746749	0.856405	0.942762	13	42	13	558	60.4	8.81	162.23	13	0
FALSE	High	Master Protein	Solyc01g079210	SWR1-complex protein 4	1.053	1.096	1.083	0.97	0.757321	0.418775	0.291835	0.871696	2	3	2	451	50.7	9.35	8.04	2	0
FALSE	High	Master Protein	Solyc01g079220	NifU-like protein 1, chloroplastic	0.917	1.008	0.974	1.067	0.171615	0.88006	0.948593	0.418809	2	5	2	187	20.5	6.79	27.68	2	0
FALSE	High	Master Protein	Solyc01g079230	Duf724 domain-containing protein 3	1.094	0.826	0.996	0.738	0.479039	0.0475207	0.981407	0.0319303	2	3	2	545	61.3	9.19	8.29	2	0
FALSE	High	Master Protein	Solyc01g079240	Long chain acyl-CoA synthetase 1	1.05	0.982	0.956	0.897	0.986265	0.51217	0.8178	0.620368	9	12	9	663	75.1	6.74	37.66	9	0
FALSE	High	Master Protein	Solyc01g079250	RNA helicase DEAH-box2	0.978	0.936	0.914	0.892	0.420276	0.185993	0.43384	0.535151	18	39	18	723	82.2	7.5	130.72	18	0
FALSE	High	Master Protein	Solyc01g079310	Heme binding protein	1.061	1.112	0.874	0.937	0.696497	0.317566	0.150892	0.65207	2	2	2	360	39.9	6.01	6.51	2	0
FALSE	High	Master Protein	Solyc01g079320	Pentatricopeptide repeat	0.978	1.032	0.967	0.894	0.433846	0.998418	0.913154	0.537827	6	10	6	486	56.9	8.4	32.07	6	0
FALSE	High	Master Protein	Solyc01g079330	RNA helicase DEAD3	1.105	1.075	0.945	0.922	0.506292	0.511534	0.701815	0.757206	9	15	9	774	84.4	6.48	45.51	9	0
FALSE	High	Master Protein	Solyc01g079350	HIT zinc finger and PAPA-1-like domain-containing protein	1.205	0.983	0.971	0.903	0.05767	0.691635	0.889563	0.450656	2	5	2	539	59.8	9.35	8.33	2	0
FALSE	High	Master Protein	Solyc01g079410	Calcium-dependent phosphotriesterase superfamily protein	1.298	1.229	0.852	0.765	0.0095035	0.0139618	0.143098	0.032047	1	1	1	326	36	6.62	2.29	1	0
FALSE	High	Master Protein	Solyc01g079420	Cytochrome c oxidase subunit 5C	0.931	1.079	0.819	0.947	0.1939	0.412207	0.0651107	0.854163	4	11	4	133	15.2	10.36	32.92	4	0
FALSE	High	Master Protein	Solyc01g079450	Peptidase S9	1.029	1.072	1.007	1.019	0.806813	0.629884	0.727246	0.484532	25	100	25	978	108.9	6.48	371.42	25	0
FALSE	High	Master Protein	Solyc01g079490	Vacuolar protein sorting-associated protein 51-like protein	1.098	1.08	0.937	0.981	0.45669	0.409514	0.695792	0.871519	16	27	10	777	88.2	6.2	85.21	16	0
FALSE	High	Master Protein	Solyc01g079500	DNA replication licensing factor MCM7	1.143	1.159	0.926	1.014	0.320457	0.0989469	0.52338	0.593483	15	33	15	737	82.9	5.9	95.25	15	0
FALSE	High	Master Protein	Solyc01g079590	Late embryogenesis abundant protein	0.947	0.905	1.073	1.293	0.235062	0.0770389	0.273988	0.00568945	5	14	5	213	23.6	9.48	49	5	0
FALSE	High	Master Protein	Solyc01g079610	DnaJ protein ERDJ3B	1.026	0.967	1.006	1.028	0.808297	0.445027	0.765645	0.456089	15	28	15	345	39.2	6.99	90.02	15	0
FALSE	High	Master Protein	Solyc01g079650	CTP synthase	0.993	0.917	1.051	1.039	0.551254	0.149515	0.410392	0.399214	6	13	5	562	61.6	6.44	42.87	6	1
FALSE	High	Master Protein	Solyc01g079680	RAN GTPase-activating protein 1	1.118	1.079	1.004	0.96	0.506395	0.57145	0.722526	0.961489	20	61	20	550	60.2	4.75	220.59	20	0
FALSE	High	Master Protein	Solyc01g079710	Deoxyribose-phosphate aldolase	0.989	0.955	0.96	0.872	0.566873	0.35199	0.894253	0.359906	3	3	3	360	39.9	6.76	7.55	3	0
FALSE	High	Master Protein	Solyc01g079720	Protein phosphatase 2C 70	1.093	1.013	0.96	0.906	0.654947	0.834318	0.858338	0.608585	11	17	11	613	68.1	6.46	57.44	11	0
FALSE	High	Master Protein	Solyc01g079760	Peroxisomal adenine nucleotide carrier 1	1.025	1.135	0.912	0.972	0.909278	0.122321	0.486932	0.970839	2	2	2	320	35.3	9.57	6.16	2	0
FALSE	High	Master Protein	Solyc01g079780	Glycoprotein membrane GPI-anchored	1.031	1.006	1.023	1.125	0.856496	0.75676	0.633007	0.12589	2	4	2	194	21.4	4.59	13.38	2	0
FALSE	High	Master Protein	Solyc01g079790	ADP-glucose pyrophosphorylase large subunit 3	0.9	1.082	0.648	0.733	0.0864873	0.455249	8.36043e-07	0.0227226	19	48	17	557	61.7	8.82	174.94	19	1
FALSE	High	Master Protein	Solyc01g079810	E3 ubiquitin-protein ligase RHF1A	1.257	1.963	0.952	1.473	0.0290998	1.60718e-09	0.662385	0.00426214	1	1	1	353	38.4	9.14	5.68	1	0
FALSE	High	Master Protein	Solyc01g079820	Peroxiredoxin	0.964	1.021	0.903	0.997	0.331858	0.886829	0.376709	0.611161	10	72	10	190	20.6	8.37	265.12	10	0
FALSE	High	Master Protein	Solyc01g079840	NEDD8-activating enzyme E1 catalytic subunit	1.102	1.092	1.025	1.059	0.612822	0.392049	0.574768	0.337058	16	40	16	448	49.4	6.27	112.91	16	0
FALSE	High	Master Protein	Solyc01g079860	ATP-dependent	1.069	1.017	0.992	1.071	0.838292	0.878259	0.856373	0.284339	16	49	16	322	34.2	6.54	158.17	16	0
FALSE	High	Master Protein	Solyc01g079870	CONSTANS interacting protein 2b	1.107	1.118	0.939	0.899	0.570154	0.275248	0.644269	0.619122	5	14	3	258	28.5	6.2	38.05	5	2
FALSE	High	Master Protein	Solyc01g079880	Aluminum induced protein with YGL and LRDR motifs	0.998	1.02	1.048	1.083	0.558152	0.920995	0.398543	0.214375	10	56	10	236	25.2	5.39	187.6	10	0
FALSE	High	Master Protein	Solyc01g080010	xyloglucan endoglucanase inhibitor	0.977	0.879	0.834	0.893	0.412857	0.0284777	0.0701828	0.543614	7	26	7	438	46.5	8	107.83	7	0
FALSE	High	Master Protein	Solyc01g080140	UPF0613 protein PB24D3.06c	0.01	0.01	0.937	0.972	1e-17	1e-17	0.701247	0.999964	7	14	7	342	37.2	5.17	53.5	7	0
FALSE	High	Master Protein	Solyc01g080160	DUF21 domain-containing protein	1.175	1.017	1.022	0.763	0.218214	0.859559	0.599429	0.0417663	9	19	9	518	56.4	5.59	61.67	9	0
FALSE	High	Master Protein	Solyc01g080170	Hydroxymethylglutaryl-CoA lyase, mitochondrial	1.079	1.02	0.92	0.924	0.77073	0.894517	0.482149	0.805433	10	17	10	420	45	8.87	47.71	10	0
FALSE	High	Master Protein	Solyc01g080220	endo-1,31,4-beta-D-glucanase-like	0.92	0.808	1.108	1.45	0.126296	0.00140108	0.13606	5.54735e-05	7	13	7	238	25.6	5.44	45.96	7	0
FALSE	High	Master Protein	Solyc01g080240	mitogen-activated protein kinase 13	1	0.989	0.932	0.982	0.659314	0.689091	0.638969	0.739477	7	16	4	565	64.3	8.68	50.61	7	0
FALSE	High	Master Protein	Solyc01g080270	Alpha/beta-Hydrolases superfamily protein	1.025	0.989	0.95	1.047	0.881224	0.674286	0.769331	0.329896	5	7	5	568	63.1	4.91	20.03	5	0
FALSE	High	Master Protein	Solyc01g080280	chloroplast glutamine synthetase	0.973	0.938	0.769	0.835	0.388264	0.234115	0.00557361	0.235546	13	64	12	432	47.5	6.73	216.5	13	0
FALSE	High	Master Protein	Solyc01g080340	BSD domain-containing protein	1.043	1.126	0.801	0.837	0.878348	0.202933	0.0281179	0.173305	1	1	1	494	55.1	4.59	2.67	1	0
FALSE	High	Master Protein	Solyc01g080350	Mo25 family protein	0.909	0.913	0.936	0.915	0.109464	0.0997751	0.652214	0.677627	8	16	8	340	38.9	5.87	52.66	8	0
FALSE	High	Master Protein	Solyc01g080400	Protein phosphatase 2C family protein	1.17	1.021	0.992	1.27	0.123733	0.958888	0.918771	0.0147188	1	2	1	414	45.1	4.96	6.88	1	0
FALSE	High	Master Protein	Solyc01g080410	Peptide-methionine	0.651	0.758	2.437	6.707	2.10861e-08	5.17382e-05	1e-17	1e-17	4	18	3	135	14.8	6.16	51.59	4	0
FALSE	High	Master Protein	Solyc01g080460	Pyruvate, phosphate dikinase	0.906	1.065	0.911	0.855	0.0986032	0.607697	0.409853	0.311277	51	432	51	965	105.8	6.37	1348.07	51	0
FALSE	Low	Master Protein	Solyc01g080470	tRNA/rRNA methyltransferase	1.021	1.065	0.968	0.965	0.75789	0.60363	0.927733	0.917991	1	2	1	221	24.7	6.61	3.53	1	0
FALSE	High	Master Protein	Solyc01g080510	interactor of constitutive active ROPs protein	1.198	1.095	0.908	0.884	0.0736626	0.403003	0.361054	0.367849	3	3	3	329	36.3	5.8	13.84	3	0
FALSE	High	Master Protein	Solyc01g080530	2-oxoglutarate	1.069	1.041	1.045	0.956	0.664163	0.786033	0.465861	0.882912	11	29	4	295	33	6.35	100.22	11	0
FALSE	High	Master Protein	Solyc01g080590	Low-density receptor-like protein	0.903	0.984	1.081	1.322	0.103419	0.646826	0.272048	0.00701078	1	3	1	86	9.6	10.11	10.27	1	0
FALSE	High	Master Protein	Solyc01g080620	BTB/POZ domain-containing protein	0.955	1.072	1.088	1.011	0.457237	0.597435	0.35231	0.865958	1	1	1	887	97.1	5.76	4.09	1	0
FALSE	High	Master Protein	Solyc01g080640	ABC transporter C family member 4	0.976	0.97	1.326	1.307	0.406192	0.449945	0.000369751	0.00278435	30	76	29	1498	168.5	6.84	272.29	30	1
FALSE	High	Master Protein	Solyc01g080660	serine/arginine-rich SC35-like splicing factor SCL28	1.081	1.108	0.925	0.871	0.569393	0.24284	0.596209	0.331832	2	2	2	166	19.4	11.39	5.82	2	0
FALSE	High	Master Protein	Solyc01g080690	WD40 repeat	0.997	1.028	1.122	0.978	0.645589	0.888378	0.118827	0.9212	6	13	6	469	53.2	8.75	45.16	6	0
FALSE	High	Master Protein	Solyc01g080700	Inosine-uridine preferring nucleoside hydrolase family protein	0.962	0.979	1.09	1.156	0.312769	0.492789	0.18583	0.0513984	5	10	3	801	89	7.11	27.62	5	2
FALSE	High	Master Protein	Solyc01g080780	Translocase of chloroplast, chloroplastic	1.057	1.142	1.245	1.012	0.702622	0.203283	0.0104695	0.863638	2	3	2	1102	121.2	4.96	7.24	2	0
FALSE	High	Master Protein	Solyc01g080810	Isoleucine--tRNA ligase	1.076	1.072	0.98	0.957	0.667737	0.520686	0.948742	0.916331	21	36	21	1110	125.5	6.79	133.28	21	0
FALSE	High	Master Protein	Solyc01g080840	Protein translocase subunit SecA	0.944	1.045	0.825	0.828	0.217461	0.855197	0.0449025	0.181753	20	47	20	1018	114.6	7.02	151.8	20	0
FALSE	High	Master Protein	Solyc01g080850	Protein transport protein SEC23	1.096	1.054	0.991	0.948	0.454889	0.639902	0.8619	0.83069	6	14	6	508	54.1	7.49	49.29	6	0
FALSE	High	Master Protein	Solyc01g080880	Protein kinase domain	1.213	1.05	0.926	0.897	0.11056	0.767954	0.569796	0.545957	6	11	5	510	57.3	6.11	28.49	6	0
FALSE	High	Master Protein	Solyc01g080890	hypothetical protein	0.921	1.088	0.892	1.15	0.137796	0.398265	0.351378	0.0610187	2	4	2	81	9.1	4.41	12.78	2	0
FALSE	High	Master Protein	Solyc01g080910	polyadenylate-binding protein 1-B-binding protein	0.997	1.112	0.801	0.891	0.762429	0.329195	0.0147248	0.391926	3	6	3	330	36.7	8.6	15.46	3	0
FALSE	High	Master Protein	Solyc01g080930	3-hydroxyisobutyryl-CoA hydrolase 1	1.034	1.035	1.097	1.06	0.87235	0.882738	0.191023	0.342448	16	40	16	380	42.8	8.31	128.05	16	0
FALSE	High	Master Protein	Solyc01g080940	5-hydroxyisourate hydrolase	0.881	0.975	0.992	0.361	0.0504474	0.484346	0.857138	1e-17	10	34	10	335	37.4	8.24	141.95	10	0
FALSE	High	Master Protein	Solyc01g081010	Nucleolar GTP-binding protein 1	0.997	0.961	0.93	1.031	0.571948	0.381358	0.603078	0.491854	15	32	2	696	79.6	9.26	107.02	15	13
FALSE	High	Master Protein	Solyc01g081030	protein SCAI homolog	1.025	0.999	0.972	0.943	0.783428	0.635201	0.960022	0.912016	14	28	14	618	69.9	7.23	88	14	0
FALSE	High	Master Protein	Solyc01g081060	Solyc01g081060	0.82	0.803	0.864	1.032	0.0153735	0.0188398	0.126902	0.73992	1	1	1	349	40.9	8.48	3.15	1	0
FALSE	High	Master Protein	Solyc01g081070	Protein transport protein SEC23	1.008	1	1.051	1.012	0.656062	0.685644	0.409409	0.597341	16	56	16	764	84.5	6.16	222.37	16	0
FALSE	High	Master Protein	Solyc01g081190	Calcium-binding EF hand family protein	0.966	1.358	0.848	0.946	0.352386	0.000297924	0.115163	0.953595	5	17	5	166	18.8	8.85	62.62	5	0
FALSE	High	Master Protein	Solyc01g081200	hypothetical protein	1.027	0.905	0.984	1.045	0.975733	0.145234	0.956521	0.534767	1	3	1	124	14.1	5.29	9.33	1	0
FALSE	High	Master Protein	Solyc01g081250	Glutathione S-transferase	1.342	0.123	0.127	0.116	0.00751549	1e-17	1e-17	1e-17	11	35	7	223	26	6.25	108.58	11	3
FALSE	High	Master Protein	Solyc01g081270	Glutathione S-transferase	0.879	0.687	0.833	0.872	0.0459183	8.82286e-08	0.0641275	0.401086	5	16	1	223	25.9	5.68	54.41	5	0
FALSE	High	Master Protein	Solyc01g081300	Phosphoribosylaminoimidazole-succinocarboxamide synthase	1.003	1.032	0.963	1.057	0.734383	0.901344	0.862246	0.475431	8	17	8	425	48.5	8.25	61.97	8	0
FALSE	High	Master Protein	Solyc01g081310	glutathione S-transferase T3	0.977	1.004	0.888	0.729	0.414543	0.764186	0.266284	0.0127054	13	59	13	225	25.7	6.02	183.78	13	0
FALSE	High	Master Protein	Solyc01g081380	nuclear matrix protein 1	1.032	0.955	0.977	0.987	0.950859	0.352586	0.97798	0.739774	6	8	6	367	41.3	4.83	24.31	6	0
FALSE	High	Master Protein	Solyc01g081390	Xylulose 5-phosphate/phosphate translocator, chloroplastic	1.004	1.06	0.956	9.223	0.643665	0.630151	0.794231	1e-17	1	3	1	515	57.5	9.89	13.96	1	0
FALSE	High	Master Protein	Solyc01g081420	Armadillo-type fold	0.752	0.704	0.86	1.072	0.000114615	4.76044e-06	0.206392	0.401766	4	8	4	219	25.2	7.42	21.56	4	0
FALSE	High	Master Protein	Solyc01g081430	Armadillo-type fold	0.957	0.944	1.053	1.08	0.275586	0.250797	0.361932	0.296609	24	52	24	1947	218.1	5.44	175	24	0
FALSE	High	Master Protein	Solyc01g081470	2-methoxy-6-polyprenyl-1,4-benzoquinol methylase, mitochondrial	1.005	1.054	0.974	1.021	0.6052	0.754767	0.977457	0.493941	7	10	7	316	35.6	7.49	31.81	7	0
FALSE	High	Master Protein	Solyc01g081480	GPI inositol-deacylase PGAP1-like protein	1.083	1.097	0.875	0.931	0.718131	0.378512	0.176745	0.86043	3	3	3	322	34.7	5.87	8.15	3	0
FALSE	High	Master Protein	Solyc01g081510	2-hydroxy-3-oxopropionate reductase	0.965	1.054	0.967	0.988	0.347593	0.733815	0.895996	0.772447	6	9	6	316	33.1	7.03	28.06	6	0
FALSE	High	Master Protein	Solyc01g081520	UTP--glucose-1-phosphate uridylyltransferase-like	1.032	1.04	0.969	0.972	0.826061	0.913527	0.95321	0.893671	15	37	15	607	67.8	7.99	119.89	15	0
FALSE	High	Master Protein	Solyc01g081540	Myosin-17	1.167	1.035	1.007	0.952	0.253538	0.965725	0.727946	0.96929	44	106	38	1567	177.8	7.66	366.21	44	1
FALSE	High	Master Protein	Solyc01g081570	DUF239 domain-containing protein/DUF4409 domain-containing protein	1.146	1.033	1.251	0.808	0.200893	0.879571	0.00588751	0.0987705	3	3	3	425	47.6	6.15	9.91	3	0
FALSE	High	Master Protein	Solyc01g081610	Beta-hexosaminidase	1.085	1.042	0.98	0.906	0.62019	0.793021	0.95282	0.611007	6	18	6	575	64	5.92	64.88	6	0
FALSE	High	Master Protein	Solyc01g086710	DNA-directed RNA polymerase subunit beta	1.121	1.047	0.974	0.877	0.487278	0.870543	0.995071	0.468311	11	17	11	1185	132.8	8.47	43.45	11	0
FALSE	High	Master Protein	Solyc01g086740	Chaperone protein dnaJ	1.036	1.007	0.981	1.031	0.99944	0.881006	0.916982	0.475651	8	10	7	443	48	8.59	30.67	8	0
FALSE	High	Master Protein	Solyc01g086750	Clustered mitochondria protein	1.085	1.017	1.009	0.937	0.731117	0.87321	0.674623	0.912272	22	51	22	955	104.8	5.57	160.58	22	0
FALSE	High	Master Protein	Solyc01g086820	Histone H3	1.158	1.044	1.036	0.934	0.292496	0.813505	0.493344	0.841355	5	44	3	161	18.1	10.93	117.05	5	2
FALSE	High	Master Protein	Solyc01g086850	Ras gtpase	1.081	0.942	0.958	0.883	0.764116	0.225394	0.814675	0.535052	10	32	4	225	24.8	7.28	106.94	10	0
FALSE	High	Master Protein	Solyc01g086860	Expressed protein	0.976	0.985	0.927	0.904	0.414151	0.546726	0.563766	0.631799	3	5	3	106	12.5	5.86	16.05	3	0
FALSE	High	Master Protein	Solyc01g086890	G-patch domain-containing protein/Surp domain-containing protein	0.803	0.768	0.976	1.018	0.00925838	0.00649607	0.850403	0.827748	4	8	4	435	47.5	8.59	25.34	4	0
FALSE	High	Master Protein	Solyc01g086900	tRNA	0.952	0.949	0.995	1.027	0.311551	0.313452	0.834304	0.621092	1	1	1	302	33.5	8.51	0	1	0
FALSE	High	Master Protein	Solyc01g086920	Leucine-rich repeat receptor-like protein	1.643	1.245	0.789	0.73	7.9242e-09	0.0154103	0.0105828	0.0145521	4	8	4	368	39.3	6.42	19.57	4	0
FALSE	High	Master Protein	Solyc01g086940	Zinc finger CCCH domain-containing protein	2.172	1.063	1.089	1.024	1e-17	0.607837	0.234498	0.676717	2	2	2	291	33	8.16	6.04	2	0
FALSE	High	Master Protein	Solyc01g086980	RRM_1 domain-containing protein/PWI domain-containing protein	1.059	1.035	1.05	0.974	0.758197	0.826299	0.446431	0.994653	9	13	9	671	73.9	9.52	51.07	9	0
FALSE	High	Master Protein	Solyc01g086990	Pre-mRNA-splicing factor SYF1	1.11	1.074	1.001	0.948	0.559666	0.594421	0.743407	0.984227	30	59	30	916	106.7	6.07	180.64	30	0
FALSE	High	Master Protein	Solyc01g087040	Photosystem II PsbP	1.347	1.141	0.964	0.87	0.000885283	0.146965	0.902162	0.307536	4	12	4	241	26	6.4	43.28	4	0
FALSE	High	Master Protein	Solyc01g087070	ADP,ATP carrier protein, mitochondrial	1.027	0.912	0.973	0.961	0.893099	0.118233	0.99689	0.919809	11	43	3	346	37.7	9.74	114.14	11	0
FALSE	High	Master Protein	Solyc01g087120	ATP synthase subunit O, mitochondrial	0.921	0.991	0.878	0.947	0.13691	0.634351	0.224226	0.99515	12	55	11	239	26.5	9.63	156.39	12	0
FALSE	High	Master Protein	Solyc01g087170	Zinc finger transcription factor 11	0.966	0.972	1.005	0.979	0.351051	0.501887	0.728803	0.815154	3	3	3	724	78.3	6.54	11.09	3	0
FALSE	Medium	Master Protein	Solyc01g087190	Chaperonin-like RbcX	0.936	1.005	0.77	0.899	0.214187	0.830846	0.0145392	0.511122	1	1	1	221	25.4	8.43	1.99	1	0
FALSE	High	Master Protein	Solyc01g087210	Cellulose synthase	1.104	1.042	0.985	1.024	0.39224	0.774538	0.938118	0.789007	6	7	3	1083	120.7	7.39	24.69	6	0
FALSE	High	Master Protein	Solyc01g087250	carotenoid cleavage dioxygenase 1A	0.886	1.031	0.94	0.758	0.0585479	0.997856	0.663171	0.0432107	12	34	7	545	61.2	6.6	119.46	12	0
FALSE	High	Master Protein	Solyc01g087260	carotenoid cleavage dioxygenase 1B	0.995	0.995	0.964	0.941	0.539321	0.660808	0.900703	0.914379	25	79	20	562	63.2	6.39	302.75	25	5
FALSE	High	Master Protein	Solyc01g087470	Peptidylprolyl isomerase	0.985	0.902	1.068	1.074	0.488308	0.0915254	0.326419	0.258043	7	16	7	325	37.2	7.09	48.21	7	0
FALSE	High	Master Protein	Solyc01g087490	Protein OBERON	1.169	1.081	0.969	1.186	0.229695	0.452694	0.932656	0.0366856	3	4	3	1167	129.8	6.67	14.3	3	0
FALSE	High	Master Protein	Solyc01g087520	Ferredoxin-thioredoxin reductase, variable chain	1.118	1.086	0.861	0.842	0.50316	0.433505	0.137758	0.247897	6	25	6	171	18.7	9.23	72.04	6	0
FALSE	High	Master Protein	Solyc01g087540	DUF642 domain-containing protein	1.01	0.901	0.905	0.87	0.651609	0.0724411	0.36874	0.392038	10	64	10	397	43	8.92	221.21	10	0
FALSE	High	Master Protein	Solyc01g087550	Cytochrome b5 domain-containing protein RLF	1.065	0.999	1.038	0.949	0.809244	0.748675	0.491673	0.946349	7	16	7	229	25.3	7.49	53.9	7	0
FALSE	High	Master Protein	Solyc01g087560	Methyltransferase	1.063	1.022	1.132	1.052	0.692592	0.954284	0.108268	0.502922	3	3	3	346	39	6.13	9.67	3	0
FALSE	High	Master Protein	Solyc01g087610	Alpha-N-acetylglucosaminidase	1.019	0.881	0.95	0.916	0.698454	0.0364653	0.776238	0.741212	15	34	15	807	92.1	7.52	118.56	15	0
FALSE	High	Master Protein	Solyc01g087620	Ubiquitin-like protein 5	0.809	0.898	0.913	1.006	0.0029705	0.0682729	0.443539	0.588564	5	15	5	73	8.5	8.12	40.04	5	0
FALSE	High	Master Protein	Solyc01g087640	alcohol dehydrogenase	1.107	1.06	1.111	1.088	0.557294	0.75715	0.131106	0.209708	9	22	9	328	36	6.86	76.08	9	0
FALSE	High	Master Protein	Solyc01g087650	Conserved oligomeric Golgi complex subunit 8	1.115	1.065	0.986	0.993	0.477681	0.610769	0.948867	0.681609	13	31	13	576	64.1	5.19	105.19	13	0
FALSE	High	Master Protein	Solyc01g087670	WD40 repeat	0.103	0.101	1.044	1.053	1e-17	1e-17	0.415749	0.378392	4	6	4	907	101.4	7.84	20.4	4	0
FALSE	High	Master Protein	Solyc01g087680	UPF0114 domain-containing protein	1.03	1.122	0.84	0.978	0.815195	0.249049	0.0823863	0.793394	3	6	3	271	29.5	9.28	14.11	3	0
FALSE	High	Master Protein	Solyc01g087730	50S ribosomal protein L1	0.97	0.974	0.814	0.766	0.372101	0.470245	0.033057	0.0419132	14	62	14	362	39.9	9.33	194.6	14	0
FALSE	High	Master Protein	Solyc01g087740	Subtilisin-like protease	1.121	1.503	1.155	0.974	0.471736	1.60598e-06	0.0455009	0.830442	3	8	1	769	83.6	7.78	30.73	3	0
FALSE	High	Master Protein	Solyc01g087790	Subtilisin-like protease	0.01	0.01	0.891	0.916	1e-17	1e-17	0.320549	0.73998	10	25	4	779	84.8	6.42	86.61	10	0
FALSE	High	Master Protein	Solyc01g087820	Subtilisin-like protease	1.033	0.638	0.911	0.833	0.827683	7.92921e-13	0.42631	0.206917	11	31	5	777	84.9	6.86	112.27	11	2
FALSE	High	Master Protein	Solyc01g087850	serine protease SBT3	0.993	0.783	0.742	0.797	0.542568	0.000315697	0.000792865	0.121001	15	41	9	761	82.2	8.09	142.74	15	6
FALSE	High	Master Protein	Solyc01g087870	Glutamine--fructose-6-phosphate aminotransferase [isomerizing]	0.997	1.049	0.995	0.979	0.589596	0.737984	0.844772	0.86078	7	8	7	700	76.8	6.98	24.63	7	0
FALSE	High	Master Protein	Solyc01g087880	2%2C3-bisphosphoglycerate-dependent phosphoglycerate mutase	1.043	0.989	0.988	0.869	0.979834	0.633002	0.894188	0.395116	2	2	2	93	10.2	10.33	5.5	2	0
FALSE	High	Master Protein	Solyc01g087900	N-acetyltransferase-like protein	1.059	0.952	0.933	0.906	0.915937	0.263046	0.631889	0.603026	6	16	6	189	21.5	7.84	52.18	6	0
FALSE	High	Master Protein	Solyc01g087950	Carboxypeptidase	1.092	0.925	1.477	1.255	0.670854	0.11534	1.63586e-06	0.00560383	4	9	3	492	55.2	6.74	22.11	4	1
FALSE	High	Master Protein	Solyc01g087970	Carboxypeptidase	0.912	0.934	1.089	1.036	0.122463	0.226484	0.219721	0.55832	2	3	1	504	56.5	6.87	8.53	2	0
FALSE	High	Master Protein	Solyc01g088000	S-adenosyl-L-methionine-dependent methyltransferases superfamily protein	1.001	0.972	0.972	1.046	0.79528	0.629954	0.832434	0.65349	5	8	5	263	29.8	4.86	22.16	5	0
FALSE	High	Master Protein	Solyc01g088020	Protein transport protein SEC31-like protein B	1.008	0.973	0.934	0.866	0.634995	0.461884	0.598323	0.371766	37	175	37	1124	121.5	5.33	672.29	37	0
FALSE	High	Master Protein	Solyc01g088080	T-complex protein 1 subunit theta	1.072	1.023	0.996	1.05	0.834721	0.969901	0.827866	0.375164	26	102	26	541	58.4	5.54	381.37	26	0
FALSE	High	Master Protein	Solyc01g088090	Pheophytinase, chloroplastic	0.515	0.509	1.348	3.1	1e-17	1e-17	0.000116434	1e-17	5	11	5	512	57.6	7.31	30.85	5	0
FALSE	High	Master Protein	Solyc01g088100	Zinc finger transcription factor 12	1.576	1.164	0.827	0.759	2.18931e-07	0.109061	0.0446344	0.0293186	3	7	1	427	47.4	8	11.61	3	0
FALSE	High	Master Protein	Solyc01g088140	hypothetical protein	1.03	1.098	1.005	1.043	0.882104	0.349968	0.736608	0.468785	4	10	4	176	19.3	7.64	34.02	4	0
FALSE	High	Master Protein	Solyc01g088150	Glycerol-3-phosphate dehydrogenase [NAD	1.018	0.972	0.902	0.836	0.724771	0.423587	0.389968	0.243967	3	4	3	464	51.6	6.7	11.21	3	0
FALSE	High	Master Protein	Solyc01g088170	aldehyde oxidase 2	1.143	1.058	0.914	0.958	0.360468	0.722922	0.470679	0.999995	14	29	8	1367	149.7	7.25	87.71	14	0
FALSE	Medium	Master Protein	Solyc01g088275	Germin-like protein subfamily 1 member	1.031	1.009	0.975	0.938	0.892494	0.863712	0.990924	0.889035	1	1	1	137	15.2	9.2	2.13	1	0
FALSE	High	Master Protein	Solyc01g088350	NADH dehydrogenase ubiquinone 1 alpha subcomplex assembly factor-like protein	0.894	1.04	0.924	1.083	0.0602195	0.853321	0.487657	0.213013	2	6	2	210	23.3	9.77	23.46	2	0
FALSE	High	Master Protein	Solyc01g088370	Eukaryotic translation initiation factor 3 subunit B	1.083	1.039	0.975	0.935	0.751078	0.86813	0.975905	0.851894	29	102	29	717	82.7	5.33	376.39	29	0
FALSE	High	Master Protein	Solyc01g088400	ECERIFERUM 1	0.929	0.892	1.196	1.63	0.211313	0.18319	0.0340998	4.2184e-05	8	9	6	628	73.2	8.32	26.73	8	2
FALSE	High	Master Protein	Solyc01g088470	50S ribosomal protein L18	1.013	0.938	0.845	0.895	0.779495	0.243285	0.135913	0.495561	1	1	1	145	16.5	10.49	2.71	1	0
FALSE	High	Master Protein	Solyc01g088480	UMP-CMP kinase	1.398	1.31	0.845	0.658	0.00174205	0.000794095	0.0902325	0.000778839	6	25	5	209	22.9	5.99	82.05	6	0
FALSE	High	Master Protein	Solyc01g088560	Rab family GTPase	1.109	1.037	1.01	0.959	0.54619	0.903727	0.677645	0.906518	12	55	5	208	23.1	7.9	183.89	12	6
FALSE	High	Master Protein	Solyc01g088570	Acyl carrier protein	0.901	0.998	9.027	9.86	0.0831889	0.708146	1e-17	1e-17	1	4	1	122	13.7	5.53	14.35	1	0
FALSE	High	Master Protein	Solyc01g088590	Pectinesterase inhibitor	0.79	0.762	1.213	1.414	0.00175485	5.6323e-06	0.013059	0.000774945	5	17	5	198	22	8.84	54.52	5	0
FALSE	High	Master Protein	Solyc01g088600	protein TRIGALACTOSYLDIACYLGLYCEROL 4, chloroplastic	1.017	1.034	0.926	0.875	0.708528	0.968486	0.550855	0.423603	10	20	10	483	53.9	9.31	62.93	10	0
FALSE	High	Master Protein	Solyc01g088610	10 kDa chaperonin	0.792	1.016	0.728	0.92	0.00171738	0.835298	0.000976432	0.773511	5	17	5	156	17.2	7.91	68.75	5	0
FALSE	High	Master Protein	Solyc01g088650	Alpha-1,3-glucosyltransferase	1.027	0.928	1.026	1.025	0.976794	0.366583	0.762827	0.788415	1	4	1	262	30.1	9.04	8.9	1	0
FALSE	High	Master Protein	Solyc01g088700	Eukaryotic translation initiation factor 4G	1.087	1.073	0.98	1.034	0.72159	0.543485	0.974806	0.458512	53	158	53	1805	195.5	7.25	528.33	53	0
FALSE	High	Master Protein	Solyc01g088730	DnaJ domain-containing protein	1.038	0.998	0.98	0.943	0.995359	0.735964	0.960962	0.885807	4	7	4	294	33.1	9	19.97	4	0
FALSE	High	Master Protein	Solyc01g088770	Cytochrome c oxidase-assembly factor COX23, mitochondrial	1.054	1.284	1.151	0.95	0.777206	0.00338667	0.0823067	0.795151	1	3	1	72	8.4	8.72	10.39	1	0
FALSE	High	Master Protein	Solyc01g088800	RNA binding protein	0.986	0.961	0.96	0.934	0.481774	0.324904	0.868588	0.864219	19	41	17	753	84.7	6	138.38	19	0
FALSE	High	Master Protein	Solyc01g089870	Pentatricopeptide repeat-containing protein	1.073	0.967	0.767	0.649	0.828833	0.403868	0.00343001	0.000236355	15	30	15	545	62.5	7.87	106.64	15	0
FALSE	High	Master Protein	Solyc01g089900	Mannosyltransferase	0.987	0.873	1.078	1.115	0.676588	0.109885	0.341641	0.352541	1	2	1	499	57.2	9.35	9	1	0
FALSE	Medium	Master Protein	Solyc01g089940	Bax inhibitor-1 like	0.99	0.956	5.882	0.926	0.508726	0.293265	1e-17	0.832717	1	2	1	251	27.3	9.8	4.2	1	0
FALSE	High	Master Protein	Solyc01g089970	Nucleoside diphosphate kinase	1.031	1.147	0.954	0.939	0.821562	0.126323	0.783783	0.882685	6	52	5	148	16.2	6.8	165.09	6	0
FALSE	High	Master Protein	Solyc01g089980	ELMO/CED-12 family protein	1.093	1.016	1.05	0.955	0.526685	0.959254	0.382133	0.982928	7	14	7	266	30.4	5.21	46.26	7	0
FALSE	High	Master Protein	Solyc01g090170	Ras-related small GTP-binding protein	1.04	1.001	0.971	0.946	0.92719	0.71741	0.906843	0.990942	11	44	5	251	27.7	5.44	161.94	11	1
FALSE	High	Master Protein	Solyc01g090190	Nuclear RNA binding protein	1.041	1.02	0.969	0.924	0.903405	0.867367	0.946227	0.802262	15	79	14	360	38.8	7.97	294.37	15	1
FALSE	High	Master Protein	Solyc01g090200	Glycine-tRNA ligase	0.974	0.977	0.941	0.934	0.374876	0.485034	0.662987	0.887581	21	39	21	1079	120.9	5.87	144.32	21	0
FALSE	High	Master Protein	Solyc01g090220	Phospholipase A1	0.954	0.966	0.931	0.967	0.277964	0.397455	0.590543	0.91796	4	5	4	786	88.5	6.98	8.47	4	0
FALSE	High	Master Protein	Solyc01g090230	GRAM domain family protein	1.056	1.013	0.962	8.467	0.732618	0.982168	0.744539	1e-17	7	11	7	633	71.3	6.25	31.85	7	0
FALSE	High	Master Protein	Solyc01g090280	Leucine carboxyl methyltransferase 1 homolog	0.97	0.942	0.929	0.994	0.379322	0.212508	0.547088	0.720095	5	11	5	341	38.9	5.48	38.02	5	0
FALSE	High	Master Protein	Solyc01g090290	COP9 signalosome complex subunit 7	1.021	1.222	0.889	0.903	0.876706	0.00844856	0.328555	0.525271	8	22	8	259	29.3	5.34	83	8	0
FALSE	High	Master Protein	Solyc01g090350	Non-specific lipid-transfer protein	0.948	0.944	2.211	0.949	0.303857	0.320925	1e-17	0.844092	4	8	4	120	12.4	7.87	31.08	4	0
FALSE	High	Master Protein	Solyc01g090360	Non-specific lipid-transfer protein	1.199	1.116	16.214	0.973	0.0723039	0.313435	1e-17	0.891996	4	10	4	115	11.8	8.12	38.23	4	0
FALSE	High	Master Protein	Solyc01g090380	hypothetical protein	0.919	0.987	0.92	0.913	0.15497	0.669501	0.505817	0.563677	3	5	3	325	36.3	6.7	20.61	3	0
FALSE	High	Master Protein	Solyc01g090410	Alpha/beta-Hydrolases superfamily protein	1.012	1.118	0.993	1.102	0.736735	0.254777	0.826262	0.144892	5	7	5	322	36.1	7.65	24.48	5	0
FALSE	High	Master Protein	Solyc01g090430	NRC1	1.067	0.98	1.002	1.027	0.660528	0.667484	0.755771	0.642064	9	11	9	932	106.7	8.5	32.7	9	0
FALSE	High	Master Protein	Solyc01g090480	RNA-binding KH domain-containing protein PEPPER-like	1.127	1.117	0.952	0.886	0.44766	0.286534	0.78469	0.492258	5	10	5	460	49.7	7.44	41.87	5	0
FALSE	High	Master Protein	Solyc01g090550	DnaJ protein like	1.013	0.952	1.184	1.446	0.670001	0.267388	0.0218598	0.00021182	14	33	11	424	47.2	6.8	105.2	14	0
FALSE	High	Master Protein	Solyc01g090590	Alpha/beta-Hydrolases superfamily protein	0.905	0.918	1.071	1.175	0.109942	0.187321	0.319233	0.0865943	7	11	7	508	55.2	6.35	31.98	7	0
FALSE	High	Master Protein	Solyc01g090670	nuclear pore complex protein NUP62	1.184	1.107	0.975	0.888	0.179323	0.283999	0.993115	0.521061	10	23	10	758	75.2	4.77	70.52	10	0
FALSE	High	Master Protein	Solyc01g090690	Elongation factor G, mitochondrial	1.053	1.121	1.031	1.062	0.990896	0.277348	0.528478	0.289009	8	20	8	492	54.7	8.34	55.93	8	0
FALSE	High	Master Protein	Solyc01g090693	3-hydroxyisobutyryl-CoA hydrolase-like protein 1, mitochondrial	0.848	0.95	1.183	1.301	0.0172913	0.245228	0.0212346	0.00204508	7	25	7	385	42.8	6	104.56	7	0
FALSE	High	Master Protein	Solyc01g090720	P53/DNA damage-regulated protein	1.119	1.041	0.991	0.924	0.501507	0.906907	0.848591	0.768999	2	4	2	168	19	7.39	9.28	2	0
FALSE	High	Master Protein	Solyc01g090750	T-complex protein 1 subunit alpha	0.928	0.966	0.964	1.016	0.16616	0.336401	0.875931	0.542126	24	91	24	545	59.2	6.35	318.59	24	0
FALSE	High	Master Protein	Solyc01g090770	alanine-tRNA ligase	1.06	1.013	0.981	0.961	0.905689	0.852103	0.978409	0.963556	9	32	9	266	29.6	9.5	115.16	9	0
FALSE	High	Master Protein	Solyc01g090780	CCR4-NOT transcription complex subunit 1	0.993	0.955	1.061	1.085	0.520384	0.325384	0.337997	0.235679	50	117	50	2411	266	5.74	394.68	50	0
FALSE	High	Master Protein	Solyc01g090860	Non-canonical poly	0.914	0.985	0.88	0.962	0.215047	0.774761	0.184579	0.833327	2	2	2	1552	172	7.78	4.74	2	0
FALSE	High	Master Protein	Solyc01g090880	Holliday junction resolvase	1.223	1.187	0.998	0.879	0.0980335	0.0689783	0.782746	0.473648	2	2	2	223	24.7	9.44	4.89	2	0
FALSE	High	Master Protein	Solyc01g090910	Vesicle-associated protein 1-1	1.203	0.981	0.909	0.749	0.137342	0.523258	0.41782	0.0310601	6	18	3	233	26.1	8.76	53.47	6	0
FALSE	High	Master Protein	Solyc01g090940	Phosphatidate cytidylyltransferase	0.987	0.984	0.919	1.064	0.499805	0.615789	0.444169	0.290225	2	5	2	425	45.7	9.07	16.07	2	0
FALSE	High	Master Protein	Solyc01g090990	Vesicle-associated protein 1-1	1.025	0.98	0.972	0.934	0.769379	0.470215	0.978807	0.82751	10	26	9	240	26.4	8.37	87.44	10	1
FALSE	High	Master Protein	Solyc01g091020	Golgi SNAP receptor complex member 1	1.087	0.995	0.917	0.841	0.705459	0.612408	0.487977	0.225933	9	20	9	241	26.7	9.41	81.22	9	0
FALSE	High	Master Protein	Solyc01g091070	Methionine aminopeptidase	0.998	1.062	0.973	0.949	0.561295	0.697529	0.990943	0.934532	8	29	8	379	41.9	6.99	111.63	8	0
FALSE	High	Master Protein	Solyc01g091080	tubulin-folding cofactor D	1.086	1.05	0.951	0.866	0.717219	0.778412	0.780572	0.384724	8	12	8	805	89.8	6.84	33.87	8	0
FALSE	High	Master Protein	Solyc01g091090	Tubulin-folding cofactor D	1.105	1.002	0.963	0.906	0.577067	0.685266	0.884201	0.652542	4	5	4	528	58.6	5.3	13.05	4	0
FALSE	High	Master Protein	Solyc01g091120	DUF641 domain-containing protein	0.999	1.035	0.964	0.89	0.75406	0.837083	0.806384	0.383242	3	4	3	421	48.1	6.8	17.87	3	0
FALSE	High	Master Protein	Solyc01g091130	Nitroreductase family protein	0.922	0.921	1.005	1.155	0.145861	0.134744	0.772617	0.0898653	5	6	5	617	69.4	7.49	17.94	5	0
FALSE	High	Master Protein	Solyc01g091160	arginase 1	1.064	0.994	0.958	0.974	0.903151	0.660367	0.81759	0.851625	14	45	10	338	37	6.39	162.12	14	0
FALSE	High	Master Protein	Solyc01g091170	ARGINASE 2	0.915	0.649	0.548	0.704	0.122089	1.39841e-10	2.15858e-11	0.00406322	15	34	11	338	36.8	5.9	110.09	15	4
FALSE	High	Master Protein	Solyc01g091190	5-enolpyruvylshikimate-3-phosphate synthase	1.023	1.067	0.939	0.877	0.756745	0.598528	0.63787	0.436367	14	53	8	520	55.7	7.88	165.78	14	6
FALSE	High	Master Protein	Solyc01g091210	RNA 2'-phosphotransferase, Tpt1 / KptA family	1.05	0.987	1.066	0.948	0.981813	0.60125	0.349167	0.994792	5	9	5	300	33.5	9.76	22.16	5	0
FALSE	High	Master Protein	Solyc01g091270	myeloid leukemia factor	0.906	0.965	1.682	1.312	0.178737	0.609795	9.18505e-10	0.0222386	1	3	1	302	33.6	5.3	13.22	1	0
FALSE	High	Master Protein	Solyc01g091310	Transducin/WD40 repeat-like superfamily protein	1.004	1.006	0.959	0.958	0.601518	0.714211	0.853735	0.964452	17	45	17	441	47.8	8.94	136.53	17	0
FALSE	High	Master Protein	Solyc01g091350	ATP-dependent DNA helicase 2 subunit KU80	0.997	1.046	1.055	1.034	0.595166	0.770147	0.35453	0.487475	5	6	5	709	80.4	6.28	20.6	5	0
FALSE	Medium	Master Protein	Solyc01g091360	DUF1499 family protein	1.145	1.189	1.064	1.084	0.342286	0.0541457	0.288202	0.212518	1	3	1	247	28.2	9.31	3.66	1	0
FALSE	High	Master Protein	Solyc01g091450	Pentatricopeptide repeat-containing protein	1.012	1.04	0.954	1.087	0.902106	0.785671	0.654518	0.453264	1	1	1	415	46.5	8.16	2.09	1	0
FALSE	High	Master Protein	Solyc01g091460	Brefeldin A-inhibited guanine nucleotide-exchange protein 2	1.08	0.978	0.975	0.885	0.773894	0.487758	0.99662	0.484418	41	105	39	1778	198.1	5.59	360.91	41	1
FALSE	High	Master Protein	Solyc01g091480	Kinesin-like protein	1.051	1.026	1.006	1.059	0.841659	0.930164	0.72	0.383816	2	2	2	900	99.7	7.17	5.65	2	0
FALSE	High	Master Protein	Solyc01g091510	ankyrin repeat and zinc finger domain-containing protein 1	1.023	1.031	0.888	0.88	0.75627	0.999929	0.270871	0.482547	11	22	11	715	79.7	8.21	51.46	11	0
FALSE	High	Master Protein	Solyc01g091520	Enoyl-CoA delta isomerase 1, peroxisomal	1.014	0.949	1.01	0.95	0.91052	0.436693	0.813869	0.738042	1	2	1	248	27.1	7.01	7.23	1	0
FALSE	High	Master Protein	Solyc01g091530	Fasciclin-like arabinogalactan protein	1.138	0.948	0.912	0.915	0.390852	0.27149	0.455706	0.692952	9	26	9	426	44.5	5.97	89.9	9	0
FALSE	High	Master Protein	Solyc01g091550	Thioesterase superfamily	0.757	0.688	0.813	0.671	0.00013039	9.33494e-08	0.0265039	0.00220916	3	3	3	179	19.5	9.1	7.87	3	0
FALSE	High	Master Protein	Solyc01g091580	Signal recognition particle receptor FtsY	1.017	0.996	0.904	1.424	0.698115	0.631993	0.37077	0.000178289	5	12	5	368	39.8	8.25	42.3	5	0
FALSE	High	Master Protein	Solyc01g091600	RING/U-box superfamily protein	1.367	1.06	0.986	0.854	0.00115487	0.644932	0.933568	0.276831	1	1	1	335	37.9	5.69	1.69	1	0
FALSE	High	Master Protein	Solyc01g091640	S-adenosyl-L-methionine-dependent methyltransferases superfamily protein	1.322	1.245	1.053	0.857	0.00889838	0.00679719	0.40174	0.297491	14	37	14	599	67.3	8.56	114.29	14	0
FALSE	High	Master Protein	Solyc01g091650	COP9 signalosome complex subunit 1	1.022	0.977	1.004	0.957	0.796749	0.548087	0.776505	0.979778	12	34	12	440	50.2	6.73	111.71	12	0
FALSE	High	Master Protein	Solyc01g091660	NAD	0.832	0.618	0.673	0.728	0.0096895	4.9895e-11	1.35698e-05	0.0112363	1	18	1	260	27	6.39	55.5	1	0
FALSE	High	Master Protein	Solyc01g091690	S-adenosyl-L-methionine-dependent methyltransferases superfamily protein	1.002	1.019	1.128	1.296	0.678761	0.999663	0.0998105	0.00352395	21	56	20	636	71.8	7.31	202.52	21	0
FALSE	High	Master Protein	Solyc01g091730	Peroxisomal membrane protein 11E	1.129	1.071	0.917	0.786	0.43884	0.636438	0.48241	0.0881758	6	15	5	235	25.8	9.79	35	6	0
FALSE	High	Master Protein	Solyc01g091750	Arginine/serine-rich-splicing factor	0.992	0.953	1.007	0.973	0.533541	0.272212	0.726544	0.859994	6	17	5	250	29.6	10.45	51.63	6	0
FALSE	High	Master Protein	Solyc01g091780	Protein-ribulosamine 3-kinase, chloroplastic	1.015	1.031	0.907	0.901	0.673522	0.971928	0.400639	0.581543	4	8	4	346	38.6	7.53	24.29	4	0
FALSE	High	Master Protein	Solyc01g091790	AP2-like ethylene-responsive transcription factor SNZ	0.922	0.903	1.083	1.123	0.208184	0.167781	0.256624	0.186495	2	3	2	175	19.7	5.71	10.95	2	0
FALSE	High	Master Protein	Solyc01g091860	SET domain-containing protein	1.019	0.982	0.927	0.927	0.702122	0.505682	0.558494	0.831063	4	6	4	595	66.4	4.94	17.18	4	0
FALSE	High	Master Protein	Solyc01g091880	ATPase	1.109	1.058	1.021	0.916	0.539637	0.729175	0.605917	0.740459	9	35	9	360	40.4	4.88	115.16	9	0
FALSE	Medium	Master Protein	Solyc01g091890	Ubiquitin-related modifier 1 homolog	1.024	1.061	0.994	0.918	0.939013	0.643728	0.865502	0.592677	1	2	1	99	11.1	4.74	4.39	1	0
FALSE	High	Master Protein	Solyc01g091910	phospholipase PLDb2	1.378	1.237	1.034	0.928	0.00135439	0.0543356	0.696277	0.652405	7	10	3	1106	123	7.03	27.27	7	0
FALSE	High	Master Protein	Solyc01g091950	Lysophospholipid acyltransferase LPEAT2	1.052	0.95	0.989	0.915	0.761548	0.416163	0.972692	0.514172	1	1	1	592	66.5	6.68	2.92	1	0
FALSE	High	Master Protein	Solyc01g093970	Hexosyltransferase	1.152	1.073	1.051	1.107	0.296865	0.477538	0.38422	0.152024	5	12	2	688	78.3	9.38	40.18	5	0
FALSE	High	Master Protein	Solyc01g093990	Glyoxylate/hydroxypyruvate reductase HPR3	0.949	0.89	0.912	0.873	0.261621	0.0458459	0.395481	0.441298	2	3	2	323	35.7	6.71	9.38	2	0
FALSE	High	Master Protein	Solyc01g094000	Poly	1.259	1.338	1.4	0.822	0.0277719	0.00836612	0.000724365	0.17906	5	5	5	775	85.9	6.95	14.85	5	0
FALSE	High	Master Protein	Solyc01g094010	Alpha/beta-hydrolases superfamily protein	1.095	1.104	0.882	0.784	0.624945	0.330748	0.201354	0.0894417	11	23	11	339	37.7	6.89	75.67	11	0
FALSE	High	Master Protein	Solyc01g094030	CLB1	1.143	1.024	1.079	1.061	0.372117	0.935955	0.228415	0.283027	12	43	12	505	54.6	8.37	169.91	12	0
FALSE	High	Master Protein	Solyc01g094040	blue copper protein-like	1.136	1.015	1.194	1.22	0.231445	0.928339	0.0353459	0.0452027	1	3	1	215	23	4.56	13.22	1	0
FALSE	High	Master Protein	Solyc01g094050	WD-40 repeat family protein / beige-like protein	0.982	0.976	1.01	1.047	0.522525	0.541349	0.675042	0.401173	16	29	16	1206	130.1	5.35	105.04	16	0
FALSE	High	Master Protein	Solyc01g094060	BEACH domain-containing protein	1.139	1.015	0.953	0.891	0.383136	0.867669	0.77436	0.553148	25	52	25	1230	136.4	7.24	149.37	25	0
FALSE	High	Master Protein	Solyc01g094080	Cytochrome P450	0.951	1.184	1.183	1.01	0.258634	0.0755756	0.0272169	0.585414	8	13	8	533	61.6	8.79	55.6	8	0
FALSE	High	Master Protein	Solyc01g094150	AAA-type ATPase family protein	1.005	1.006	1.004	1.109	0.820189	0.869742	0.807518	0.300161	6	8	6	491	53.8	9.35	26.76	6	0
FALSE	High	Master Protein	Solyc01g094170	Digalactosyldiacylglycerol synthase 2, chloroplastic	0.962	0.967	0.964	1.229	0.325168	0.375123	0.900577	0.0173451	9	13	9	458	52	6.99	39.76	9	0
FALSE	High	Master Protein	Solyc01g094190	dTDP-4-dehydrorhamnose reductase	0.97	0.934	0.89	0.895	0.380923	0.234459	0.275535	0.585432	6	13	6	324	35.5	6.43	46.15	6	0
FALSE	High	Master Protein	Solyc01g094200	Malic enzyme	1.06	1.069	0.882	0.875	0.936222	0.64882	0.24005	0.428729	24	101	24	601	66.2	6.24	373.25	24	0
FALSE	High	Master Protein	Solyc01g094210	NAD	1.075	1.05	0.983	0.87	0.788655	0.824719	0.932859	0.383251	5	7	5	297	33.1	6.02	21.7	5	0
FALSE	High	Master Protein	Solyc01g094220	NAD	0.885	1.213	1.054	1.034	0.0523657	0.0359353	0.369256	0.506018	12	42	11	300	32.6	6.05	150.03	12	1
FALSE	High	Master Protein	Solyc01g094260	NAD	0.979	1.081	0.786	0.846	0.427249	0.504677	0.0125042	0.304141	11	36	11	319	35.3	5.26	127.94	11	0
FALSE	High	Master Protein	Solyc01g094280	Bifunctional protein folD	0.978	1.046	0.887	0.963	0.430962	0.763013	0.239624	0.960101	10	20	10	368	39.9	8.48	58.83	10	0
FALSE	High	Master Protein	Solyc01g094290	K	1.033	1.064	0.956	0.939	0.823456	0.665849	0.826222	0.921627	22	45	22	1198	128.7	5.02	140.19	22	0
FALSE	High	Master Protein	Solyc01g094330	Terpene utilization protein AtuA	0.95	1.027	1.154	1.268	0.304318	0.93824	0.0832277	0.0112929	2	2	2	670	74.5	6.54	4.58	2	0
FALSE	High	Master Protein	Solyc01g094340	Acetyl-coenzyme A carboxylase carboxyl transferase subunit alpha	1.026	1.112	0.929	0.736	0.843355	0.262386	0.554617	0.0114631	15	27	14	725	81.2	8.94	93.5	15	0
FALSE	High	Master Protein	Solyc01g094350	RNA helicase DEAD4	0.913	0.903	0.98	0.964	0.133161	0.12397	0.966046	0.9236	11	35	3	424	48.1	8.41	126.63	11	0
FALSE	High	Master Protein	Solyc01g094370	remorin 2	1.342	1.341	1.18	0.873	0.00628415	0.000401799	0.0227819	0.420527	13	48	11	174	19.2	8.97	167.59	13	0
FALSE	High	Master Protein	Solyc01g094410	C2 calcium/lipid-binding plant phosphoribosyltransferase family protein	1.077	1.008	0.967	0.901	0.781892	0.73469	0.925035	0.624091	23	67	20	1009	114.1	9.1	252.92	23	3
FALSE	High	Master Protein	Solyc01g094420	Peptidyl-prolyl cis-trans isomerase PASTICCINO1	1.029	1.003	1.012	0.912	0.961519	0.813294	0.704237	0.581664	4	5	3	590	66.2	7.17	13.61	4	0
FALSE	High	Master Protein	Solyc01g094460	AT-hook motif nuclear-localized protein 9-like	0.98	1.058	1.05	1.073	0.53489	0.665051	0.450043	0.396647	2	2	2	339	34.8	10.39	2.98	2	0
FALSE	High	Master Protein	Solyc01g094480	WD40 repeat	1.062	0.987	0.911	0.974	0.886722	0.612847	0.384614	0.891189	13	29	13	482	53.5	9	96.3	13	0
FALSE	High	Master Protein	Solyc01g094500	Riboflavin biosynthesis protein RibD	1.034	1.085	0.916	0.898	0.87085	0.494905	0.452702	0.62081	8	20	8	439	48	7.39	59.32	8	0
FALSE	High	Master Protein	Solyc01g094520	F-box/kelch-repeat protein SKIP4	1.077	1.049	0.905	0.97	0.773352	0.814445	0.367803	0.87304	2	2	2	399	44.2	5.78	5.52	2	0
FALSE	High	Master Protein	Solyc01g094530	Acyl-CoA thioesterase family protein	0.914	0.958	1.06	0.979	0.178398	0.481273	0.389138	0.985782	7	9	3	428	48.6	7.85	25.16	7	0
FALSE	High	Master Protein	Solyc01g094540	Small nuclear ribonucleoprotein-associated protein	1.019	0.944	1.021	1.022	0.733113	0.21544	0.592119	0.504213	5	14	1	280	29.9	10.7	54.94	5	0
FALSE	High	Master Protein	Solyc01g094550	Acyl-CoA thioesterase family protein	1.295	1.047	0.944	0.883	0.0191879	0.825996	0.645576	0.509456	7	17	3	428	48.8	7.12	46.29	7	4
FALSE	High	Master Protein	Solyc01g094560	60S ribosomal protein L36	1.078	1.073	1.004	1.256	0.703966	0.557235	0.769309	0.00834776	4	18	4	161	18.5	11.03	53.89	4	0
FALSE	High	Master Protein	Solyc01g094570	Alpha/beta-Hydrolases superfamily protein	1.086	0.965	1.01	0.936	0.682909	0.39815	0.728175	0.879983	2	3	2	439	50	6.74	11.03	2	0
FALSE	High	Master Protein	Solyc01g094580	Beta-amylase	1.056	0.904	0.969	1.061	0.965137	0.0867568	0.95405	0.292551	1	26	1	695	77.8	5.62	77.04	1	0
FALSE	Medium	Master Protein	Solyc01g094640	DUF3741 domain-containing protein/DUF4378 domain-containing protein	1.098	1.074	1.039	1.015	0.442297	0.48827	0.495874	0.701091	1	1	1	954	107.1	5.25	0	1	0
FALSE	High	Master Protein	Solyc01g094670	Aberrant root formation protein	0.949	0.966	0.917	0.981	0.251386	0.456721	0.462368	0.78739	3	5	3	587	65.1	5.2	17.04	3	0
FALSE	High	Master Protein	Solyc01g094680	Signal peptide peptidase-like 4	0.885	1.104	0.958	1.183	0.0499952	0.329965	0.802321	0.0401559	3	4	2	592	65.8	8.25	11.08	3	1
FALSE	High	Master Protein	Solyc01g094690	plasma membrane intrinsic protein 1.2	1.261	0.885	1.307	0.886	0.0420794	0.0358404	0.000504182	0.503657	3	3	3	307	33.1	8.69	12.32	3	0
FALSE	High	Master Protein	Solyc01g094700	Glycerol-3-phosphate acyltransferase, expressed	1.32	1.347	0.871	0.733	0.0127362	0.000329705	0.172615	0.0161085	4	6	4	510	56.6	9.16	17.85	4	0
FALSE	High	Master Protein	Solyc01g094720	Phosphate transporter	1.02	1.115	0.845	0.841	0.73171	0.298419	0.111996	0.265487	6	19	6	606	66.7	9.28	51.04	6	0
FALSE	High	Master Protein	Solyc01g094790	Cysteine synthase	1.056	1.025	1.112	1.242	0.988147	0.896244	0.132284	0.0251922	11	45	9	357	38.9	8.03	147.01	11	0
FALSE	High	Master Protein	Solyc01g094800	ATP-dependent helicase BRM	1.067	1.099	1.072	0.944	0.799624	0.336075	0.278546	0.911832	8	13	8	2236	249.9	9	36.17	8	0
FALSE	High	Master Protein	Solyc01g094810	Ubiquitin-conjugating enzyme	1.176	1.057	0.904	0.728	0.104754	0.640539	0.438965	0.00979994	5	15	2	184	20.8	4.63	62.07	5	0
FALSE	High	Master Protein	Solyc01g094880	Quinoprotein amine dehydrogenase, beta chain-like RIC1-like guanyl-nucleotide exchange factor	1.025	1.035	1.04	1.074	0.956475	0.860153	0.508315	0.384192	9	20	9	1125	126.6	6.51	74.99	9	0
FALSE	High	Master Protein	Solyc01g094930	CAAX prenyl protease 1	1.006	1.066	1.096	1.188	0.608114	0.689585	0.169918	0.0602553	14	47	14	424	48.6	8.62	172.31	14	0
FALSE	High	Master Protein	Solyc01g094960	mitogen-activated protein kinase 5	1.045	1.148	0.938	0.947	0.923853	0.158707	0.662689	0.960325	16	42	14	373	42.9	6.4	121.94	16	2
FALSE	High	Master Protein	Solyc01g095000	Nuclear transport factor 2	0.919	1.062	0.844	0.9	0.211982	0.639386	0.0759183	0.430723	3	7	3	245	27.5	8.5	32.51	3	0
FALSE	High	Master Protein	Solyc01g095010	Sphingoid long-chain bases kinase 2, mitochondrial	0.933	0.945	0.906	0.914	0.186248	0.266527	0.40575	0.670321	3	7	3	358	39.1	7.66	17.95	3	0
FALSE	High	Master Protein	Solyc01g095020	chorismate synthase	1.094	1.057	0.997	1.029	0.456295	0.683944	0.943002	0.748341	1	1	1	1040	114.7	6.46	2.86	1	0
FALSE	High	Master Protein	Solyc01g095040	C-terminal binding protein AN	1.067	1.029	0.961	0.86	0.694273	0.884535	0.875308	0.286654	10	20	10	631	69.7	6.92	62.1	10	0
FALSE	High	Master Protein	Solyc01g095050	cAMP-regulated phosphoprotein 19-related protein	0.977	1.137	1.012	1.018	0.417904	0.149669	0.663315	0.5317	8	43	8	106	11.6	6.14	139.56	8	0
FALSE	High	Master Protein	Solyc01g095110	Pentatricopeptide repeat-containing protein	1.037	1.093	0.934	0.767	0.866797	0.473192	0.594905	0.0450786	2	2	2	783	88.2	6.44	6.15	2	0
FALSE	High	Master Protein	Solyc01g095120	Proline iminopeptidase	0.993	1.025	0.531	0.534	0.519563	0.939004	4.46909e-12	4.49437e-07	19	71	19	514	57.2	7.5	245.17	19	0
FALSE	High	Master Protein	Solyc01g095140	Desiccation protectant protein Lea14-like protein	1.916	1.215	1.351	0.965	2.22045e-14	0.0159658	0.000327986	0.94824	7	18	7	179	19.9	5.15	64.49	7	0
FALSE	High	Master Protein	Solyc01g095150	late embryogenesis-like protein	1.142	0.977	0.961	0.917	0.354155	0.451349	0.861474	0.693915	9	38	9	174	19.1	4.74	128.95	9	0
FALSE	High	Master Protein	Solyc01g095200	proteinase inhibitor 2	1.126	1.005	0.958	0.989	0.459196	0.769991	0.814232	0.738874	10	46	6	263	29.7	7.99	132.27	10	4
FALSE	High	Master Protein	Solyc01g095210	Golgin candidate 4	1.068	1.141	0.981	0.893	0.675271	0.114706	0.947544	0.45538	7	10	7	757	86	5.85	30.96	7	0
FALSE	High	Master Protein	Solyc01g095270	DUF2358 domain-containing protein	0.949	1.034	0.939	1.103	0.270641	0.829168	0.710698	0.14171	3	3	3	292	34	8.48	6.22	3	0
FALSE	High	Master Protein	Solyc01g095290	Glycosyltransferase	1.161	1.074	0.986	0.89	0.278139	0.596309	0.900266	0.544077	2	4	2	362	41.5	9.2	9.92	2	0
FALSE	High	Master Protein	Solyc01g095320	Bag family molecular chaperone regulator 6-like protein	0.85	0.837	0.945	1.107	0.0177127	0.0127917	0.74463	0.169064	14	22	14	1157	128.5	5.24	83.33	14	0
FALSE	High	Master Protein	Solyc01g095390	Intracellular protein transporter USO1-like protein	1.271	1.339	1.028	0.779	0.0171314	0.00453354	0.742256	0.0789278	1	1	1	653	74.1	9.11	2.12	1	0
FALSE	Medium	Master Protein	Solyc01g095400	BTB/POZ domain-containing protein	1.154	1.131	1.102	0.929	0.292714	0.183492	0.151699	0.860508	1	1	1	580	66.2	5.36	2.44	1	0
FALSE	High	Master Protein	Solyc01g095420	copper ion binding protein	0.986	0.93	0.945	1.005	0.49574	0.220468	0.693677	0.654666	6	12	6	271	30.7	9.88	34.99	6	0
FALSE	High	Master Protein	Solyc01g095430	Protein CURVATURE THYLAKOID 1A, chloroplastic	1.104	1.344	0.892	1.003	0.585953	0.000293081	0.323227	0.637548	6	21	6	170	18	8.92	82.03	6	0
FALSE	High	Master Protein	Solyc01g095470	Glucose-6-phosphate 1-epimerase	0.936	1.167	1.673	1.404	0.247799	0.0945145	1.02886e-08	0.00101085	3	4	3	308	35	5.38	13.04	3	0
FALSE	High	Master Protein	Solyc01g095480	Exosome complex component Rrp41	0.1	0.101	1.01	0.977	1e-17	1e-17	0.662852	0.916114	4	5	4	269	29.5	7.99	13.04	4	0
FALSE	High	Master Protein	Solyc01g095540	CMP-sialic acid transporter 1	1.064	1.094	0.994	1.044	0.696823	0.391089	0.877802	0.543261	3	4	2	330	37.2	8.57	8.43	3	1
FALSE	High	Master Protein	Solyc01g095550	Protein kinase family protein	0.923	1.144	0.882	0.874	0.142563	0.118893	0.290788	0.366941	1	1	1	703	80.4	8.38	1.82	1	0
FALSE	High	Master Protein	Solyc01g095570	Mitochondrial carrier protein	1.447	1.141	1.124	0.864	0.000227797	0.143992	0.0920032	0.375074	5	10	3	355	38.6	9.32	25.68	5	2
FALSE	High	Master Protein	Solyc01g095580	Auxin-responsive GH3 family protein	0.987	1.119	1.051	1.048	0.509917	0.272215	0.417569	0.358567	13	27	9	574	64.2	5.97	93.95	13	4
FALSE	High	Master Protein	Solyc01g095620	Glycosyltransferase	1.066	0.967	0.748	0.578	0.876476	0.373376	0.00322671	4.02337e-06	3	4	3	476	52.5	5.99	7.08	3	0
FALSE	High	Master Protein	Solyc01g095650	Histone H3	0.937	0.976	1.011	0.998	0.201475	0.552523	0.670396	0.64847	2	22	1	144	16.3	10.99	82.54	2	0
FALSE	High	Master Protein	Solyc01g095670	Rhodanese-like domain-containing protein 4, chloroplastic	1.141	1.213	0.864	0.884	0.374998	0.0225382	0.156332	0.509744	15	72	13	442	46.8	5.02	254.68	15	2
FALSE	High	Master Protein	Solyc01g095680	Plant organelle RNA recognition domain containing protein	1.085	0.965	0.807	0.713	0.736277	0.384818	0.0262361	0.0050351	1	2	1	206	23.5	10.7	6.2	1	0
FALSE	High	Master Protein	Solyc01g095710	RNA helicase DEAH-box3	1.067	1.003	0.906	0.976	0.716905	0.836701	0.455657	0.891481	2	2	1	1341	150.6	7.64	1.99	2	0
FALSE	High	Master Protein	Solyc01g095730	PAP/OAS1 substrate-binding domain superfamily	1.011	0.987	1.091	1.13	0.80007	0.674829	0.240342	0.186648	7	9	5	1344	149.5	6.33	32.71	7	2
FALSE	High	Master Protein	Solyc01g095740	RNA helicase DEAD5	1.056	1.016	0.993	0.857	0.948943	0.830602	0.845791	0.286846	10	22	10	871	96.2	9.11	79.28	10	0
FALSE	High	Master Protein	Solyc01g095900	Tetratricopeptide repeat	0.775	0.717	0.859	0.934	0.000760607	1.58386e-06	0.131633	0.845568	24	59	12	1897	208.9	6.93	179.9	24	4
FALSE	High	Master Protein	Solyc01g095970	Dynamin-like protein	1.484	1.15	0.995	0.907	9.21157e-05	0.131134	0.8087	0.60443	24	82	5	610	68.2	7.97	277.07	24	0
FALSE	High	Master Protein	Solyc01g096040	Eukaryotic aspartyl protease family protein	1.035	0.99	1.147	1.021	0.855002	0.61663	0.0618079	0.529926	14	62	13	494	53	9.07	225.98	14	1
FALSE	High	Master Protein	Solyc01g096050	Transcription factor bHLH13	0.836	0.819	1.031	0.76	0.014737	0.0082875	0.575359	0.0201738	2	2	1	605	67.2	7.24	6.25	2	0
FALSE	High	Master Protein	Solyc01g096060	Exportin-2	0.997	0.97	0.952	0.952	0.554709	0.441485	0.75908	0.982725	33	118	33	975	109.6	5.67	383.05	33	0
FALSE	High	Master Protein	Solyc01g096090	Fiber protein Fb11	0.904	0.871	0.915	1.106	0.157714	0.081718	0.366715	0.337222	1	5	1	111	12.2	8.29	20.5	1	0
FALSE	High	Master Protein	Solyc01g096110	Transducin family protein / WD-40 repeat family protein	1.043	0.955	0.891	0.909	0.921022	0.290309	0.326706	0.678335	9	11	9	2515	277.1	6.79	31.06	9	0
FALSE	High	Master Protein	Solyc01g096160	L-fucokinase/GDP-L-fucose pyrophosphorylase	0.997	1.054	0.995	0.97	0.533077	0.77057	0.806621	0.835698	14	28	14	1065	117.4	6.16	91.26	14	0
FALSE	High	Master Protein	Solyc01g096240	plant/protein	1.109	1.198	0.806	0.96	0.372095	0.020277	0.0487611	0.92694	5	21	5	276	30.5	9.28	94.05	5	0
FALSE	High	Master Protein	Solyc01g096250	proline-rich receptor-like protein kinase PERK2	0.978	0.892	1.177	1.089	0.44093	0.0584379	0.0258126	0.234138	3	4	3	305	32.9	10.14	13.72	3	0
FALSE	High	Master Protein	Solyc01g096270	Cytochrome b5	0.999	1.026	0.993	1.084	0.69327	0.921145	0.832523	0.340121	7	23	7	132	14.6	5.01	102.57	7	0
FALSE	High	Master Protein	Solyc01g096290	Ubiquitin	0.992	0.965	0.956	0.953	0.618991	0.49803	0.860924	0.867524	8	307	1	147	17	10.23	1001.24	8	0
FALSE	High	Master Protein	Solyc01g096350	CDPK-related kinase 4	1.179	1.104	1.11	1.072	0.155511	0.331269	0.132075	0.336701	8	10	7	589	66.1	7.83	34.23	8	1
FALSE	High	Master Protein	Solyc01g096390	DNA-directed RNA polymerase subunit	1.04	1.046	0.883	0.769	0.892928	0.86982	0.250806	0.0425667	15	23	15	1678	185.9	6.84	74.92	15	0
FALSE	High	Master Protein	Solyc01g096400	Transglut_core2 domain-containing protein	1.088	0.94	0.97	0.88	0.51096	0.307397	0.980621	0.378898	1	1	1	432	48.9	6.58	1.83	1	0
FALSE	High	Master Protein	Solyc01g096430	NADPH:quinone oxidoreductase-like	0.01	0.945	0.9	0.864	1e-17	0.311894	0.340721	0.363018	5	12	5	199	21.8	6.02	49.2	5	0
FALSE	High	Master Protein	Solyc01g096480	thioredoxin AF261142	0.844	1.09	0.768	1	0.0129086	0.349999	0.013939	0.814997	2	4	2	210	23.5	6.99	16.34	2	0
FALSE	High	Master Protein	Solyc01g096490	E3 ubiquitin-protein ligase KEG	1.007	1.04	1.018	1.042	0.652188	0.862227	0.662392	0.385853	22	44	22	1633	180.6	6.43	148.8	22	0
FALSE	High	Master Protein	Solyc01g096500	Sphingoid long-chain bases kinase 1	1.164	0.948	0.922	0.938	0.266986	0.260082	0.496294	0.917226	2	2	2	748	82.3	8.46	4.04	2	0
FALSE	High	Master Protein	Solyc01g096520	Peptidyl-prolyl cis-trans isomerase	1.051	1.013	0.962	1.043	0.989029	0.78332	0.883714	0.378755	7	21	7	190	20.5	8.12	66.29	7	0
FALSE	High	Master Protein	Solyc01g096530	Trafficking protein particle complex subunit	1.092	1.125	0.948	1.019	0.684988	0.239969	0.739803	0.48628	9	32	1	186	20.9	4.49	101.6	9	9
FALSE	High	Master Protein	Solyc01g096540	DUF810 domain-containing protein	1.025	0.985	0.974	0.906	0.769906	0.526216	0.999552	0.670743	19	32	19	1110	125.3	5.69	111.79	19	0
FALSE	High	Master Protein	Solyc01g096550	Protein arginine N-methyltransferase	1.004	0.961	1.053	0.954	0.642093	0.384687	0.375479	0.984336	6	12	6	625	69	4.7	32.84	6	0
FALSE	High	Master Protein	Solyc01g096580	40S ribosomal protein S20	1.136	1.06	0.903	0.866	0.401083	0.736255	0.370513	0.383865	5	31	5	123	13.7	9.63	75.28	5	0
FALSE	High	Master Protein	Solyc01g096600	THO complex subunit 1	1.064	1.016	0.937	0.957	0.891277	0.806533	0.661294	0.977258	8	11	8	608	69	5.08	32.05	8	0
FALSE	High	Master Protein	Solyc01g096660	proline-rich family protein	1.087	1.071	0.871	0.889	0.68915	0.558548	0.162027	0.549469	6	28	6	238	25	4.88	93.3	6	0
FALSE	High	Master Protein	Solyc01g096670	Cytochrome P450	1.042	0.935	0.961	0.907	0.964708	0.23509	0.875942	0.623522	9	13	6	518	58.9	7.84	40.52	9	0
FALSE	High	Master Protein	Solyc01g096700	DnaJ domain-containing protein	1.061	1.008	0.986	1.059	0.928689	0.756213	0.893119	0.323038	20	61	20	610	69.3	7.53	217.32	20	0
FALSE	Medium	Master Protein	Solyc01g096740	Protein ZINC INDUCED FACILITATOR-LIKE 1	0.819	0.911	1.141	1.474	0.00401808	0.115898	0.0805192	3.94201e-05	1	1	1	484	53	8.44	2.21	1	0
FALSE	High	Master Protein	Solyc01g096780	Protein SAD1/UNC-84 domain protein 2	1.09	0.985	1.022	0.912	0.699968	0.567841	0.60226	0.675836	22	69	22	498	54.8	7.97	251.96	22	0
FALSE	High	Master Protein	Solyc01g096830	Cation-transporting ATPase	1.226	1.158	1.072	1.035	0.0922504	0.10117	0.280595	0.435166	31	74	31	1178	130.8	8.62	221.91	31	0
FALSE	High	Master Protein	Solyc01g096870	Proline-tRNA ligase-like protein	0.974	1.055	0.857	1.178	0.404583	0.721588	0.159686	0.0617264	18	46	18	553	61.8	7.12	174.65	18	0
FALSE	High	Master Protein	Solyc01g096900	DNA gyrase subunit A	0.991	0.955	0.916	0.886	0.496769	0.324623	0.455499	0.519377	17	36	17	953	105.2	7.27	113.47	17	0
FALSE	High	Master Protein	Solyc01g096910	Vacuolar protein sorting-associated protein 36	0.997	0.966	1.001	1.068	0.589147	0.456457	0.781135	0.336393	8	11	8	438	47.8	6.16	44.62	8	0
FALSE	High	Master Protein	Solyc01g096950	WD40 repeat-containing protein	1.107	0.941	0.995	0.878	0.435385	0.245562	0.804877	0.463595	6	7	6	524	57.3	4.83	23.19	6	0
FALSE	High	Master Protein	Solyc01g096960	Inactive protein RESTRICTED TEV MOVEMENT 2	1.065	1.022	1.15	0.975	0.673656	0.960725	0.0690587	0.949199	11	14	11	441	49.3	8.7	39.07	11	0
FALSE	High	Master Protein	Solyc01g096990	Vacuolar protein sorting-associated protein 9A	0.988	1.023	1.05	1.008	0.481285	0.888365	0.379184	0.578003	17	57	17	499	55.7	4.73	200.54	17	0
FALSE	High	Master Protein	Solyc01g097010	RNA-binding KH domain-containing protein	1.043	1.042	0.969	0.977	0.882824	0.807808	0.910417	0.987168	8	27	8	351	37.1	6.05	118.95	8	0
FALSE	High	Master Protein	Solyc01g097030	Transposase, MuDR, plant	1.012	0.988	0.95	1.039	0.651365	0.560214	0.76894	0.388235	4	4	4	766	87.5	5.99	7.82	4	0
FALSE	High	Master Protein	Solyc01g097040	Myosin-binding protein 1	1.088	1.086	1.164	1.266	0.493529	0.466718	0.0590338	0.0341697	2	4	2	911	101	4.72	13.88	2	0
FALSE	High	Master Protein	Solyc01g097120	Protein WVD2-like 1	1.138	1.082	0.908	0.956	0.378773	0.483716	0.425448	0.939924	4	9	4	432	47.3	9.13	18.06	4	0
FALSE	High	Master Protein	Solyc01g097140	Arsenate reductase 2.1	1.188	1.65	1.361	1.303	0.178549	7.4713e-10	7.91448e-05	0.00286421	4	9	4	167	18.7	8.56	36.95	4	0
FALSE	High	Master Protein	Solyc01g097160	FAD/NAD	1.024	1.001	0.81	0.774	0.972127	0.837392	0.0230868	0.0365898	5	10	5	500	54.1	8.63	39.92	5	0
FALSE	High	Master Protein	Solyc01g097190	Ankyrin-like protein	1.034	1.021	1.057	1.089	0.84224	0.906958	0.350861	0.264361	11	40	11	464	49.9	5.24	130.77	11	0
FALSE	High	Master Protein	Solyc01g097240	Pathogenesis-related protein 4	0.866	1.002	0.691	1.121	0.0316184	0.707398	0.000167906	0.10312	7	43	7	143	16	8.19	183.25	7	0
FALSE	High	Master Protein	Solyc01g097300	Prefoldin subunit 4	1.067	1.03	1.098	1.03	0.886355	0.966739	0.164223	0.452383	10	27	10	128	14.8	4.56	105.57	10	0
FALSE	High	Master Protein	Solyc01g097310	Sec-independent protein translocase protein TATA, chloroplastic	0.937	1.206	0.694	0.808	0.211364	0.0146057	4.86256e-05	0.098076	1	3	1	160	16.8	9.1	7.18	1	0
FALSE	High	Master Protein	Solyc01g097320	Mediator of RNA polymerase II transcription subunit 14	0.99	0.961	0.941	0.88	0.557789	0.41682	0.696556	0.427766	1	1	1	1791	194.2	7.46	2.36	1	0
FALSE	High	Master Protein	Solyc01g097340	GDP-mannose-3',5'-epimerase	0.094	0.1	1.015	1.046	1e-17	1e-17	0.688555	0.526739	22	112	10	376	42.4	6.27	366.98	22	0
FALSE	High	Master Protein	Solyc01g097350	Calcium-binding EF hand family protein	1.089	1.059	1.033	1.056	0.710097	0.696218	0.494609	0.294637	7	24	7	364	40.7	4.82	66.57	7	0
FALSE	High	Master Protein	Solyc01g097440	Peptide-N	1.076	1.018	0.984	0.93	0.808876	0.8574	0.93468	0.869749	22	45	22	725	82.5	5.68	155.82	22	0
FALSE	High	Master Protein	Solyc01g097450	PITH domain-containing protein	1.018	1.052	0.924	0.907	0.712038	0.73677	0.515702	0.636139	7	52	7	176	19.6	4.94	208.79	7	0
FALSE	High	Master Protein	Solyc01g097460	Ribose 5-phosphate isomerase A	1.224	1.21	0.972	0.931	0.0966763	0.0248699	0.948494	0.895107	5	32	5	293	31.1	6.42	117.38	5	0
FALSE	High	Master Protein	Solyc01g097470	Neurogenic locus notch-like protein	0.841	0.801	0.975	1.247	0.0278852	0.0122061	0.828128	0.0648033	1	1	1	250	27.5	6.32	3.8	1	0
FALSE	High	Master Protein	Solyc01g097510	annexin 3	1.052	1.137	1.117	0.979	0.999379	0.237134	0.106516	0.828646	16	50	12	318	35.9	6.7	190.51	16	4
FALSE	High	Master Protein	Solyc01g097540	annexin 4	1.065	1.07	1.123	1.075	0.906278	0.646886	0.103119	0.298139	14	41	10	318	35.8	7.39	144.18	14	0
FALSE	High	Master Protein	Solyc01g097550	annexin 6	1	1.027	0.94	0.905	0.574764	0.988272	0.65469	0.62444	4	21	4	325	37.6	7.64	81.75	4	0
FALSE	High	Master Protein	Solyc01g097600	Pseudouridine synthase family protein	0.958	1	0.955	0.789	0.310462	0.75062	0.771518	0.0813908	6	7	6	430	48.9	9.25	20.07	6	0
FALSE	High	Master Protein	Solyc01g097610	F-box domain-containing protein	1.04	1.013	0.916	0.904	0.903627	0.833492	0.447125	0.65729	7	15	7	367	40.8	8.37	51.97	7	0
FALSE	High	Master Protein	Solyc01g097640	Ribosome biogenesis protein BMS1-like protein	1.052	1.031	0.962	0.891	0.800727	0.911948	0.852229	0.400985	4	4	4	1231	140.8	8.37	11.73	4	0
FALSE	High	Master Protein	Solyc01g097740	ER membrane protein complex subunit 2	1.081	1.084	0.86	1.086	0.677232	0.435706	0.126032	0.260077	7	23	7	260	29.1	8.03	86.16	7	0
FALSE	High	Master Protein	Solyc01g097760	60S ribosomal protein L7a	1.111	1.109	0.992	0.985	0.54764	0.283834	0.864756	0.771141	16	120	3	258	29.2	10.3	368.11	16	16
FALSE	High	Master Protein	Solyc01g097770	phototropin 2	1.28	1.138	0.833	0.735	0.0309632	0.16465	0.0611144	0.018099	30	78	29	955	106.5	7.2	284.55	30	1
FALSE	High	Master Protein	Solyc01g097800	Ribose-5-phosphate isomerase B	1.026	1.04	0.97	0.936	0.761814	0.897011	0.953399	0.889373	15	37	15	312	34.1	5.43	146.18	15	0
FALSE	High	Master Protein	Solyc01g097810	zeta-carotene desaturase	0.946	1.14	1.036	1.104	0.227529	0.20018	0.486821	0.148822	20	76	20	588	64.7	8.28	258	20	0
FALSE	High	Master Protein	Solyc01g097860	myelin-associated oligodendrocyte basic protein	1.166	1.026	0.668	0.673	0.143419	0.915001	9.87718e-05	0.00119616	2	2	2	288	32.1	8.56	4.94	2	0
FALSE	High	Master Protein	Solyc01g097870	40S ribosomal protein S24	0.731	0.691	0.997	0.944	5.85212e-05	5.90905e-08	0.81839	0.979087	4	27	1	133	15.4	10.62	101.27	4	3
FALSE	High	Master Protein	Solyc01g097880	tRNA-specific adenosine deaminase, chloroplastic	0.897	0.824	1.534	1.755	0.0787653	0.00104726	8.89249e-08	1.28046e-07	6	41	6	186	20.2	5.43	184.43	6	0
FALSE	High	Master Protein	Solyc01g097890	DNA-binding storekeeper transcriptional regulator	1.058	1.06	0.981	0.92	0.95079	0.726614	0.936182	0.728722	10	23	9	453	48.6	6.21	77.57	10	1
FALSE	High	Master Protein	Solyc01g097910	Rubredoxin	1.107	1.1	0.938	0.877	0.464197	0.332798	0.634657	0.444778	7	18	7	206	22.9	5.6	71.58	7	0
FALSE	High	Master Protein	Solyc01g097950	Cysteine synthase	1.083	1.049	1.01	0.897	0.615078	0.737401	0.679866	0.583084	7	12	5	323	34.3	5.35	24.04	7	0
FALSE	High	Master Protein	Solyc01g097970	Deoxyuridine 5'-triphosphate nucleotidohydrolase	1.033	1.061	0.924	0.914	0.905028	0.629391	0.51389	0.701951	4	12	4	162	17.6	6.01	46.48	4	0
FALSE	High	Master Protein	Solyc01g097980	CTR1-like protein kinase 2	1.052	1.039	0.998	0.969	0.998342	0.909695	0.788148	0.827199	11	16	9	982	107.3	6.48	53.39	11	2
FALSE	High	Master Protein	Solyc01g098000	Elongation factor 1-delta	1.017	1.078	0.94	2.077	0.716715	0.453456	0.681997	9.23039e-13	10	54	7	241	26.1	4.68	248.32	10	0
FALSE	High	Master Protein	Solyc01g098020	N-acetyltransferase	1.14	0.892	0.757	0.728	0.380095	0.0559413	0.00255466	0.011784	3	8	3	166	18.7	6.54	25.13	3	0
FALSE	High	Master Protein	Solyc01g098030	Hydroxyproline-rich glycoprotein-like	0.975	0.986	0.898	0.897	0.383628	0.566019	0.33723	0.591513	9	25	9	502	54.4	8.62	91.53	9	0
FALSE	High	Master Protein	Solyc01g098040	S-adenosyl-L-methionine-dependent methyltransferases superfamily protein	1.08	1.057	0.999	0.904	0.569637	0.635682	0.780324	0.515045	2	2	2	325	36.3	7.37	7.88	2	0
FALSE	High	Master Protein	Solyc01g098090	meloidogyne-induced giant cell protein DB214	1.081	1.051	1.003	1	0.767797	0.767264	0.741401	0.62368	13	23	13	739	80.2	7.03	85.55	13	0
FALSE	High	Master Protein	Solyc01g098110	Acyltransferase-like protein, chloroplastic	0.8	0.799	0.952	1.265	0.00252616	0.00113557	0.798812	0.00710314	19	56	19	689	77.1	7.91	155.2	19	0
FALSE	High	Master Protein	Solyc01g098160	Cyclin-dependent kinase C-2	1.313	1.199	1.028	0.958	0.0132868	0.0289212	0.569901	0.968783	8	14	7	575	64.3	8.9	41.12	8	1
FALSE	High	Master Protein	Solyc01g098170	Protein HASTY 1	1.087	0.984	0.915	0.893	0.725118	0.495539	0.463144	0.567015	15	34	15	1199	132.6	5.94	116.22	15	0
FALSE	High	Master Protein	Solyc01g098180	translation initiation factor eIF-2B subunit epsilon isoform X1	0.974	0.979	0.943	0.941	0.395163	0.498967	0.710304	0.879452	19	67	19	732	82.2	4.7	212.46	19	0
FALSE	High	Master Protein	Solyc01g098190		0.997	1.097	1.056	0.814	0.560164	0.322421	0.352302	0.113074	4	8	4	536	58.7	7.62	21.93	4	0
FALSE	High	Master Protein	Solyc01g098200	Vesicle-associated protein 1-2	1.022	0.966	1.006	0.972	0.811178	0.461144	0.719624	0.89727	3	5	3	316	35.8	7.8	15.65	3	0
FALSE	High	Master Protein	Solyc01g098230	Mitochondrial import inner membrane translocase subunit TIM44-2	0.965	0.944	0.966	1.057	0.342632	0.252172	0.88953	0.32193	23	41	23	498	56.2	8.76	127.42	23	0
FALSE	High	Master Protein	Solyc01g098250	DnaJ domain-containing protein	1.055	1.373	1.034	0.801	0.756981	0.00024826	0.556827	0.0752026	4	5	4	993	111.5	8.57	15.36	4	0
FALSE	High	Master Protein	Solyc01g098340	DnaJ domain	1.212	1.144	1.242	1.266	0.0512328	0.15911	0.00719191	0.0166961	1	1	1	801	90.1	6.6	3.2	1	0
FALSE	High	Master Protein	Solyc01g098350	L1_1	1.096	1.084	1.02	1.016	0.449228	0.470448	0.660849	0.711816	5	6	5	426	49.3	8.38	14.18	5	0
FALSE	High	Master Protein	Solyc01g098380	4-hydroxy-tetrahydrodipicolinate reductase 1, chloroplastic-like	1.002	1.15	0.924	0.985	0.609704	0.134059	0.505541	0.767474	7	28	7	332	36.2	6.43	70.16	7	0
FALSE	High	Master Protein	Solyc01g098400	Histidine phosphotransfer protein	0.972	1.195	0.871	0.881	0.43866	0.0233738	0.241651	0.388583	3	5	3	148	17.1	5.38	13.46	3	0
FALSE	High	Master Protein	Solyc01g098430	Autophagy-related protein 18h	1.266	1.167	1.216	1.154	0.0153235	0.125423	0.0169235	0.204984	2	2	2	982	106.2	5.71	8.05	2	0
FALSE	High	Master Protein	Solyc01g098500	Sugar facilitator protein 5	1.214	1.12	1.064	1.026	0.104028	0.232207	0.343691	0.486528	1	1	1	465	50	6.35	2.63	1	0
FALSE	High	Master Protein	Solyc01g098550	Tryptophan synthase alpha chain	0.964	1.215	0.912	0.986	0.47167	0.0382828	0.377272	0.988712	7	19	7	347	37.4	8	72.78	7	0
FALSE	High	Master Protein	Solyc01g098560	Sugar facilitator protein 8	1.024	1.079	1.038	1.104	0.744845	0.58192	0.459167	0.202362	2	3	2	465	50.1	6.57	9.22	2	0
FALSE	High	Master Protein	Solyc01g098610	glutathione synthetase 2	0.994	1.005	0.963	0.888	0.546464	0.78572	0.826764	0.544821	23	61	23	546	61.1	6.24	211.26	23	0
FALSE	High	Master Protein	Solyc01g098630	Mitochondrial inner membrane translocase complex, subunit Tim44-related protein	0.93	0.924	0.893	0.891	0.162578	0.148575	0.281145	0.560071	9	13	9	299	34.3	10.04	45.09	9	0
FALSE	High	Master Protein	Solyc01g098640	UPF0603 protein, chloroplastic	1.213	1.312	0.881	0.9	0.118328	0.000727563	0.227857	0.59404	13	57	12	289	31.6	7.33	198.25	13	0
FALSE	High	Master Protein	Solyc01g098650	GDSL esterase/lipase	1.444	0.938	0.982	0.903	0.000423464	0.18025	0.92453	0.587468	6	14	6	414	45.7	7.31	36.07	6	0
FALSE	High	Master Protein	Solyc01g098700	Branched-chain-amino-acid aminotransferase-like protein 1	1.072	0.991	1.059	0.992	0.842131	0.625717	0.350056	0.718174	18	53	18	520	58.4	7.14	160.36	18	0
FALSE	High	Master Protein	Solyc01g098760	Heavy metal-associated isoprenylated plant protein	1.336	0.884	1.078	1.26	0.00467454	0.200478	0.445042	0.0737368	2	2	2	427	45.1	8.75	2.29	2	0
FALSE	High	Master Protein	Solyc01g098780	Signal peptidase complex subunit 3	1.112	0.975	1.078	1.072	0.513037	0.472447	0.271035	0.252911	2	12	2	167	19	8.97	37.94	2	0
FALSE	High	Master Protein	Solyc01g098810	Alpha-crystallin domain-containing protein 22.3	1.08	1.014	0.978	0.831	0.56716	0.959945	0.955484	0.15335	2	3	2	230	24.5	5.35	12.18	2	0
FALSE	High	Master Protein	Solyc01g098840	Mevalonate kinase	1.012	0.939	0.926	0.945	0.729908	0.270325	0.572072	0.929961	5	16	5	392	41.5	5.85	49.38	5	0
FALSE	High	Master Protein	Solyc01g098850	NAD	1.01	0.967	3.723	1.019	0.775664	0.465423	1e-17	0.676575	3	6	3	340	37	8.27	16.35	3	0
FALSE	High	Master Protein	Solyc01g098870	hypothetical protein	1.114	1.004	1.009	1.019	0.518465	0.695671	0.706434	0.536727	6	8	6	1088	118.1	4.63	19.97	6	0
FALSE	High	Master Protein	Solyc01g098880	serine--tRNA ligase-like	1.064	1.056	1.012	0.978	0.902051	0.698443	0.681568	0.822134	20	62	20	447	50.9	6.64	202.79	20	0
FALSE	High	Master Protein	Solyc01g098900	Protein YIPF	1.101	1.017	0.958	0.918	0.522028	0.943316	0.818888	0.71989	6	11	6	280	30.7	6.32	49.32	6	0
FALSE	High	Master Protein	Solyc01g098920	Mitochondrial Rho GTPase	1.042	1.019	0.985	0.962	0.909898	0.900986	0.92955	0.877366	25	76	22	645	71.5	5.49	295.55	25	2
FALSE	High	Master Protein	Solyc01g098990	DUF1995 domain protein%2C putative	1.09	1.043	0.961	0.872	0.502555	0.737929	0.875948	0.342306	7	13	7	316	35.9	5	42.71	7	0
FALSE	High	Master Protein	Solyc01g099040	GDSL esterase/lipase	0.794	0.72	3.496	4.181	0.000864286	5.98098e-07	1e-17	1e-17	4	8	4	404	45.4	6.81	29.47	4	0
FALSE	High	Master Protein	Solyc01g099090	Mannosylglycoprotein endo-beta-mannosidase	0.589	0.695	0.984	0.966	1.61301e-10	4.34064e-07	0.934401	0.84339	29	93	29	969	110.6	6.4	397.93	29	0
FALSE	High	Master Protein	Solyc01g099100	Long-chain acyl-CoA synthetase 6	1.009	1.062	1.296	1.169	0.641215	0.708015	0.000851237	0.073289	19	65	19	696	77	7.27	246	19	0
FALSE	High	Master Protein	Solyc01g099110	Xaa-Pro aminopeptidase	0.918	1.082	0.886	0.91	0.133482	0.466709	0.251016	0.664807	19	62	19	707	78.6	6.43	198.7	19	0
FALSE	High	Master Protein	Solyc01g099130	LysM domain-containing protein/F-box-like domain-containing protein	0.988	0.969	0.949	1.032	0.624923	0.529832	0.723369	0.608277	1	1	1	268	30	5.88	3.75	1	0
FALSE	High	Master Protein	Solyc01g099150	Lipoxygenase	0.918	1.04	1.128	1.329	0.169828	0.813039	0.128356	0.00535137	22	99	1	895	101.1	7.23	288.64	22	0
FALSE	High	Master Protein	Solyc01g099160	lipoxygenase	0.758	0.786	1.077	1.457	0.000300936	0.000251849	0.257677	9.16496e-05	52	287	27	889	100.7	5.91	884.68	52	17
FALSE	High	Master Protein	Solyc01g099190	lipoxygenase B	0.719	1.117	1.673	2.622	2.77361e-05	0.244219	3.40658e-10	1e-17	55	510	44	858	97	5.78	1682.69	55	11
FALSE	High	Master Protein	Solyc01g099200	Lipoxygenase	0.802	3.214	1.279	2.715	0.00737989	1e-17	0.0042125	1e-17	7	59	1	841	95.6	6.18	130.09	7	0
FALSE	High	Master Protein	Solyc01g099240	2-hydroxy-3-oxopropionate reductase	1.042	0.955	0.944	0.962	0.926917	0.280963	0.706961	0.937361	12	52	12	366	38.9	8.19	205.69	12	0
FALSE	High	Master Protein	Solyc01g099280	Sucrose nonfermenting 4-like protein	1.029	1.029	0.971	0.955	0.806754	0.955074	0.962807	0.960791	12	25	10	483	53	6.52	86.85	12	0
FALSE	High	Master Protein	Solyc01g099310	cyclinH1_1	1.003	1.078	1.05	0.958	0.785686	0.49053	0.441367	0.835471	3	4	3	328	37.3	6.93	11.77	3	0
FALSE	High	Master Protein	Solyc01g099350	Acyl-CoA-binding domain-containing protein 4	0.872	0.907	0.978	0.856	0.0380305	0.0755156	0.987608	0.306487	28	84	28	669	72.9	5.25	328.27	28	0
FALSE	High	Master Protein	Solyc01g099360	Tudor/PWWP/MBT superfamily protein	1.053	0.978	1.01	0.924	0.964133	0.527297	0.725903	0.810342	7	16	7	1011	111	9.33	52.27	7	0
FALSE	High	Master Protein	Solyc01g099370	Calcium-dependent lipid-binding	1.154	0.809	0.839	1.033	0.310885	0.00105998	0.0752835	0.462497	4	7	4	278	30.2	7.2	19.16	4	0
FALSE	High	Master Protein	Solyc01g099400	WD-40 repeat containing protein	1.125	0.994	1.024	0.883	0.461752	0.638807	0.585098	0.471367	10	26	10	317	34.6	9.06	92	10	0
FALSE	High	Master Protein	Solyc01g099410	Histone H2A	1.278	1.107	1.044	0.963	0.0325553	0.358197	0.439602	0.884776	4	37	2	146	15.3	10.55	106.19	4	2
FALSE	High	Master Protein	Solyc01g099520	Rapid alkalinization factor	1.1	0.941	1.14	0.955	0.612538	0.196622	0.0633738	0.958614	4	16	3	114	12.3	8.16	62.87	4	1
FALSE	High	Master Protein	Solyc01g099590	glutathione-S-transferase	0.743	1.099	1.139	1.259	8.1679e-05	0.405028	0.0672854	0.0176896	9	25	8	242	27.7	6.93	76.5	9	1
FALSE	High	Master Protein	Solyc01g099660	Heat shock protein 70 family	0.769	0.872	1.22	1.485	0.00123265	0.105143	0.0159138	0.000629494	6	34	2	669	74.6	5.48	144.86	6	0
FALSE	High	Master Protein	Solyc01g099670	meloidogyne-induced giant cell protein db212	1.045	1.054	1.005	0.944	0.937259	0.79094	0.742434	0.983022	6	31	2	182	20.1	9.76	103.57	6	5
FALSE	High	Master Protein	Solyc01g099680	Rubber elongation factor	1.245	1.263	1.294	1.044	0.0644714	0.0135591	0.000930521	0.449575	11	34	11	227	24.7	9.2	123.9	11	0
FALSE	High	Master Protein	Solyc01g099690	ATP-dependent Clp protease proteolytic subunit	1.047	1.151	0.973	1.146	0.899719	0.091032	0.982329	0.0645583	12	47	12	326	36	6.8	139.45	12	0
FALSE	High	Master Protein	Solyc01g099700	T-box protein	0.984	0.916	0.901	0.899	0.593544	0.200279	0.329949	0.441168	1	1	1	327	36.7	6.24	4.16	1	0
FALSE	High	Master Protein	Solyc01g099740	U6 snRNA-associated Sm-like protein LSm4	1.023	1.032	0.911	0.993	0.869517	0.865227	0.453078	0.637978	5	17	5	151	16.2	9.89	54.14	5	0
FALSE	High	Master Protein	Solyc01g099760	LeMA-1 putatve Mg-dependent ATPase 1	1.066	0.989	1.011	0.926	0.890364	0.607067	0.694657	0.78188	20	81	19	458	51.7	5.36	284.19	20	0
FALSE	High	Master Protein	Solyc01g099770	meloidogyne-induced giant cell protein DB141	1.069	1.036	0.999	1.039	0.86278	0.892678	0.794103	0.433392	12	116	7	168	18.9	4.68	434.49	12	8
FALSE	High	Master Protein	Solyc01g099780	Translationally controlled tumor protein	1.058	1.144	1	0.952	0.929254	0.118745	0.786664	0.990262	8	62	3	168	18.9	4.68	210.58	8	0
FALSE	High	Master Protein	Solyc01g099810	Serine/arginine-rich-splicing factor SR34	0.989	1.065	0.499	0.437	0.485384	0.674704	1.17684e-14	4.54081e-13	10	21	5	264	30.1	9.95	63.97	10	1
FALSE	High	Master Protein	Solyc01g099830	60S ribosomal protein L22	1.045	0.985	0.94	0.888	0.934536	0.540487	0.651207	0.54969	6	37	5	125	14	9.45	146.73	6	1
FALSE	High	Master Protein	Solyc01g099840	Dormancy/auxin associated protein	1.21	0.925	0.775	0.396	0.111137	0.142536	0.00788863	2.22045e-16	1	2	1	128	13.8	9.89	4.94	1	0
FALSE	High	Master Protein	Solyc01g099850	Folate receptor-like	0.01	0.01	1.035	1.163	1e-17	1e-17	0.525248	0.0517099	4	5	4	293	32.4	8.73	13.67	4	0
FALSE	High	Master Protein	Solyc01g099860	Serine/threonine-protein phosphatase	1.064	0.977	0.999	0.963	0.802292	0.552114	0.803895	0.948286	5	13	4	315	35.5	5.63	48.88	5	0
FALSE	High	Master Protein	Solyc01g099890	Translation machinery-associated protein 20	0.972	1.023	1.013	1.097	0.391988	0.966448	0.703128	0.171415	5	22	5	181	20.1	8.97	81.94	5	0
FALSE	High	Master Protein	Solyc01g099900	60S ribosomal protein L18, putative, expressed	1.07	1.03	0.922	0.963	0.865211	0.995078	0.48193	0.875566	9	73	6	187	20.8	10.76	264.59	9	4
FALSE	Medium	Master Protein	Solyc01g099970	F-box family protein	1.005	0.998	0.871	3.493	0.677421	0.733055	0.234017	1e-17	1	4	1	619	68.5	7.72	8.45	1	0
FALSE	Low	Master Protein	Solyc01g099980	Enolase	0.952	0.997	0.839	0.895	0.286247	0.761875	0.117041	0.487039	1	1	1	562	63.9	6.37	2.06	1	0
FALSE	Medium	Master Protein	Solyc01g100020	Phospholipase	1.095	1.11	0.936	0.939	0.453082	0.26372	0.658135	0.747104	1	3	1	1052	120.3	6.52	6.35	1	0
FALSE	High	Master Protein	Solyc01g100030	deoxyuridine triphosphatase	1.098	1.128	0.968	0.93	0.619072	0.153159	0.922666	0.825191	9	22	9	223	24.1	6.81	88.03	9	0
FALSE	High	Master Protein	Solyc01g100050	TOPLESS 3	1.029	1.034	1.748	1.815	0.801053	0.915486	1.12605e-11	2.82751e-09	36	91	28	1132	124.6	7.12	321.37	36	8
FALSE	High	Master Protein	Solyc01g100060	Pre-mRNA-splicing factor 38A	1.053	1.033	1.025	1.265	0.971464	0.958138	0.577823	0.00923628	7	15	7	406	49.2	9.07	46.64	7	0
FALSE	High	Master Protein	Solyc01g100080	Single-stranded DNA-binding protein, mitochondrial	0.968	1.007	0.946	0.887	0.343643	0.772356	0.707336	0.537224	7	20	7	211	23.4	8.16	82.27	7	0
FALSE	High	Master Protein	Solyc01g100110	Protein phosphatase 2C family protein	1.073	1.072	1.089	1.252	0.832456	0.566036	0.189603	0.0143867	2	3	2	427	46.1	7.21	8.43	2	0
FALSE	High	Master Protein	Solyc01g100170	Syntaxin	1.091	1.098	1.13	1.101	0.516135	0.285096	0.102175	0.161186	8	11	7	324	36	8.37	44.09	8	1
FALSE	High	Master Protein	Solyc01g100190	Protein misato 1-like	1.023	1.076	1.081	1.063	0.801963	0.515685	0.26413	0.343404	7	9	7	590	65.4	5.07	33.11	7	0
FALSE	High	Master Protein	Solyc01g100260	Ppx/GppA phosphatase	1.056	1.044	0.935	0.976	0.970792	0.91623	0.634413	0.81181	7	13	7	563	62.8	8.73	30.82	7	0
FALSE	High	Master Protein	Solyc01g100320	Disulfide-isomerase-like protein	0.988	0.978	1.297	1.482	0.488102	0.507154	0.000952642	4.69403e-05	20	144	20	359	39.4	5.58	489.27	20	0
FALSE	High	Master Protein	Solyc01g100330	Zinc finger matrin-type protein 2	1.062	1.107	1.018	0.939	0.676533	0.338201	0.715824	0.669543	3	3	3	202	23.5	9.25	8.2	3	0
FALSE	High	Master Protein	Solyc01g100350	GTP-binding protein	0.627	0.647	0.669	0.623	6.54476e-10	5.94204e-09	8.2211e-05	8.43794e-05	8	43	1	193	22	7.47	168.72	8	1
FALSE	High	Master Protein	Solyc01g100360	Dihydrolipoyl dehydrogenase	1.038	1.11	0.984	1.179	0.880192	0.340823	0.906594	0.0407354	22	99	16	570	60.2	7.28	409.1	22	7
FALSE	High	Master Protein	Solyc01g100370	Adenine nucleotide alpha hydrolases-like superfamily protein	0.945	1.034	0.936	1.068	0.241553	0.947596	0.64188	0.236615	9	59	9	166	18	6.89	211.21	9	0
FALSE	High	Master Protein	Solyc01g100380	Calreticulin	1.063	0.96	0.901	0.677	0.915785	0.360053	0.345522	0.00106598	27	93	26	417	47.6	4.67	313.85	27	1
FALSE	High	Master Protein	Solyc01g100410	Iron-sulfur cluster insertion protein erpA	0.915	0.976	1.061	1.204	0.144826	0.582134	0.363712	0.067575	2	3	2	160	17.7	6.55	10.35	2	0
FALSE	High	Master Protein	Solyc01g100420	Peptide chain release factor 2	0.937	1.125	1.001	1.023	0.306056	0.26012	0.87222	0.768408	3	4	3	479	53.7	6.49	10.79	3	0
FALSE	High	Master Protein	Solyc01g100430	rRNA adenine N	1.074	0.951	0.896	0.937	0.785569	0.288536	0.288893	0.908643	4	6	4	354	39.5	9.29	13.93	4	0
FALSE	High	Master Protein	Solyc01g100480	hypothetical protein	1.09	1.057	1.101	1.117	0.682755	0.692877	0.189528	0.126409	5	9	5	274	29.8	4.78	29.11	5	0
FALSE	High	Master Protein	Solyc01g100500	microfibrillar-associated protein 1-like	1.098	1.037	0.957	0.906	0.631123	0.936978	0.834475	0.652759	5	12	5	430	50.9	5.11	55.81	5	0
FALSE	High	Master Protein	Solyc01g100520	Clp protease 2 proteolytic subunit	0.959	0.94	1.465	1.208	0.310201	0.271563	6.10374e-06	0.025151	8	47	8	299	32.3	8.59	151.43	8	0
FALSE	High	Master Protein	Solyc01g100570	Nucleolar protein 56	0.996	1	0.924	0.798	0.5439	0.721833	0.511582	0.0984803	24	92	24	553	62.1	8.28	319.82	24	0
FALSE	High	Master Protein	Solyc01g100580	Pentatricopeptide repeat	0.968	0.94	1.059	0.9	0.366414	0.226336	0.364742	0.621716	9	16	9	482	55.5	8.12	44.25	9	0
FALSE	High	Master Protein	Solyc01g100650	NHL repeat-containing protein 2-like	1.039	1.046	1.008	1.008	0.875837	0.879059	0.702376	0.638276	25	57	25	1077	117	5.77	194.77	25	0
FALSE	High	Master Protein	Solyc01g100720	Importin subunit alpha	1.031	1.099	1.003	1.166	0.81194	0.39465	0.738479	0.0516434	16	49	12	534	59.1	5.38	207.89	16	0
FALSE	High	Master Protein	Solyc01g100730	Rhodanese-like domain-containing protein 6	0.913	0.994	0.964	1.298	0.182066	0.766128	0.807863	0.00901471	4	4	3	610	68	6.71	7.12	4	1
FALSE	High	Master Protein	Solyc01g100740	Xaa-pro aminopeptidase	1.044	0.998	0.931	0.979	0.921374	0.774249	0.635906	0.873929	5	6	5	435	48.5	5.71	14.63	5	0
FALSE	High	Master Protein	Solyc01g100760	DUF538 domain-containing protein	0.82	1.004	1.52	1.565	0.00589114	0.739765	2.50863e-07	3.17407e-06	5	23	2	164	18.5	6.58	86.99	5	0
FALSE	High	Master Protein	Solyc01g100770	DUF538 domain-containing protein	0.826	1.154	1.496	1.441	0.00689679	0.156391	1.04823e-06	0.000393974	6	30	3	177	20.2	6.79	128.54	6	3
FALSE	High	Master Protein	Solyc01g100780	Agenet-like domain-containing protein	1.046	1.1	1.044	0.921	0.933737	0.311712	0.464652	0.63696	7	12	7	327	38	4.97	46.89	7	0
FALSE	High	Master Protein	Solyc01g100810	Neutral/alkaline invertase	0.937	0.934	0.962	1.205	0.206081	0.204585	0.854266	0.0408689	8	12	8	653	74.4	7.93	33.75	8	0
FALSE	High	Master Protein	Solyc01g100820	AP-3 complex subunit mu	1.04	1.017	1.015	0.914	0.980498	0.944484	0.646303	0.715523	3	4	3	415	46.4	6.44	13.42	3	0
FALSE	High	Master Protein	Solyc01g100840	Trafficking protein particle complex subunit 4	0.954	1	0.912	1.016	0.298067	0.751673	0.469941	0.483699	3	4	3	141	15.9	5.76	10.67	3	0
FALSE	Medium	Master Protein	Solyc01g100850	ABC transporter-like	0.994	0.936	0.945	0.764	0.556557	0.235062	0.668243	0.0384058	1	1	1	328	36.7	8.91	2.7	1	0
FALSE	High	Master Protein	Solyc01g100870	ADP-ribosylation factor	1.018	0.983	1.08	1.794	0.709454	0.50576	0.239509	6.24481e-09	8	67	3	210	24.1	7.5	263.79	8	6
FALSE	High	Master Protein	Solyc01g100930	GDSL esterase/lipase	0.975	1.027	1.016	1.018	0.409453	0.978676	0.663785	0.525749	8	33	8	371	41.1	7.34	114.08	8	0
FALSE	High	Master Protein	Solyc01g100970	Peptidase C15	1.122	1.024	1.042	0.825	0.362988	0.985329	0.430466	0.157012	5	13	4	219	24	6.52	44.61	5	0
FALSE	High	Master Protein	Solyc01g101000	Protein kinase domain	1.378	1.142	1.28	1.174	0.00135314	0.254044	0.0106667	0.204775	2	3	1	409	46.3	8.46	7.48	2	0
FALSE	High	Master Protein	Solyc01g101010	RNA polymerase II subunit B1 CTD phosphatase RPAP2-like protein	1.011	0.956	0.98	0.877	0.660532	0.32141	0.976748	0.485769	7	11	7	351	39	8.41	30.93	7	0
FALSE	High	Master Protein	Solyc01g101020	FACT complex subunit SPT16	1.092	0.933	0.927	0.816	0.472677	0.319446	0.502462	0.100375	5	6	5	1067	120	5.66	14.46	5	0
FALSE	High	Master Protein	Solyc01g101040	ATP-citrate synthase	1.002	1.021	0.956	0.919	0.573278	0.874482	0.828149	0.761549	10	44	10	423	46.5	5.48	159.94	10	0
FALSE	High	Master Protein	Solyc01g101060	S-adenosyl-L-methionine synthetase	1.375	1.081	0.886	0.608	0.00326218	0.475065	0.253864	3.06513e-05	23	173	7	393	43.3	5.82	735.38	23	18
FALSE	High	Master Protein	Solyc01g101100	Protein kinase superfamily protein	1.043	1.203	1.305	1.262	0.940688	0.0258108	0.000516304	0.0115743	3	3	2	251	28.5	6.9	7.57	3	0
FALSE	High	Master Protein	Solyc01g101140	Endonuclease or glycosyl hydrolase	1.04	0.968	0.951	0.948	0.897413	0.385142	0.786785	0.938076	4	6	4	625	67.6	9.09	19.25	4	0
FALSE	High	Master Protein	Solyc01g101160	hypothetical protein	1.047	1.062	1.03	0.916	0.969303	0.575981	0.522049	0.728087	1	2	1	351	37.9	8.66	5.64	1	0
FALSE	High	Master Protein	Solyc01g101240	aspartic protease precursor	0.998	0.906	0.996	0.942	0.562703	0.0740529	0.799981	0.893534	16	123	16	543	59.2	6.25	488.11	16	0
FALSE	High	Master Protein	Solyc01g101250	G-patch domain-containing protein	0.94	0.981	0.976	0.954	0.222159	0.566742	0.972057	0.947741	2	3	2	301	34.9	6.13	5.49	2	0
FALSE	High	Master Protein	Solyc01g102310	60S ribosomal protein L34	1.161	1.194	0.882	0.713	0.280686	0.037383	0.233481	0.00695745	59	199	59	751	82.2	4.34	818.83	59	0
FALSE	High	Master Protein	Solyc01g102330	Carbohydrate esterase, putative	1.324	1.036	1.04	0.855	0.0115107	0.897284	0.464401	0.307741	6	36	6	268	29.2	8.79	134.99	6	0
FALSE	High	Master Protein	Solyc01g102350	Pectin acetylesterase	1.126	1.223	1.088	0.937	0.454597	0.0373196	0.203997	0.861206	8	22	8	415	46.3	7.94	65.03	8	0
FALSE	High	Master Protein	Solyc01g102370	Flap endonuclease 1	1.032	1.028	0.937	0.906	0.829568	0.942838	0.658462	0.665693	9	17	9	382	42.6	8.25	45.02	9	0
FALSE	High	Master Protein	Solyc01g102390	Germin-like protein	1.259	1.167	1.177	1.051	0.0475542	0.117258	0.0259489	0.336337	4	19	4	283	30.6	9.28	59.02	4	0
FALSE	High	Master Protein	Solyc01g102410	Glutamine--tRNA ligase	0.813	1.012	1.007	1.023	0.00456333	0.849369	0.726447	0.522495	37	133	37	740	84.1	7.31	418.27	37	0
FALSE	Medium	Master Protein	Solyc01g102470	Pentatricopeptide repeat	1.082	1.153	0.89	1.207	0.555488	0.105314	0.338379	0.0619664	1	1	1	323	35.8	8.79	0	1	0
FALSE	High	Master Protein	Solyc01g102490	NADPH:adrenodoxin oxidoreductase, mitochondrial	0.994	0.957	0.957	1.02	0.53921	0.302146	0.826366	0.547953	9	21	9	391	42.9	7.43	74.62	9	0
FALSE	High	Master Protein	Solyc01g102510	Transducin/WD40 repeat-like superfamily protein	1.082	1.061	1.038	0.909	0.767184	0.745539	0.456529	0.669427	31	67	31	1434	152.8	7.68	258.53	31	0
FALSE	High	Master Protein	Solyc01g102520	MLO-like protein	1.124	1.09	1.139	1.107	0.395594	0.435587	0.0773761	0.164118	1	2	1	484	55.4	8.62	5.69	1	0
FALSE	High	Master Protein	Solyc01g102540	hpoxia-induced protein 242	1.01	1.038	1.033	1.002	0.676545	0.889372	0.543173	0.62031	12	21	12	1106	124.5	6.43	58.41	12	0
FALSE	High	Master Protein	Solyc01g102550	nuclear pore complex protein NUP160 isoform X4	1.073	1.083	1.031	1.078	0.794763	0.492421	0.5604	0.2444	4	5	4	306	32.8	6.61	14.19	4	0
FALSE	High	Master Protein	Solyc01g102560	Eukaryotic translation initiation factor 3 subunit C	0.892	0.902	0.867	0.766	0.0550315	0.0800924	0.192153	0.0319859	15	45	3	310	34.7	9.92	122.95	15	0
FALSE	High	Master Protein	Solyc01g102570	Eukaryotic translation initiation factor 3 subunit C	1.099	1.013	1.031	0.841	0.645403	0.791786	0.511642	0.260633	6	23	5	354	40	4.69	75.59	6	0
FALSE	High	Master Protein	Solyc01g102590	Eukaryotic translation initiation factor 3 subunit C	1.182	1.058	1.075	0.919	0.189376	0.688074	0.254241	0.724598	15	49	3	410	45.9	9.63	131.43	15	7
FALSE	High	Master Protein	Solyc01g102660	Glutathione S-transferase	0.965	1.096	0.955	1.174	0.338695	0.44981	0.827361	0.0523057	11	80	10	222	25.3	5.66	269.25	11	1
FALSE	High	Master Protein	Solyc01g102700	Leucine-rich repeat receptor-like protein kinase 1	0.97	0.921	0.898	0.935	0.38437	0.171938	0.315152	0.825415	2	7	1	1022	112.3	6.54	19.89	2	0
FALSE	High	Master Protein	Solyc01g102730	NAD	1.101	1.129	1.079	0.96	0.620668	0.223278	0.226734	0.936783	5	13	5	326	34.9	6.02	47.71	5	0
FALSE	High	Master Protein	Solyc01g102750	PHD finger protein ALFIN-LIKE 6	1.009	1	0.958	0.944	0.651971	0.681911	0.840366	0.967603	3	10	2	249	28.1	5.16	35.35	3	1
FALSE	High	Master Protein	Solyc01g102760	PHD finger protein ALFIN-LIKE 8	0.999	0.969	1.017	0.988	0.770247	0.531551	0.70262	0.972673	3	11	2	248	27.9	5.03	31.23	3	0
FALSE	High	Master Protein	Solyc01g102800	Histidine--tRNA ligase, cytoplasmic	0.839	0.935	0.875	1.008	0.0124744	0.201282	0.197948	0.612899	35	94	35	880	96.2	6.4	292.73	35	0
FALSE	High	Master Protein	Solyc01g102820	2-C-methyl-D-erythritol 4-phosphate cytidylyltransferase	1.045	1.068	0.9	0.879	0.935889	0.651738	0.347352	0.479038	11	34	11	307	34.2	6.18	141.78	11	0
FALSE	High	Master Protein	Solyc01g102940	Methionine S-methyltransferase	0.977	1.008	0.988	0.979	0.412708	0.776823	0.871797	0.811168	28	75	28	1083	121.2	5.83	279.03	28	0
FALSE	High	Master Protein	Solyc01g102950	Lycopene beta/epsilon cyclase protein	0.01	0.01	0.935	0.908	1e-17	1e-17	0.502155	0.529265	1	2	1	609	67.3	5.9	5.53	1	0
FALSE	High	Master Protein	Solyc01g102960	22.0 kDa class IV heat shock protein	0.572	0.519	0.731	2.299	6.39111e-12	1e-17	0.00122334	4.44089e-16	10	36	8	189	21.6	8.28	122.48	10	2
FALSE	High	Master Protein	Solyc01g102970	squamous cell carcinoma antigen recognized by T-cells 3-like	1.098	1.058	0.966	0.927	0.631087	0.61532	0.918619	0.80234	22	62	22	871	98.2	6.38	229.15	22	0
FALSE	High	Master Protein	Solyc01g103010	Cullin-associated NEDD8-dissociated protein 1	1.049	0.999	0.949	0.946	0.97366	0.70832	0.734948	0.939773	47	168	47	1217	134.6	6.06	551.48	47	0
FALSE	High	Master Protein	Solyc01g103020	nucleic acid binding/RNA binding protein	1.104	1.045	0.964	0.975	0.568416	0.841395	0.847477	0.818485	7	12	7	299	33.3	5.58	38.58	7	0
FALSE	High	Master Protein	Solyc01g103040	mitotic spindle checkpoint protein MAD1	1.09	1.093	0.982	0.953	0.698883	0.448664	0.922362	0.990937	6	7	6	721	82.4	5.45	18.44	6	0
FALSE	High	Master Protein	Solyc01g103100	NAD	1.073	1.047	1.019	1.307	0.623951	0.755137	0.64396	0.00831772	2	2	2	313	33.6	9.6	7.78	2	0
FALSE	High	Master Protein	Solyc01g103110	GNAT family N-acetyltransferase	0.961	1.036	0.906	0.977	0.321514	0.898441	0.359129	0.780271	3	9	3	466	52.7	7.61	23.57	3	0
FALSE	High	Master Protein	Solyc01g103130	Dynamin	1.019	1.036	0.908	1.02	0.973924	0.804736	0.314623	0.810625	7	21	1	607	65.8	8.92	63.49	7	0
FALSE	High	Master Protein	Solyc01g103140	Chloride channel protein	0.99	1.011	0.978	0.836	0.498447	0.809165	0.970242	0.244437	15	38	10	776	84.5	8.21	138.15	15	5
FALSE	High	Master Protein	Solyc01g103150	Core-2 i-branching beta-n-acetylglucosaminyltransferase family protein	0.967	1.099	100	100	0.408594	0.279063	1e-17	1e-17	3	4	3	406	46.7	8.25	8.03	3	0
FALSE	High	Master Protein	Solyc01g103160	Pentatricopeptide repeat-containing protein	1.082	1.014	1.091	1.12	0.560822	0.911734	0.243166	0.195383	14	24	14	974	107.6	8.66	75.39	14	0
FALSE	High	Master Protein	Solyc01g103220	Cytochrome c	0.971	0.985	0.852	0.957	0.37301	0.553108	0.127238	0.993176	4	17	3	112	12.1	9.45	52	4	0
FALSE	High	Master Protein	Solyc01g103230	Non-lysosomal glucosylceramidase	0.926	1.036	0.956	0.94	0.15894	0.889602	0.783032	0.887733	1	2	1	954	106.2	5.68	5.57	1	0
FALSE	High	Master Protein	Solyc01g103250	Zinc finger CCCH domain-containing protein	1.283	1.222	0.862	0.699	0.0268842	0.0251341	0.169367	0.00239379	3	4	2	277	32.1	8.53	16.01	3	1
FALSE	High	Master Protein	Solyc01g103370	small GTP-binding protein B	1.041	1.068	1.005	1.058	0.934064	0.63025	0.775694	0.329869	11	42	8	202	22.5	5.48	129.08	11	0
FALSE	High	Master Protein	Solyc01g103380	Ras GTPase	1.147	1.047	0.949	0.859	0.3352	0.831484	0.760093	0.35961	13	52	7	268	29.8	6.43	184.53	13	4
FALSE	High	Master Protein	Solyc01g103420	Regulator of nonsense transcripts UPF3	1.01	0.945	1.013	1.036	0.826928	0.355914	0.700056	0.591491	8	15	8	496	55.2	9.82	44.17	8	0
FALSE	High	Master Protein	Solyc01g103440	Phosphoribosylamine--glycine ligase	0.964	1.074	0.969	0.928	0.337352	0.542717	0.947837	0.8194	14	55	14	514	54.7	5.76	204.15	14	0
FALSE	High	Master Protein	Solyc01g103450	70 kDa heat shock protein	0.96	1.012	0.939	0.957	0.314492	0.843862	0.640026	0.981316	41	264	30	703	74.9	5.34	997.22	41	13
FALSE	High	Master Protein	Solyc01g103480	Coatomer subunit delta	1.033	0.978	1.072	0.999	0.862661	0.483957	0.254353	0.630506	17	76	16	527	57.8	5.72	272.56	17	1
FALSE	High	Master Protein	Solyc01g103510	60S ribosomal protein L3	1.227	1.112	0.977	1.053	0.0850411	0.26689	0.988567	0.322101	24	114	7	443	50.6	10.08	335.47	24	0
FALSE	High	Master Protein	Solyc01g103540	Evolutionarily conserved C-terminal region 2	0.946	0.882	0.884	1.036	0.249586	0.0425014	0.270492	0.437779	15	37	15	555	61.5	8.5	148.03	15	0
FALSE	High	Master Protein	Solyc01g103560	tRNA pseudouridine synthase	0.988	0.938	0.928	0.921	0.569797	0.240924	0.602866	0.646969	3	4	3	389	43.4	7.5	16.23	3	0
FALSE	High	Master Protein	Solyc01g103680	DUF1682 domain-containing protein	1.079	1.053	1.553	1.58	0.768466	0.737562	5.07194e-08	1.00936e-05	11	29	11	500	55.8	6.44	88.62	11	0
FALSE	High	Master Protein	Solyc01g103690	RNA helicase family protein	0.938	0.994	0.96	0.997	0.205634	0.659749	0.81291	0.659387	8	12	8	1490	166.1	6.44	41.93	8	0
FALSE	Low	Master Protein	Solyc01g103710	NifU-like protein 2, chloroplastic	1.059	1.051	0.887	1.027	0.945557	0.786154	0.249711	0.437416	1	2	1	252	27	5.17	4.99	1	0
FALSE	High	Master Protein	Solyc01g103720	Ribosome biogenesis protein BOP1 homolog	1.025	0.999	1.071	1.108	0.994518	0.86279	0.395156	0.373476	1	1	1	570	65.2	8.27	3.5	1	0
FALSE	High	Master Protein	Solyc01g103750	ATP phosphoribosyltransferase	1.028	1.08	0.903	0.811	0.781196	0.531542	0.366034	0.142632	8	31	8	473	51.4	8.05	88.84	8	0
FALSE	High	Master Protein	Solyc01g103780	TCP transcription factor 11	1.07	0.994	0.986	1.207	0.647091	0.737226	0.907222	0.0565063	3	5	3	460	49.2	9.39	17.92	3	0
FALSE	High	Master Protein	Solyc01g103800	40S ribosomal protein S12	1.046	1.079	0.94	0.912	0.948403	0.535888	0.660148	0.739526	7	26	2	143	15.1	6.01	102.5	7	6
FALSE	High	Master Protein	Solyc01g103850	Ubiquitin-like domain-containing CTD phosphatase	0.958	1.045	1.019	1.133	0.306709	0.847951	0.636465	0.111142	3	10	3	344	39.7	6.76	32.58	3	0
FALSE	High	Master Protein	Solyc01g103873	Basic-leucine zipper	1.028	0.907	0.936	0.81	0.818133	0.104153	0.584601	0.157183	6	7	5	377	42.7	8.66	18.25	6	0
FALSE	High	Master Protein	Solyc01g103930	Transmembrane 9 superfamily member	0.902	0.77	0.956	0.891	0.0897891	5.9466e-05	0.808151	0.541542	7	36	3	588	66.9	7.47	117.45	7	2
FALSE	High	Master Protein	Solyc01g103940	Protein kinase	1.036	0.991	0.855	0.836	0.866341	0.626462	0.120234	0.21813	18	67	12	361	41.6	5.64	225	18	6
FALSE	High	Master Protein	Solyc01g103950	Bifunctional hydroxymethylpyrimidine kinase/phosphomethylpyrimidine kinase	1.036	1.099	0.941	0.822	0.865489	0.399991	0.684944	0.185899	17	39	17	553	58.5	7.77	144.35	17	0
FALSE	High	Master Protein	Solyc01g103990	T-complex protein 11	1.037	1.143	0.992	0.797	0.895476	0.128819	0.858772	0.0928325	12	18	12	1175	131.4	9.17	58.93	12	0
FALSE	High	Master Protein	Solyc01g104000	Serine hydroxymethyltransferase	1.048	1.107	1	1.013	0.834329	0.320067	0.818525	0.729573	7	12	6	594	65.5	7.39	30.18	7	0
FALSE	High	Master Protein	Solyc01g104020	Embryo-specific protein	1.104	0.999	0.969	0.923	0.598028	0.675616	0.919673	0.803769	8	39	8	162	18.3	9.1	114.13	8	0
FALSE	High	Master Protein	Solyc01g104040	UDP-glucose:glycoprotein glucosyltransferase	1.041	1.011	0.93	0.884	0.904587	0.836598	0.563105	0.480548	40	101	40	1655	187.3	6.15	368.62	40	0
FALSE	High	Master Protein	Solyc01g104060	Aminomethyltransferase	0.911	0.98	0.904	0.981	0.102351	0.518248	0.361272	0.747124	5	10	5	420	45.6	5.71	26.94	5	0
FALSE	High	Master Protein	Solyc01g104070	ARM repeat superfamily protein	1.083	1.034	1.03	0.869	0.75508	0.940812	0.535105	0.39094	29	96	29	1049	115.1	5.01	336.97	29	0
FALSE	High	Master Protein	Solyc01g104110	11-S seed storage protein	0.986	0.963	1.063	1.126	0.648773	0.493813	0.36627	0.210138	2	2	2	383	41.3	7.75	4.63	2	0
FALSE	High	Master Protein	Solyc01g104130	2-oxoglutarate	1.013	0.977	1.253	1.216	0.718851	0.537601	0.00523181	0.0318954	14	45	14	431	48.9	8.7	168.51	14	0
FALSE	High	Master Protein	Solyc01g104140	Phosphatidylinositol 4-phosphate 5-kinase	1.176	1.039	1.09	1.131	0.207523	0.853577	0.213023	0.130495	13	18	12	774	88	8.94	52.47	13	1
FALSE	High	Master Protein	Solyc01g104160	arginine/glutamate-rich 1 protein	1.044	0.979	0.904	0.876	0.949535	0.47205	0.403319	0.443599	4	6	3	283	34	10.71	15.98	4	1
FALSE	High	Master Protein	Solyc01g104170	Ankyrin repeat domain-containing protein 2	1.026	0.992	1.007	0.952	0.77927	0.639722	0.723511	0.982339	21	109	21	349	37.1	4.51	387.17	21	0
FALSE	High	Master Protein	Solyc01g104190	maternal effect embryo arrest 9	1.02	0.992	0.967	0.968	0.755663	0.592217	0.92312	0.897358	6	13	6	150	17	4.73	43.65	6	0
FALSE	High	Master Protein	Solyc01g104220	Transmembrane emp24 domain-containing protein p24delta3	1.055	1.069	0.999	0.985	0.995748	0.643022	0.769887	0.724483	6	16	5	213	23.9	7.55	51.91	6	0
FALSE	High	Master Protein	Solyc01g104270	protein RETICULATA-RELATED 1, chloroplastic-like	0.972	1.042	0.971	1.075	0.393187	0.801825	0.92701	0.312201	12	24	12	524	57.2	8.48	83.55	12	0
FALSE	High	Master Protein	Solyc01g104310	Patatin	1.003	1.063	0.929	0.863	0.739124	0.628605	0.563977	0.255442	3	5	3	458	50.1	7.99	15.56	3	0
FALSE	High	Master Protein	Solyc01g104320	Plastid-lipid associated protein PAP / fibrillin family protein	0.01	1.18	0.896	0.942	1e-17	0.055663	0.314355	0.937931	2	6	2	221	24.7	9.67	22.15	2	0
FALSE	High	Master Protein	Solyc01g104370	60S acidic ribosomal protein P1	0.922	1.061	0.902	1.047	0.168426	0.604886	0.403724	0.511065	1	6	1	112	11.3	4.41	33.16	1	0
FALSE	High	Master Protein	Solyc01g104400	Basic blue protein	1.013	0.479	0.682	0.53	0.712929	1e-17	8.44185e-05	2.83529e-08	3	11	3	120	13	9.6	54.37	3	0
FALSE	High	Master Protein	Solyc01g104470	Ribosome assembly factor mrt4	0.993	0.989	0.943	0.921	0.556177	0.653938	0.657291	0.745707	9	16	9	229	26.4	8.62	51.21	9	0
FALSE	High	Master Protein	Solyc01g104510	WD-40 repeat protein	1.164	1.085	1.038	1.056	0.266486	0.520643	0.460095	0.335375	9	16	9	424	48.3	4.87	71.19	9	0
FALSE	High	Master Protein	Solyc01g104530	MAP kinase kinase kinase 10	1.185	0.691	0.95	1.212	0.0978003	8.75697e-05	0.61521	0.111048	2	3	2	665	73.5	5.12	6.44	2	0
FALSE	High	Master Protein	Solyc01g104560	protein-protein interaction regulator family protein	1.032	1.023	1.077	1.052	0.832713	0.930881	0.241	0.383798	11	24	11	414	48.1	5.68	68.51	11	0
FALSE	High	Master Protein	Solyc01g104590	ribosomal protein L3	1.09	1.025	0.979	0.966	0.701397	0.985915	0.9852	0.912708	33	163	16	389	44.4	10.08	515.48	33	17
FALSE	High	Master Protein	Solyc01g104600	COP9 signalosome complex subunit 8	1.509	1.054	0.979	1.084	3.73518e-05	0.74158	0.986891	0.213075	4	15	4	197	22.6	5.39	52.89	4	0
FALSE	High	Master Protein	Solyc01g104640	P-loop containing nucleoside triphosphate hydrolases superfamily protein	0.951	0.983	0.989	1.007	0.268049	0.512824	0.876918	0.604655	4	7	4	838	94	7.01	17.14	4	0
FALSE	High	Master Protein	Solyc01g104650	ABSCISIC ACID-INSENSITIVE 5-like protein 5	1.036	1.178	1.169	0.87	0.847886	0.0752056	0.0330529	0.406708	4	8	3	297	32.1	8.02	22.61	4	1
FALSE	High	Master Protein	Solyc01g104660	Plant/F1M20-13 protein	0.772	0.984	1.137	1.24	0.000538066	0.530701	0.0690101	0.0122653	7	11	7	391	44.3	9	34.15	7	0
FALSE	High	Master Protein	Solyc01g104680	Ran protein/TC4 protein ran2a	1.06	1.056	1.017	1.033	0.934612	0.696771	0.637943	0.461374	11	87	1	221	25.1	6.86	300.99	11	14
FALSE	High	Master Protein	Solyc01g104740	Multiprotein-bridging factor 1c	0.63	0.463	0.717	0.744	1.27106e-08	1e-17	0.000312003	0.0202838	1	2	1	146	16	10.11	7.1	1	0
FALSE	High	Master Protein	Solyc01g104770	Actin-related protein	1.2	1.041	1.037	0.858	0.148818	0.943318	0.459268	0.338684	18	173	3	377	41.6	5.49	630.38	18	3
FALSE	High	Master Protein	Solyc01g104840	RNA-binding protein	1.136	1.081	1.067	0.886	0.398612	0.47351	0.303174	0.489094	6	27	5	223	24.6	4.89	89.52	6	0
FALSE	High	Master Protein	Solyc01g104850	Carboxypeptidase	0.706	0.729	0.545	0.427	1.10619e-05	4.95422e-06	1.89662e-11	5.83977e-14	6	12	6	478	54.6	6.37	38.05	6	0
FALSE	High	Master Protein	Solyc01g104880	Phosphatidylserine decarboxylase proenzyme 2	1.157	1.078	1.039	0.952	0.287882	0.507666	0.464227	0.988762	14	23	14	648	72.4	6.02	73.9	14	0
FALSE	High	Master Protein	Solyc01g104920	Vesicle-fusing ATPase	1.062	0.994	1.049	0.883	0.921591	0.669004	0.407786	0.483849	29	95	29	692	76	6.14	351.91	29	0
FALSE	High	Master Protein	Solyc01g104950	LEXYL2	1.174	0.882	1.498	1.802	0.228411	0.0387574	6.21981e-07	4.21784e-09	21	81	20	824	90.5	8.51	297.23	21	1
FALSE	High	Master Protein	Solyc01g105020	Protein phosphatase 2C	1.087	1.187	0.905	1.026	0.633472	0.0448507	0.371074	0.55211	5	7	5	1051	113	4.04	25.47	5	0
FALSE	High	Master Protein	Solyc01g105030	Chlorophyll a-b binding protein, chloroplastic	1.664	1.866	0.722	0.648	2.17036e-07	3.77476e-15	0.000253218	0.000491561	5	17	2	256	27.2	6.04	53.48	5	3
FALSE	High	Master Protein	Solyc01g105060	3-hydroxyacyl-[acyl-carrier-protein] dehydratase FabZ	1.129	1.057	0.945	0.878	0.418542	0.688294	0.726842	0.49395	5	19	5	225	24.9	8.87	69.39	5	0
FALSE	High	Master Protein	Solyc01g105070	LECEVI16G peroxidase precursor	1.108	1.183	1.026	0.891	0.577684	0.0741521	0.542608	0.561775	11	32	11	332	35.9	7.62	124.8	11	0
FALSE	High	Master Protein	Solyc01g105100	Endoplasmic reticulum-Golgi intermediate compartment protein 3	1.036	0.958	1.074	1.083	0.871472	0.300898	0.248379	0.198933	8	24	8	386	43.3	6.52	97.45	8	0
FALSE	High	Master Protein	Solyc01g105140	Arginine/serine-rich splicing factor, putative, expressed	0.934	1	0.905	0.957	0.196724	0.712528	0.409409	0.961571	4	9	3	254	30	11.14	21.81	4	0
FALSE	High	Master Protein	Solyc01g105150	Potassium transporter	1.045	0.995	2.697	0.94	0.8678	0.739038	1e-17	0.733752	4	5	2	861	96	6.13	15.25	4	0
FALSE	High	Master Protein	Solyc01g105160	Copper-transporting ATPase PAA1, chloroplastic	0.992	1.054	0.938	0.929	0.499187	0.78048	0.657776	0.839429	19	49	19	964	101.9	8.07	167.66	19	0
FALSE	High	Master Protein	Solyc01g105220	alternative oxidase 2	1.118	0.929	1.006	1.159	0.319187	0.239135	0.727433	0.118543	1	1	1	348	39.9	8.46	2.77	1	0
FALSE	High	Master Protein	Solyc01g105240	Ubiquitin carboxyl-terminal hydrolase 46	0.095	0.093	1.101	1.131	1e-17	1e-17	0.149128	0.141884	2	3	2	366	41.7	6.35	10.13	2	0
FALSE	High	Master Protein	Solyc01g105280	Protein phosphatase 2C	1.057	0.96	1.157	1.154	0.966118	0.349421	0.0485452	0.104296	6	11	4	283	30.9	7.28	29.96	6	1
FALSE	High	Master Protein	Solyc01g105340	Chaperone protein DnaJ	0.847	0.906	0.888	0.947	0.0165712	0.120206	0.26776	0.98289	19	59	19	353	37.6	8.79	200.25	19	0
FALSE	High	Master Protein	Solyc01g105350	Glycosyltransferase	0.786	0.881	0.782	0.982	0.00147166	0.0683307	0.0102861	0.9517	2	2	2	488	55.2	6.48	4.92	2	0
FALSE	High	Master Protein	Solyc01g105370	2-nitropropane dioxygenase-like protein	0.091	0.089	1.193	1.141	1e-17	1e-17	0.0146837	0.126796	7	11	7	338	36.8	7.14	37.67	7	0
FALSE	High	Master Protein	Solyc01g105410	Protein EXORDIUM-like 2	1.493	0.886	0.775	0.667	0.000117797	0.0407387	0.00667244	0.00147615	6	18	6	301	31.9	8.95	70.51	6	0
FALSE	High	Master Protein	Solyc01g105420	Phospho-2-dehydro-3-deoxyheptonate aldolase	0.964	1.087	0.836	0.93	0.327321	0.529352	0.0582598	0.859961	18	76	13	528	58.4	8.59	279.21	18	0
FALSE	High	Master Protein	Solyc01g105460	1,4-dihydroxy-2-naphthoate polyprenyltransferase, chloroplastic	1.036	1.151	0.962	0.97	0.93356	0.121827	0.860436	0.893494	1	1	1	391	42.6	8.53	3.31	1	0
FALSE	High	Master Protein	Solyc01g105540	Dicarboxylate transporter 2.1, chloroplastic	1.017	1.123	0.93	0.84	0.715172	0.237035	0.588212	0.275817	9	33	9	624	66.8	9.67	89.65	9	0
FALSE	High	Master Protein	Solyc01g105560	GTP cyclohydrolase II/3,4-dihydroxy-2-butanone 4-phosphate synthase	0.902	0.796	0.869	1.001	0.0923801	0.000674672	0.189225	0.623716	10	20	7	552	59.7	6.54	64.04	10	3
FALSE	High	Master Protein	Solyc01g105570	U2 small nuclear ribonucleoprotein auxiliary factor-like protein	0.829	0.846	0.93	0.849	0.00625499	0.0116639	0.618097	0.23283	2	2	2	250	27.6	7.88	3.56	2	0
FALSE	High	Master Protein	Solyc01g105660	2-oxoglutarate	0.843	1.019	0.916	0.917	0.0134353	0.896575	0.476561	0.727555	12	44	11	357	40.4	6.87	137.16	12	1
FALSE	High	Master Protein	Solyc01g105710	FK506 binding protein 12	0.856	1.05	0.867	0.991	0.0216173	0.725119	0.191954	0.705339	3	16	3	112	12	7.12	55.39	3	0
FALSE	High	Master Protein	Solyc01g105780	DnaJ domain-containing protein	1.147	1.148	1.142	1.094	0.21562	0.213759	0.132946	0.459413	4	5	3	717	78.8	8.13	19.97	4	0
FALSE	High	Master Protein	Solyc01g105810	GDP dissociation inhibitor	0.993	0.954	0.943	0.933	0.725764	0.47989	0.579126	0.629039	5	26	1	445	49.6	5.24	82.31	5	0
FALSE	High	Master Protein	Solyc01g105970	Magnesium-dependent phosphatase 1	0.931	1.054	1.004	1.148	0.178419	0.785208	0.723659	0.0705864	10	25	10	189	21.5	9.07	66.59	10	0
FALSE	High	Master Protein	Solyc01g105980	vacuole protein	1.174	1.026	1.087	0.914	0.226573	0.969205	0.201173	0.721948	7	21	7	199	22.6	8.35	69.35	7	0
FALSE	High	Master Protein	Solyc01g106000	Nicotinamidase 1	0.99	1.125	1.271	1.142	0.522499	0.226309	0.00346385	0.0882422	6	20	6	266	29.9	6.02	71.04	6	0
FALSE	High	Master Protein	Solyc01g106010	Fructose-1,6-bisphosphatase	1.089	1.152	0.981	0.875	0.686636	0.11618	0.94617	0.42567	10	23	10	407	44.3	6.29	77.55	10	0
FALSE	High	Master Protein	Solyc01g106020	KH domain-containing protein	0.875	1.012	0.897	0.93	0.0663378	0.91503	0.286073	0.635683	2	2	2	646	68.6	8.13	8.77	2	0
FALSE	Medium	Master Protein	Solyc01g106030	GATA transcription factor 28	1.027	0.923	0.903	0.92	0.820736	0.137888	0.327382	0.779706	1	2	1	326	35	6.4	4.33	1	0
FALSE	High	Master Protein	Solyc01g106050	Dynamin-related protein 3B	1.033	0.978	0.995	0.979	0.838234	0.461438	0.830093	0.788836	32	79	23	822	90.7	6.71	254.82	32	9
FALSE	Low	Master Protein	Solyc01g106055	Receptor-like protein kinase	1.031	1.082	1.061	1.061	0.947485	0.426254	0.335256	0.269185	1	1	1	375	43.3	7.62	2.06	1	0
FALSE	High	Master Protein	Solyc01g106080	Methylmalonate-semialdehyde dehydrogenase	0.972	0.996	0.933	1.001	0.382984	0.678762	0.593322	0.659539	15	59	15	537	57.8	6.98	216.7	15	0
FALSE	High	Master Protein	Solyc01g106090	PsbP domain-containing protein 1, chloroplastic	0.996	0.955	0.981	0.934	0.543626	0.28402	0.933454	0.829552	11	41	11	287	32.3	8.7	137.33	11	0
FALSE	High	Master Protein	Solyc01g106210	Heat shock protein 70 kDa	0.92	0.988	0.904	0.986	0.140155	0.599547	0.366377	0.759277	38	187	19	681	72.9	5.91	637.87	38	19
FALSE	High	Master Protein	Solyc01g106220	DNA polymerase V	1.093	1.015	0.963	0.807	0.674663	0.841321	0.857366	0.121278	23	44	23	1257	140.8	6.4	151.05	23	0
FALSE	High	Master Protein	Solyc01g106260	Heat shock protein 70 kDa	0.99	1.002	0.949	0.948	0.490937	0.69151	0.755817	0.986108	32	160	13	670	71.8	6.25	554.14	32	0
FALSE	High	Master Protein	Solyc01g106320	Phox/Bem1p	1.167	1.061	0.895	0.857	0.238945	0.643979	0.303328	0.328176	16	60	15	493	54	6.21	210.34	16	0
FALSE	High	Master Protein	Solyc01g106330	Glutamyl-tRNA	1.129	1.052	0.886	0.823	0.440154	0.835984	0.256574	0.186233	21	72	20	618	67.8	6.55	275.23	21	0
FALSE	High	Master Protein	Solyc01g106360	Fatty acid amide hydrolase	1.037	0.97	0.979	0.974	0.869099	0.430192	0.952966	0.875535	22	59	21	608	66.7	6.06	180.17	22	1
FALSE	High	Master Protein	Solyc01g106390	Glutamyl-tRNA reductase	0.957	0.979	0.978	0.934	0.34535	0.568696	0.966705	0.721458	1	1	1	552	60.9	8.18	3.32	1	0
FALSE	High	Master Protein	Solyc01g106430	Inorganic pyrophosphatase	1.064	1.004	0.904	0.857	0.901622	0.726745	0.365159	0.330338	10	59	9	290	32.4	6.43	190.6	10	1
FALSE	High	Master Protein	Solyc01g106440	S-acyltransferase	1.155	1.014	0.991	0.933	0.313265	0.803564	0.840946	0.891279	5	9	5	542	59.4	7.21	25.98	5	0
FALSE	High	Master Protein	Solyc01g106450	L-galactose dehydrogenase	1.08	1	1.016	0.906	0.774163	0.652492	0.623226	0.661727	10	32	10	321	34.6	5.58	138.64	10	0
FALSE	High	Master Protein	Solyc01g106480	glyoxisomal malate dehydrogenase	1.025	0.962	0.883	0.796	0.772381	0.361657	0.275454	0.114325	11	31	9	364	38.5	8.15	100.64	11	2
FALSE	High	Master Protein	Solyc01g106580	transmembrane protein	1.277	1.25	0.867	0.773	0.030062	0.00931258	0.199102	0.0361197	5	9	4	317	35	9.11	23.9	5	0
FALSE	Medium	Master Protein	Solyc01g106590	Protein trichome birefringence-like 13	1.021	0.9	0.851	0.821	0.806671	0.0963898	0.0991349	0.151727	1	1	1	407	46.8	8.53	3.39	1	0
FALSE	High	Master Protein	Solyc01g106620	pathogenesis-related protein 1-like	1.376	0.701	0.458	0.55	0.00038144	2.05914e-06	1e-17	3.73677e-07	3	12	3	179	20.1	8.18	43.26	3	0
FALSE	High	Master Protein	Solyc01g106680	myb-like protein X	1.272	0.99	1.138	0.766	0.0166413	0.797577	0.150105	0.0606542	3	3	3	524	58.2	4.31	8.98	3	0
FALSE	High	Master Protein	Solyc01g106740	Aspartate--tRNA	0.92	0.878	0.818	1.004	0.127702	0.031177	0.0390425	0.593374	11	16	10	697	78.3	6.64	59	11	0
FALSE	High	Master Protein	Solyc01g106770	Serine/threonine-protein kinase TOR	1.063	1.108	1.14	0.987	0.910279	0.350324	0.0751016	0.772697	44	90	44	2463	277	7.11	290.99	44	0
FALSE	High	Master Protein	Solyc01g106780	Pyruvate kinase	1.111	1.051	0.918	0.932	0.357407	0.729112	0.487449	0.689699	6	6	6	575	63.7	5.87	15.25	6	0
FALSE	High	Master Protein	Solyc01g106790	Tubulin alpha-6 chain, putative	1.19	1.086	1.149	0.804	0.118638	0.444814	0.0501982	0.100743	2	2	2	216	24.8	8.1	3.06	2	0
FALSE	High	Master Protein	Solyc01g106820	Ethylene-dependent gravitropism-deficient and yellow-green-like 3	0.515	0.478	1.004	0.942	1e-17	1e-17	0.730452	0.903467	11	21	11	587	64.7	5.66	73.68	11	0
FALSE	Medium	Master Protein	Solyc01g106880	Ribosomal RNA small subunit methyltransferase E	1.122	1.108	0.981	0.97	0.476581	0.317404	0.940915	0.838906	1	2	1	340	37.4	9.23	4.72	1	0
FALSE	High	Master Protein	Solyc01g106900	Magnesium transporter MRS2-F	0.932	0.748	1.125	0.937	0.280405	0.00084686	0.130456	0.661804	3	4	2	498	54.9	4.94	4.66	3	0
FALSE	High	Master Protein	Solyc01g106950	myosin heavy chain-like protein	0.044	0.952	0.955	0.952	1e-17	0.317317	0.767671	0.98159	3	4	3	644	73.4	5.34	10.68	3	0
FALSE	High	Master Protein	Solyc01g107020	Acyl-CoA N-acyltransferase	0.01	1.202	0.916	0.875	1e-17	0.0578215	0.489829	0.444753	1	1	1	242	27.2	9.72	3.67	1	0
FALSE	High	Master Protein	Solyc01g107030	cyclin-like protein	1.077	1.024	1.03	0.914	0.816508	0.905826	0.518116	0.723609	9	23	9	326	38.1	9.76	72.53	9	0
FALSE	High	Master Protein	Solyc01g107100	beta-1%2C4-xylosidase	1.153	0.797	0.416	0.546	0.180616	0.0110148	1e-17	4.50096e-06	1	2	1	119	13.8	10.7	5.45	1	0
FALSE	High	Master Protein	Solyc01g107130	Vacuolar sorting receptor homolog	1.129	0.939	1.049	1.206	0.441293	0.207586	0.405781	0.0306875	28	87	27	630	69.8	5.63	294.74	28	0
FALSE	High	Master Protein	Solyc01g107150	Zinc finger protein-like 1-like protein	1.132	0.97	1.003	0.93	0.420347	0.428319	0.730721	0.860534	11	42	11	346	38	8.1	137.39	11	0
FALSE	High	Master Protein	Solyc01g107160	Mitotic checkpoint protein BUB3, putative, expressed	1.085	0.986	1	0.914	0.750252	0.547453	0.764306	0.719182	16	42	16	340	37.7	8.1	139.05	16	0
FALSE	High	Master Protein	Solyc01g107330	SWIB domain-containing protein	0.976	1.062	0.882	0.891	0.520522	0.625102	0.236386	0.400729	2	2	2	173	19.3	10.29	5.83	2	0
FALSE	High	Master Protein	Solyc01g107410	Pathogenesis-related homeodomain protein	1.256	1.183	0.978	0.989	0.0183967	0.0858171	0.893304	0.998209	5	6	5	796	87.4	5.82	20.32	5	0
FALSE	High	Master Protein	Solyc01g107520	Basic secretory protease	1.031	1.021	0.946	0.924	0.815703	0.871356	0.736615	0.810816	2	6	2	232	26	8.62	18.71	2	0
FALSE	High	Master Protein	Solyc01g107550	Methylthioribose kinase	0.977	0.974	0.96	0.997	0.415172	0.47268	0.835287	0.686629	18	92	18	420	47.8	6.06	382.65	18	0
FALSE	High	Master Protein	Solyc01g107590	Cinnamyl alcohol dehydrogenase	0.101	0.097	0.962	0.674	1e-17	1e-17	0.857756	0.000879978	3	3	3	357	39	6.24	7.54	3	0
FALSE	High	Master Protein	Solyc01g107600	protein unc-50 homolog	1.115	1.02	0.933	1.073	0.334887	0.986422	0.598224	0.379692	2	11	2	253	29.4	8.44	42.57	2	0
FALSE	High	Master Protein	Solyc01g107610	PRKR-interacting protein 1	0.956	0.994	0.867	1.088	0.437012	0.778896	0.129106	0.430319	1	1	1	174	19.4	9.52	7.29	1	0
FALSE	High	Master Protein	Solyc01g107620	Reticulon-like protein	1.03	1.028	0.968	1.009	0.987978	0.922648	0.886111	0.754855	3	4	3	219	25.1	9.41	16.33	3	0
FALSE	High	Master Protein	Solyc01g107640	Protein TIC 21, chloroplastic	0.998	1.129	0.996	1.174	0.558272	0.203368	0.803038	0.0342939	3	8	3	283	29.9	10.46	26.75	3	0
FALSE	High	Master Protein	Solyc01g107660	Stress enhanced protein 1, chloroplastic	0.95	1.034	0.964	1.025	0.277467	0.863677	0.901023	0.444314	1	2	1	141	14.5	9.85	6.29	1	0
FALSE	High	Master Protein	Solyc01g107670	Leucine-rich repeat receptor protein kinase	1.208	1.176	1.104	1.108	0.129128	0.0592558	0.153647	0.153985	7	18	7	393	42.9	9.13	53.77	7	0
FALSE	High	Master Protein	Solyc01g107700	Kynurenine formamidase	1.022	1.126	1.26	1.171	0.741615	0.271345	0.00334979	0.0741872	7	35	7	270	30.1	6.11	120.85	7	0
FALSE	High	Master Protein	Solyc01g107750	phosphatidylinositol 3,4,5-trisphosphate 3-phosphatase and protein-tyrosine-phosphatase PTEN2A-like	1.092	1.083	1.05	0.952	0.685108	0.497593	0.373239	0.969727	20	59	19	619	67.7	5.78	222.24	20	1
FALSE	High	Master Protein	Solyc01g107780	Glycosyltransferase	0.01	1.128	1.154	1.186	1e-17	0.152825	0.0553369	0.0340713	9	24	9	485	54.2	5.66	83.71	9	0
FALSE	High	Master Protein	Solyc01g107820	TOMATO WOUND-INDUCED 1	1.405	0.927	1.094	0.911	0.00145786	0.166668	0.182929	0.659328	11	37	11	470	52.9	5.53	129.37	11	0
FALSE	High	Master Protein	Solyc01g107860	CBS domain-containing protein-like	1.046	1.116	0.864	1.098	0.97196	0.282256	0.133003	0.194613	8	37	6	242	26.2	7.78	121.03	8	2
FALSE	High	Master Protein	Solyc01g107870	Polyadenylate-binding protein	1.07	1.011	0.925	0.924	0.855445	0.810329	0.531929	0.767077	19	74	19	643	70.1	7.8	295.3	19	0
FALSE	High	Master Protein	Solyc01g107880	Zinc finger, RING-CH-type, Zinc finger, RING/FYVE/PHD-type	1.056	1.032	1.18	1.125	0.826487	0.871975	0.0219471	0.096403	6	10	6	1112	124.2	6.35	33.21	6	0
FALSE	High	Master Protein	Solyc01g107900	O-acyltransferase WSD1-like protein	1.168	1.092	1.155	1.122	0.230533	0.439486	0.0571211	0.11469	7	13	7	462	51.1	8.79	34.37	7	0
FALSE	High	Master Protein	Solyc01g107990	PI-PLC X domain-containing protein	1.079	0.864	1.078	1.132	0.591902	0.024227	0.252989	0.092689	4	11	3	409	45	7.46	34.84	4	0
FALSE	High	Master Protein	Solyc01g108020	Thioredoxin M3, chloroplastic	1.056	1.087	0.814	0.928	0.952908	0.463446	0.0440408	0.835336	5	15	5	180	19.9	8.16	49.93	5	0
FALSE	High	Master Protein	Solyc01g108030	Methylcrotonoyl-CoA carboxylase beta chain, mitochondrial	0.887	0.83	0.935	1.022	0.0536445	0.00562048	0.634896	0.573285	19	50	19	578	63.2	9.11	215.34	19	0
FALSE	High	Master Protein	Solyc01g108070	Protein DJ-1-like protein C	0.939	1.024	0.837	0.909	0.307721	0.95007	0.0581824	0.493192	3	3	3	459	49	9.17	9.21	3	0
FALSE	High	Master Protein	Solyc01g108080	ABSCISIC ACID-INSENSITIVE 5-like protein 7	1.028	1.021	0.948	0.835	0.993321	0.962563	0.666811	0.154589	4	6	3	414	45	9.61	17.1	4	0
FALSE	High	Master Protein	Solyc01g108150	Zinc-binding alcohol dehydrogenase domain-containing protein 2	1.057	0.986	0.936	0.797	0.982455	0.546517	0.631391	0.101922	16	31	16	634	68.3	8.69	95.36	16	0
FALSE	High	Master Protein	Solyc01g108180	Pentatricopeptide repeat	1.021	1.022	0.972	0.951	0.764253	0.898722	0.975493	0.969075	9	20	9	636	71.8	6.99	61.35	9	0
FALSE	High	Master Protein	Solyc01g108230	LAG1 longevity assurance-like protein 2	1.061	0.899	1.085	0.932	0.783101	0.0778505	0.210465	0.801073	2	4	2	288	33.7	7.74	10.2	2	0
FALSE	High	Master Protein	Solyc01g108250	DEM2	1.123	1.065	1.149	1.025	0.474269	0.6084	0.0588448	0.507556	27	80	27	639	71.1	6.46	264.14	27	0
FALSE	High	Master Protein	Solyc01g108260	EKC/KEOPS complex subunit Tprkb	1.028	1.106	0.919	0.927	0.779602	0.341542	0.48846	0.810384	5	11	5	153	16.8	6.54	28.61	5	0
FALSE	High	Master Protein	Solyc01g108280	Protein kinase	1.023	1.092	0.972	0.941	0.762109	0.430932	0.976501	0.918579	8	23	4	362	41.1	5.11	74.38	8	0
FALSE	High	Master Protein	Solyc01g108340	Peptidyl-prolyl cis-trans isomerase D	1.081	0.998	0.891	0.84	0.764688	0.700553	0.281996	0.238352	15	64	14	362	40.3	6.47	198.82	15	1
FALSE	High	Master Protein	Solyc01g108430	C2H2 and C2HC zinc fingers superfamily protein	1.006	0.922	1.061	0.977	0.708429	0.156929	0.322873	0.814294	2	2	2	262	29.2	9.45	8.15	2	0
FALSE	High	Master Protein	Solyc01g108490	Carboxypeptidase	1.137	0.915	0.845	0.727	0.393507	0.116822	0.107928	0.0178107	13	48	13	508	58	7.06	144.66	13	0
FALSE	High	Master Protein	Solyc01g108500	RNA-binding protein	1.45	1.16	1.163	0.93	0.000209986	0.0892349	0.044355	0.837967	5	8	4	413	45.3	6.8	25.73	5	1
FALSE	High	Master Protein	Solyc01g108513	Alpha/beta-Hydrolases superfamily protein	0.933	1.045	1.041	1.122	0.182589	0.809528	0.499579	0.119661	15	59	15	304	33.8	6.62	225.77	15	0
FALSE	High	Master Protein	Solyc01g108530	Alpha/beta-Hydrolases superfamily protein	0.911	0.906	0.942	0.933	0.106911	0.0920566	0.698148	0.863651	13	41	12	307	34.9	6.27	142.26	13	1
FALSE	High	Master Protein	Solyc01g108540	Alpha/beta-Hydrolases superfamily protein	0.935	1.045	0.95	1.1	0.214649	0.728415	0.782214	0.222272	7	19	3	309	34.5	5.34	72.04	7	0
FALSE	High	Master Protein	Solyc01g108560	Alpha/beta-Hydrolases superfamily protein	0.984	1.029	1.006	1.081	0.664772	0.902031	0.918385	0.511707	6	14	1	301	33.6	5.85	43.62	6	1
FALSE	High	Master Protein	Solyc01g108570	Alpha/beta-Hydrolases superfamily protein	1.155	1.064	0.786	0.73	0.291746	0.68297	0.0097204	0.0153372	5	9	2	310	34.7	5.66	32.26	5	0
FALSE	High	Master Protein	Solyc01g108580	Alpha/beta-Hydrolases superfamily protein	1.163	1.028	0.93	0.954	0.269033	0.9908	0.567425	0.961388	11	37	6	312	34.9	5.2	139.77	11	5
FALSE	High	Master Protein	Solyc01g108600	Presequence protease chloroplastic/mitochondrial-like	0.834	1.009	0.948	1.081	0.0104964	0.810718	0.719101	0.250217	56	197	56	1072	120.5	5.78	705.3	56	0
FALSE	High	Master Protein	Solyc01g108660	N-acetyl-gamma-glutamyl-phosphate reductase	0.979	0.954	0.871	0.819	0.428016	0.287688	0.177254	0.184735	15	62	15	403	44.2	7.8	248.62	15	0
FALSE	High	Master Protein	Solyc01g108840	Receptor protein kinase	1.072	1.096	1.003	1.049	0.800603	0.38098	0.794336	0.350572	9	20	7	940	101.8	6.37	60.48	9	2
FALSE	High	Master Protein	Solyc01g108880	2-oxoglutarate	0.866	0.846	2.061	2.236	0.0229048	0.0126544	1e-17	1e-17	1	3	1	350	40.6	5.6	7.2	1	0
FALSE	High	Master Protein	Solyc01g108890	BAT2 domain protein	1.102	1.079	0.921	0.804	0.611303	0.535552	0.503211	0.143142	17	43	17	515	55.4	4.78	157.97	17	0
FALSE	High	Master Protein	Solyc01g108910	maternal effect embryo arrest 14	1.172	0.998	0.556	0.641	0.237242	0.703366	3.81128e-11	0.000304264	5	10	5	208	23.3	5.88	21.57	5	0
FALSE	High	Master Protein	Solyc01g108920	Phox domain-containing protein	1.063	0.969	0.941	0.924	0.679272	0.529684	0.612266	0.593967	7	11	7	1036	116.4	6.64	43.13	7	0
FALSE	High	Master Protein	Solyc01g109130	Proteasome assembly chaperone 2	0.962	0.971	1.044	1.038	0.3208	0.443626	0.442325	0.434778	7	21	7	280	30.6	4.93	54.18	7	0
FALSE	High	Master Protein	Solyc01g109180	Long chain acyl-CoA synthetase 4	0.933	0.907	0.941	0.892	0.208985	0.133824	0.634207	0.559615	4	6	4	659	74	6.35	17.16	4	0
FALSE	High	Master Protein	Solyc01g109260	plastid division protein PDV2-like	1.078	1.036	0.93	0.985	0.787077	0.945234	0.592023	0.780955	5	9	5	278	30.7	5.06	21.21	5	0
FALSE	High	Master Protein	Solyc01g109300	4-hydroxy-3-methylbut-2-enyl diphosphate reductase	0.95	0.992	0.972	0.857	0.259501	0.643447	0.95437	0.321432	28	113	28	461	51.9	5.53	413.31	28	0
FALSE	High	Master Protein	Solyc01g109350	Transducin family protein / WD-40 repeat family protein	0.871	0.904	1.023	1.041	0.037096	0.114067	0.59497	0.384405	24	86	24	757	83.1	5.92	305.97	24	0
FALSE	High	Master Protein	Solyc01g109360	Tyrosine-tRNA ligase-like protein	1.17	1.051	1.006	0.974	0.239847	0.775205	0.708894	0.826557	12	58	12	393	44.7	7.02	241.68	12	0
FALSE	High	Master Protein	Solyc01g109380	UPF0496 protein	1.016	0.924	0.967	0.844	0.837415	0.209264	0.954055	0.205622	1	2	1	370	41.9	5.85	5.12	1	0
FALSE	High	Master Protein	Solyc01g109400	Quinone reductase family protein	1.1	0.982	1.036	0.887	0.610119	0.510847	0.477936	0.531723	3	10	3	241	26.1	5.91	51.2	3	0
FALSE	High	Master Protein	Solyc01g109410	Dolichyl-diphosphooligosaccharide--protein glycosyltransferase 48 kDa subunit	1.038	0.986	0.973	0.906	0.875999	0.552493	0.963418	0.695412	16	61	16	434	48.1	5.8	210.09	16	0
FALSE	High	Master Protein	Solyc01g109450	Pseudouridine kinase	0.969	0.96	0.993	0.945	0.448295	0.44567	0.838895	0.802104	2	3	2	412	44.2	6.11	7.37	2	0
FALSE	High	Master Protein	Solyc01g109510	SWI/SNF complex subunit SWI3D	1.103	1.093	1.388	1.407	0.410147	0.357102	0.000158984	0.000669174	8	12	8	945	103.1	4.81	25.69	8	0
FALSE	High	Master Protein	Solyc01g109520	Ras-related protein	0.983	1.02	1.03	0.98	0.509399	0.977955	0.519664	0.731499	13	67	6	206	23	5.19	223.15	13	0
FALSE	High	Master Protein	Solyc01g109540	Coatomer subunit gamma	1.117	1.037	0.97	0.915	0.514186	0.882948	0.935319	0.700979	42	145	42	886	98.2	5.15	513.84	42	0
FALSE	High	Master Protein	Solyc01g109560	Guanine nucleotide-binding protein subunit beta	1.082	1.083	0.923	0.993	0.560972	0.397037	0.574242	0.854238	7	18	7	377	41	7.47	56.62	7	0
FALSE	High	Master Protein	Solyc01g109570	Glucan endo-1,3-beta-glucosidase	1.4	1.265	1.137	0.877	0.00168744	0.00399465	0.0765622	0.432504	8	22	8	473	50.3	5.17	77.96	8	0
FALSE	High	Master Protein	Solyc01g109580	Adenylyl cyclase-associated protein	1.023	1.016	0.894	0.84	0.756804	0.859631	0.320471	0.261615	15	36	13	508	55.1	7.43	116.32	15	0
FALSE	High	Master Protein	Solyc01g109620	NADH-quinone oxidoreductase subunit I	0.933	0.907	0.873	1.015	0.178121	0.085295	0.171509	0.549664	11	33	11	229	26.3	5.43	100.08	11	0
FALSE	Low	Master Protein	Solyc01g109630	Mitochondrial transcription termination factor family protein	1.045	1.025	0.975	0.931	0.94083	0.973039	0.974944	0.833399	1	2	1	706	82	8.84	2.12	1	0
FALSE	High	Master Protein	Solyc01g109640	AP complex subunit sigma	0.935	0.957	0.915	0.952	0.18159	0.386762	0.438175	0.972083	3	6	2	165	18.8	5.92	17.88	3	0
FALSE	High	Master Protein	Solyc01g109660	meloidogyne-induced giant cell protein DB275	1.13	1.004	1.42	1.251	0.435129	0.759183	1.28332e-05	0.0123319	9	124	7	175	17.3	5.71	410.45	9	2
FALSE	High	Master Protein	Solyc01g109710	Adenine nucleotide alpha hydrolases-like superfamily protein	1.109	1.118	1.058	1.043	0.539677	0.277982	0.370716	0.434992	9	22	9	177	19.4	6.42	77.96	9	0
FALSE	Medium	Master Protein	Solyc01g109760	Major facilitator superfamily	0.937	0.979	0.952	0.891	0.227854	0.56941	0.816642	0.441527	1	1	1	248	27.3	9.03	0	1	0
FALSE	High	Master Protein	Solyc01g109770	Protein RER1	1.075	1.122	0.887	0.915	0.616224	0.173422	0.338179	0.597127	7	26	7	194	22.3	9.44	77.72	7	0
FALSE	High	Master Protein	Solyc01g109790	ADP-glucose pyrophosphorylase large subunit 1	0.755	0.93	0.568	0.553	0.000259302	0.17542	2.29062e-10	4.84093e-07	13	45	11	524	58.1	7.31	158.66	13	0
FALSE	High	Master Protein	Solyc01g109830	Bifunctional dihydrofolate reductase-thymidylate synthase	1.019	0.995	0.917	0.959	0.721169	0.61396	0.489427	0.968479	16	35	16	527	59.1	6.89	110.26	16	0
FALSE	High	Master Protein	Solyc01g109850	Diaminopimelate decarboxylase	1.054	1.14	0.934	0.844	0.989763	0.155603	0.591209	0.254351	19	98	19	480	52.8	7.15	339.38	19	0
FALSE	High	Master Protein	Solyc01g109890	Chaperone protein dnaJ 10	1.072	1.044	0.952	0.976	0.836931	0.873904	0.790535	0.869959	13	42	13	338	38.7	7.62	194.17	13	0
FALSE	High	Master Protein	Solyc01g109930	Inositol-1-monophosphatase	0.994	1.007	0.9	0.87	0.529295	0.792212	0.333604	0.393939	11	26	11	350	38.2	6.54	94.13	11	0
FALSE	High	Master Protein	Solyc01g109940	26S proteasome regulatory subunit	1.071	1.002	0.995	0.938	0.84461	0.739709	0.835088	0.873843	16	65	15	435	48.8	9.01	222.04	16	0
FALSE	High	Master Protein	Solyc01g109960	SUMO-activating enzyme subunit 2	1.082	1.038	0.986	0.99	0.761761	0.913255	0.887498	0.688376	6	17	6	650	72.1	5.95	65.45	6	0
FALSE	High	Master Protein	Solyc01g109970	SNF2 domain-containing protein / helicase domain-containing protein	1.065	1.021	0.958	1.236	0.708123	0.966353	0.853874	0.00987777	1	1	1	922	104.4	5.63	2.76	1	0
FALSE	High	Master Protein	Solyc01g109990	RNA-binding protein 28	0.987	0.981	0.892	0.801	0.479016	0.53539	0.288553	0.105433	7	12	7	483	52.2	6.58	45.3	7	0
FALSE	High	Master Protein	Solyc01g110000	Beta-galactosidase	1.484	1.278	1.345	1.34	2.54989e-05	0.00381665	0.000139776	0.00325238	7	14	4	727	81.3	8.48	44.6	7	2
FALSE	High	Master Protein	Solyc01g110020	PHD finger family protein / bromo-adjacent homology	1.005	1.013	1.035	1.008	0.641395	0.842702	0.522202	0.601849	4	7	4	216	25	8.32	21.54	4	0
FALSE	High	Master Protein	Solyc01g110120	V-type proton ATPase subunit a	1.024	0.94	0.981	0.901	0.764629	0.227348	0.96527	0.596979	30	182	29	820	92.7	6.2	642.49	30	2
FALSE	High	Master Protein	Solyc01g110130	DNA helicase	1.198	1.152	0.995	1.062	0.147545	0.17021	0.804572	0.268068	9	20	9	831	91.5	6.48	56.77	9	0
FALSE	High	Master Protein	Solyc01g110160	hypothetical protein	0.965	1.083	0.855	0.838	0.325291	0.549708	0.12612	0.233637	6	12	6	335	38.1	6.83	33.99	6	0
FALSE	High	Master Protein	Solyc01g110280	Protein DETOXIFICATION	1.038	1.389	0.809	0.854	0.86156	0.000108045	0.0225038	0.316839	1	4	1	557	60.7	8.12	9.67	1	0
FALSE	High	Master Protein	Solyc01g110290	Squalene synthase	0.93	0.909	0.918	0.872	0.171309	0.0969538	0.477132	0.42862	8	12	8	411	47	7.42	42.28	8	0
FALSE	High	Master Protein	Solyc01g110300	SH3 domain-containing protein	1.064	1.07	0.864	0.773	0.905537	0.646278	0.154224	0.043384	11	36	10	368	41	6.83	118.26	11	0
FALSE	High	Master Protein	Solyc01g110360	Fructose-bisphosphate aldolase	1.182	1.246	0.843	0.822	0.184623	0.0113264	0.102875	0.211891	15	143	7	397	42.7	7.27	513.93	15	0
FALSE	High	Master Protein	Solyc01g110370	Zinc finger, B-box	1.189	1.21	1.069	0.997	0.169482	0.0143192	0.318251	0.695806	3	4	3	241	26.9	5.48	10.81	3	0
FALSE	High	Master Protein	Solyc01g110390	NADH dehydrogenase [ubiquinone] 1 beta subcomplex subunit 9	0.979	0.949	0.925	0.997	0.438527	0.275914	0.491305	0.674753	7	31	7	119	13.9	7.52	103.48	7	0
FALSE	High	Master Protein	Solyc01g110410	Ubiquitin fusion degradation protein	0.64	1.022	1.007	1.014	4.54773e-08	0.95639	0.721933	0.573734	18	59	18	317	35.4	6.58	169.09	18	0
FALSE	High	Master Protein	Solyc01g110450	NAD	1.031	1.008	0.932	0.886	0.823577	0.774089	0.61284	0.500779	12	59	12	309	34.7	6.62	215.77	12	0
FALSE	High	Master Protein	Solyc01g110480	Basic-leucine zipper	0.908	1.049	0.946	0.956	0.0934708	0.829963	0.731804	0.994171	10	19	10	582	63.7	7.34	69.51	10	0
FALSE	High	Master Protein	Solyc01g110490	Zinc finger transcription factor 15	1.048	1	1.021	0.925	0.960832	0.697705	0.591778	0.786083	6	12	6	712	78.6	7.68	35.98	6	0
FALSE	High	Master Protein	Solyc01g110520	Amidophosphoribosyltransferase	1.046	1.068	0.87	0.969	0.93122	0.677721	0.174779	0.824732	14	37	14	577	62.6	6.58	115.36	14	0
FALSE	High	Master Protein	Solyc01g110530	Peptidyl-prolyl cis-trans isomerase	1.071	1.014	0.868	0.766	0.845027	0.873242	0.164832	0.042409	9	23	8	118	12.9	8.5	60.36	9	1
FALSE	High	Master Protein	Solyc01g110550	Ribosome-binding factor A	0.991	0.966	0.846	0.852	0.541798	0.444786	0.0826416	0.320909	5	10	5	221	25.1	7.93	34.59	5	0
FALSE	High	Master Protein	Solyc01g110990	RNA helicase DEAH-box6	1.088	1.031	0.977	0.987	0.681245	0.957435	0.965016	0.73084	14	24	3	1170	133.1	6.6	76.52	14	11
FALSE	High	Master Protein	Solyc01g111040	Calcium-binding EF-hand family protein	0.827	0.961	1.104	1.466	0.00810559	0.360135	0.15437	7.22133e-05	14	76	14	371	40.8	4.78	253.16	14	0
FALSE	High	Master Protein	Solyc01g111060	5'-methylthioadenosine/S-adenosylhomocysteine nucleosidase 1	1.092	1.066	1.074	1.064	0.687608	0.605952	0.272296	0.3161	5	19	5	308	32.7	5.41	63.8	5	0
FALSE	High	Master Protein	Solyc01g111090	Er lumen protein retaining receptor-like protein	1.135	1.077	1.089	9.606	0.246491	0.507302	0.239828	1e-17	4	9	4	272	30.8	8.95	25.99	4	0
FALSE	High	Master Protein	Solyc01g111120	Triosephosphate isomerase	0.995	1.076	0.799	0.821	0.537447	0.527057	0.0189588	0.180117	14	92	7	326	34.6	6.89	367.84	14	9
FALSE	High	Master Protein	Solyc01g111140	Protein XAP5 CIRCADIAN TIMEKEEPER	1.026	1.01	1.01	0.945	0.807956	0.788151	0.702023	0.917752	6	8	6	336	39.6	6.49	29.62	6	0
FALSE	High	Master Protein	Solyc01g111150	Translocon-associated protein subunit alpha	0.896	0.802	0.903	1.02	0.130502	0.0133008	0.273379	0.816215	5	29	3	258	27.9	4.96	134.52	5	0
FALSE	High	Master Protein	Solyc01g111170	cyclophilin	1.023	1.098	0.849	0.878	0.752004	0.35612	0.100097	0.439702	13	217	9	171	17.9	8.56	745.33	13	0
FALSE	High	Master Protein	Solyc01g111200	eukaryotic translation initiation factor 4B3	1.129	1.06	1.062	0.827	0.435873	0.699273	0.290085	0.184121	9	30	9	422	45.5	6.51	101.92	9	0
FALSE	High	Master Protein	Solyc01g111210	Amidase	1.121	0.952	0.968	1.017	0.466071	0.321665	0.881474	0.534326	8	12	8	831	91.3	6.67	27.09	8	0
FALSE	High	Master Protein	Solyc01g111230	Dirigent protein	1.174	1.025	0.964	0.877	0.188186	0.981569	0.859703	0.450015	3	14	3	183	19.7	8.94	50.08	3	0
FALSE	High	Master Protein	Solyc01g111240	Translocase of chloroplast, chloroplastic	1.113	1.068	0.982	0.936	0.534307	0.627877	0.952922	0.906228	36	96	36	1341	147	4.86	362.15	36	0
FALSE	High	Master Protein	Solyc01g111250	1-phosphatidylinositol phosphodiesterase	1.086	1.025	1.621	1.527	0.692112	0.996171	1.21983e-09	1.02076e-05	12	42	7	318	36.7	7.84	149.79	12	5
FALSE	High	Master Protein	Solyc01g111260	1-phosphatidylinositol phosphodiesterase	1.334	1.117	1.009	0.726	0.00893073	0.331419	0.685963	0.0180198	12	58	7	318	36.6	7.88	218.91	12	0
FALSE	High	Master Protein	Solyc01g111270	Armadillo repeat only 1	1.218	1.253	1.386	0.969	0.108403	0.0122983	3.97255e-05	0.923004	14	28	13	652	71.9	6.73	86.59	14	0
FALSE	High	Master Protein	Solyc01g111280	Cold-shock protein	1.096	1.199	0.969	0.828	0.60322	0.0407571	0.90526	0.218307	9	26	8	171	17.3	6.86	101.57	9	1
FALSE	High	Master Protein	Solyc01g111300	Cold-shock protein	1.121	1.308	0.953	0.886	0.483686	0.00143861	0.795959	0.506489	11	76	10	191	18.4	5.86	294.28	11	1
FALSE	High	Master Protein	Solyc01g111350	Major facilitator superfamily protein	0.913	0.996	1.202	1.282	0.118531	0.689755	0.0201277	0.00431776	6	15	6	553	59.8	7.47	48.35	6	0
FALSE	High	Master Protein	Solyc01g111360	Peptidyl-prolyl cis-trans isomerase	1.04	0.98	0.978	0.895	0.944672	0.569367	0.978269	0.476376	6	8	6	228	24.9	7.18	33.54	6	0
FALSE	High	Master Protein	Solyc01g111370	Choline transporter-like protein	1.008	1.051	1.079	1.026	0.794953	0.714478	0.29639	0.64958	5	14	5	552	61.6	6.83	46.63	5	0
FALSE	High	Master Protein	Solyc01g111400	Subtilisin-like protease-like protein	1.353	1.15	0.876	0.796	0.0053902	0.121263	0.206535	0.116758	15	41	14	798	84.7	8.54	145.26	15	0
FALSE	Medium	Master Protein	Solyc01g111410	Protein prenyltransferase alpha subunit repeat-containing protein 1	1.021	1.086	0.861	1.026	0.954193	0.438195	0.118288	0.694379	1	2	1	420	48.9	6.71	2.29	1	0
FALSE	High	Master Protein	Solyc01g111420	Ribosomal protein L1	0.978	0.983	0.929	0.893	0.430366	0.521488	0.583469	0.593725	11	28	11	413	46.2	9.44	90.38	11	0
FALSE	High	Master Protein	Solyc01g111450	LEY14339 proteasome, alpha subunit	0.966	0.961	1.012	1.042	0.344066	0.353604	0.66991	0.443585	11	51	11	249	27.1	7.49	189.25	11	0
FALSE	High	Master Protein	Solyc01g111510	Ascorbate peroxidase	0.951	0.836	0.951	0.776	0.263938	0.00649035	0.75139	0.0561323	14	58	12	287	31.6	7.59	205.76	14	1
FALSE	High	Master Protein	Solyc01g111520	Calcium-dependent lipid-binding	0.926	0.873	1.064	0.931	0.159534	0.0235466	0.319182	0.85139	30	104	30	539	61.3	6.92	363.78	30	0
FALSE	High	Master Protein	Solyc01g111530	E3 ubiquitin-protein ligase UPL3	1.276	0.992	0.984	0.905	0.0341858	0.635559	0.931959	0.621276	36	78	27	1860	199.8	6.05	246.1	36	9
FALSE	High	Master Protein	Solyc01g111560	Rac-like GTP binding protein	1.077	0.985	1.006	0.891	0.650199	0.63325	0.73144	0.471656	9	20	4	198	21.7	9.32	73.21	9	1
FALSE	High	Master Protein	Solyc01g111590	WD-40 repeat-containing protein MSI1	0.978	1.019	1.02	1.064	0.521999	0.973974	0.643734	0.43704	3	4	3	429	48.5	4.88	13.51	3	0
FALSE	High	Master Protein	Solyc01g111600	Heavy metal-associated isoprenylated plant protein	1.559	1.105	1.275	0.835	1.49981e-05	0.339288	0.00173351	0.196716	2	4	2	153	17.3	8.85	11.9	2	0
FALSE	High	Master Protein	Solyc01g111630	glycerate dehydrogenase	1.075	1.02	0.869	0.676	0.81746	0.880181	0.176536	0.00267526	16	60	16	386	42.2	7.01	240.25	16	0
FALSE	High	Master Protein	Solyc01g111650	SKP1-like protein	1.063	1.07	0.957	0.872	0.914254	0.636959	0.849408	0.434106	10	49	5	185	20.9	5.14	192.64	10	5
FALSE	High	Master Protein	Solyc01g111660	plasma membrane intrinsic protein 2.8	1.076	1.053	1.033	0.99	0.596863	0.70273	0.549503	0.898276	1	1	1	302	32.2	8.16	2.43	1	0
FALSE	Low	Master Protein	Solyc01g111670	transmembrane protein%2C putative	1.035	0.97	0.934	0.927	0.843454	0.401143	0.620207	0.826241	1	2	1	146	15.6	9.91	3.57	1	0
FALSE	High	Master Protein	Solyc01g111680	Ubiquitin-conjugating enzyme	1.136	1.009	1.152	0.876	0.400913	0.788603	0.0534463	0.446305	1	1	1	1032	114.5	4.78	2.42	1	0
FALSE	High	Master Protein	Solyc01g111690	trafficking protein particle complex subunit 2-like protein	0.01	1.022	0.994	0.937	1e-17	0.9299	0.833088	0.873034	3	5	3	143	16	8.43	20.61	3	0
FALSE	High	Master Protein	Solyc01g111700	26S proteasome non-ATPase regulatory subunit 3	0.967	0.933	0.956	0.922	0.538167	0.405305	0.684294	0.606693	2	10	1	484	55	8.76	33.95	2	0
FALSE	High	Master Protein	Solyc01g111710	26S proteasome non-ATPase regulatory subunit 3	1.032	1.011	0.999	1.008	0.831619	0.836879	0.800181	0.613747	26	117	25	539	61.5	8.75	443.02	26	1
FALSE	High	Master Protein	Solyc01g111720	Translation initiation factor 3	0.985	1.002	1.01	1.102	0.484218	0.674841	0.702193	0.156458	5	6	5	558	62	9.32	19.11	5	0
FALSE	High	Master Protein	Solyc01g111750	protein CHAPERONE-LIKE PROTEIN OF POR1, chloroplastic-like	1.155	1.148	0.86	0.865	0.288549	0.122635	0.160178	0.38599	5	9	5	305	32.2	9.7	29.74	5	0
FALSE	High	Master Protein	Solyc01g111760	Vacuolar ATP synthase subunit B	0.967	0.902	0.973	0.88	0.353994	0.0761639	0.959292	0.451565	29	255	5	488	54.2	5.1	939.75	29	26
FALSE	High	Master Protein	Solyc01g111770	DUF616 domain-containing protein	1.101	0.951	0.942	1.047	0.611608	0.27931	0.691264	0.36781	3	4	3	499	57.2	9.36	12.78	3	0
FALSE	High	Master Protein	Solyc01g111780	Transportin-1	1.031	1.042	0.965	0.986	0.819415	0.907256	0.914303	0.731288	20	59	20	918	102.7	5.16	213.74	20	0
FALSE	High	Master Protein	Solyc01g111810	Ribosomal L18p/L5e family protein	0.865	0.894	0.9	0.928	0.0315589	0.0972543	0.412653	0.686377	2	2	2	202	22.6	9.36	5.43	2	0
FALSE	High	Master Protein	Solyc01g111830	Methyltransferase	1.229	1.186	0.898	0.889	0.0871204	0.0811362	0.358423	0.537872	12	37	10	358	40.1	7.08	140.55	12	2
FALSE	High	Master Protein	Solyc01g111910	RNA polymerase II-associated protein 1	1	1.068	1.112	1.034	0.775594	0.593605	0.173049	0.70632	11	14	11	1556	174.7	6.19	37.18	11	0
FALSE	High	Master Protein	Solyc01g111920	F-box protein SKIP23	1.101	1.081	0.843	0.865	0.531329	0.45809	0.0817473	0.382715	5	5	5	406	46.2	5.35	16.78	5	0
FALSE	High	Master Protein	Solyc01g111940	Coiled-coil protein	1.057	1.103	0.944	0.974	0.978676	0.404006	0.714595	0.822291	13	38	13	231	26.6	9.31	120.88	13	0
FALSE	High	Master Protein	Solyc01g111970	L-ascorbate oxidase-like protein	0.544	0.35	2.966	0.979	2.35145e-13	1e-17	1e-17	0.774383	5	9	4	538	60.8	9.39	26	5	0
FALSE	High	Master Protein	Solyc01g111990	Alanine--tRNA ligase	0.973	0.994	0.874	0.882	0.375354	0.613718	0.190056	0.479469	21	35	21	987	108.5	5.97	112.91	21	0
FALSE	High	Master Protein	Solyc01g112000	expansin-like protein precursor 1	1.232	1.091	0.977	0.991	0.0819545	0.400313	0.997235	0.725523	8	21	8	267	29	8.16	62.01	8	0
FALSE	High	Master Protein	Solyc01g112020	Pentatricopeptide repeat	0.982	0.975	0.951	0.917	0.439174	0.465371	0.796592	0.747796	15	46	15	437	49.4	7.39	168.6	15	0
FALSE	High	Master Protein	Solyc01g112050	DUF630 family protein, putative	1.063	0.968	1.012	1.097	0.90857	0.383145	0.66761	0.233825	3	3	3	890	98.7	6.47	7.97	3	0
FALSE	High	Master Protein	Solyc01g112060	NAD	1.158	1.142	1.08	0.914	0.291359	0.215877	0.224263	0.692547	15	52	15	406	44.9	8.73	171.84	15	0
FALSE	High	Master Protein	Solyc01g112080	Lysm domain GPI-anchored protein 2	1.179	1.303	1.112	0.898	0.108812	0.00303378	0.145152	0.433701	2	4	2	345	37.2	5.66	16.73	2	0
FALSE	High	Master Protein	Solyc01g112100	Flavin-containing monooxygenase	0.925	1.068	0.78	0.79	0.157116	0.587585	0.00852246	0.0819461	24	114	24	510	58.2	8.57	412.65	24	0
FALSE	High	Master Protein	Solyc01g112150	SEC1 family transport protein SLY1	1.002	0.986	0.945	0.936	0.587495	0.581712	0.698366	0.857102	19	62	19	620	69.1	6.4	201.84	19	0
FALSE	High	Master Protein	Solyc01g112160	Phosphoglycerate mutase family protein	1.027	1.03	0.984	0.973	0.788058	0.989116	0.897007	0.89389	6	19	6	227	25.3	6.06	65.61	6	0
FALSE	High	Master Protein	Solyc01g112170	Calcium-dependent protein kinase SK5	0.9	1.024	1.009	1.085	0.133427	0.978204	0.769876	0.396316	1	1	1	169	19.5	5.39	3.2	1	0
FALSE	High	Master Protein	Solyc01g112240	Alpha-1,3-mannosyl-glycoprotein 2-beta-N-acetylglucosaminyltransferase	1.072	0.954	1.016	0.927	0.808767	0.302519	0.644987	0.78944	12	20	12	446	52	7.05	67.61	12	0
FALSE	High	Master Protein	Solyc01g112250	Calcium dependent protein kinase	1.1	1.048	1.002	1.053	0.578662	0.78993	0.803074	0.382451	13	36	6	534	59.9	5.95	122.44	13	7
FALSE	High	Master Protein	Solyc01g112280	partialaminoacylase-1	0.994	0.734	0.868	0.856	0.529589	4.06569e-06	0.16701	0.31593	18	89	18	448	50.2	7.03	354.28	18	0
FALSE	High	Master Protein	Solyc01g112290	Glutamate--tRNA ligase, chloroplastic/mitochondrial	0.982	1.002	0.903	0.968	0.461954	0.707973	0.396682	0.886279	18	55	18	570	63.8	8.32	209.72	18	0
FALSE	High	Master Protein	Solyc01g112340	Brefeldin A-inhibited guanine nucleotide-exchange protein 4	1.102	1.033	0.942	0.97	0.615231	0.97107	0.683611	0.839004	5	9	5	418	46.5	5.26	18.26	5	0
FALSE	High	Master Protein	Solyc01g112350	Brefeldin A-inhibited guanine nucleotide-exchange protein 4	1.102	0.989	0.975	0.91	0.605693	0.587662	0.999178	0.692504	24	55	23	1372	153.8	5.81	177.05	24	0
FALSE	High	Master Protein	Solyc01g150153	Plus-3 domain-containing protein	1.264	1.246	0.884	0.734	0.0389388	0.0112571	0.250874	0.0222768	2	5	1	449	50.9	6.55	15.44	2	0
FALSE	Medium	Master Protein	Solyc01g150176	Gibberellin regulated protein	0.981	0.885	1.263	1.373	0.626891	0.145382	0.00502215	0.00759395	1	1	1	123	13.2	8.5	2.11	1	0
FALSE	High	Master Protein	Solyc02g005200	RNA binding protein	1.059	1.1	0.878	0.849	0.94496	0.338673	0.211743	0.280984	4	11	4	368	40.8	4.97	27.02	4	0
FALSE	High	Master Protein	Solyc02g005210	Cofactor assembly of complex C	1.045	1.122	0.873	1.078	0.919964	0.260343	0.195145	0.224136	3	10	3	258	28.3	9.22	19.59	3	0
FALSE	High	Master Protein	Solyc02g005350	succinyl-CoA ligase alpha 2 subunit	0.975	0.952	0.887	0.956	0.400533	0.314342	0.285425	0.991771	10	49	2	337	35.4	8.78	181.46	10	9
FALSE	High	Master Protein	Solyc02g005480	E3 ubiquitin ligase BIG BROTHER-related	1.109	1.013	0.993	0.816	0.548478	0.796984	0.848936	0.14677	3	7	3	268	29.6	4.23	16.32	3	0
FALSE	High	Master Protein	Solyc02g005603	UPF0664 stress-induced protein C29B12.11c	0.625	1.041	0.939	0.875	2.99476e-10	0.821222	0.63328	0.441073	7	20	7	195	22.2	7.46	60.69	7	0
FALSE	Medium	Master Protein	Solyc02g011760	Photosystem I iron-sulfur center	1.162	1.242	0.887	0.754	0.246754	0.0110231	0.237748	0.0378307	1	2	1	94	10.8	7.77	3.79	1	0
FALSE	High	Master Protein	Solyc02g014090	Peptidoglycan-binding LysM domain-containing protein	1.058	0.979	1	1.039	0.748168	0.602244	0.78725	0.558712	1	1	1	359	38.5	9.03	2.89	1	0
FALSE	High	Master Protein	Solyc02g014115	ENHANCER OF AG-4 protein 2-like	0.964	0.91	0.817	0.983	0.509406	0.273606	0.035748	0.966292	1	1	1	677	73.6	5.55	3.45	1	0
FALSE	High	Master Protein	Solyc02g014150	Photosystem II stability/assembly factor HCF136	1.141	1.125	0.96	0.879	0.375524	0.204756	0.836609	0.452639	15	78	15	386	42.1	6.71	323.49	15	0
FALSE	High	Master Protein	Solyc02g014310	glycine rich protein X55695	0.915	0.962	0.833	0.572	0.117452	0.380663	0.0694535	6.57706e-06	11	20	11	631	65.7	5.43	57.53	11	0
FALSE	High	Master Protein	Solyc02g014350	P-loop containing nucleoside triphosphate hydrolases superfamily protein	1.097	1.101	1.045	1.034	0.613044	0.356685	0.470249	0.442251	3	3	3	1008	114	6.05	5.13	3	0
FALSE	High	Master Protein	Solyc02g014380	protein odr-4 homolog	1.091	1.04	0.98	0.988	0.649716	0.846206	0.995561	0.763466	8	16	8	494	54.5	5.58	58.05	8	0
FALSE	High	Master Protein	Solyc02g014520	SET domain-containing protein	1.037	1.079	1	0.996	0.883094	0.420925	0.760692	0.667793	3	5	3	553	62.6	4.91	12.5	3	0
FALSE	High	Master Protein	Solyc02g014720	HD domain-containing protein	0.992	1.039	1.079	1.302	0.611509	0.787999	0.291869	0.00273799	4	5	4	223	25.4	6.46	17.19	4	0
FALSE	High	Master Protein	Solyc02g014860	Chaperone protein DnaJ	0.931	0.965	0.71	0.717	0.17908	0.421333	0.000331975	0.0133113	3	4	3	457	50.9	8.19	12.19	3	0
FALSE	High	Master Protein	Solyc02g020940	Glyceraldehyde-3-phosphate dehydrogenase	1.118	1.165	0.731	0.812	0.506503	0.117354	0.000703321	0.140735	14	92	2	409	43.5	8.05	313.32	14	0
FALSE	High	Master Protein	Solyc02g020960	Photosystem I P700 chlorophyll a apoprotein A1	1.321	1.393	0.874	0.625	0.0094462	5.58845e-05	0.185408	4.6914e-05	1	6	1	280	31.7	6.62	17.95	1	0
FALSE	High	Master Protein	Solyc02g020980	4-alpha-glucanotransferase	0.984	1.041	0.965	1.013	0.45634	0.905823	0.915122	0.629759	35	140	35	954	110.3	6.04	533.11	35	0
FALSE	High	Master Protein	Solyc02g021140	Superoxide dismutase	0.932	1.016	0.916	0.878	0.184096	0.869061	0.450212	0.455339	1	1	1	252	29.1	7.15	3.52	1	0
FALSE	High	Master Protein	Solyc02g021220	Subtilisin-like protease	0.952	0.942	1.013	1.116	0.268912	0.279341	0.67566	0.180927	8	18	8	794	85.5	7.78	82.45	8	0
FALSE	High	Master Protein	Solyc02g021240	oligopeptide transporter 1	1.177	0.999	1.046	0.924	0.221932	0.661919	0.40375	0.799111	9	17	8	585	64.4	5.82	54.87	9	0
FALSE	High	Master Protein	Solyc02g021340	Transport/golgi organization-like protein	0.948	1.02	1.01	1.014	0.353589	0.96947	0.755994	0.737816	5	14	5	272	30.8	5.39	65.23	5	0
FALSE	High	Master Protein	Solyc02g021400	40S ribosomal protein S28	0.998	1.124	0.814	0.905	0.546643	0.285324	0.0366421	0.65932	4	10	4	65	7.5	11.17	25.86	4	0
FALSE	High	Master Protein	Solyc02g021420	villin-4-like	1.053	1.035	1.058	0.952	0.993207	0.911303	0.351166	0.98148	44	189	44	973	108.9	5.88	717.3	44	0
FALSE	High	Master Protein	Solyc02g021440	Non-specific serine/threonine protein kinase	0.918	1.002	0.965	0.987	0.116014	0.788468	0.888709	0.738206	9	27	7	457	51.2	8.79	84.9	9	1
FALSE	High	Master Protein	Solyc02g021470	cullin	1.022	1.015	0.936	0.954	0.745664	0.829176	0.638496	0.99557	34	81	20	824	94.1	7.49	268.56	34	14
FALSE	High	Master Protein	Solyc02g021550	Eukaryotic translation initiation factor 4E	1.034	1.054	1.079	1.091	0.849217	0.752544	0.246845	0.194905	7	16	6	221	25.1	5.66	60.58	7	0
FALSE	High	Master Protein	Solyc02g021560	RNA-binding	1.138	1.136	1.025	1.281	0.38921	0.198493	0.581814	0.00650027	16	56	15	431	44.6	6.8	195.9	16	1
FALSE	High	Master Protein	Solyc02g021620	Cation-chloride cotransporter 1	1.194	0.934	1.013	0.888	0.0700519	0.216582	0.68664	0.429635	3	3	2	988	107.9	7.33	8.98	3	0
FALSE	High	Master Protein	Solyc02g021650	UV damaged DNA binding protein 1	1.012	1.012	0.964	0.9	0.669497	0.848357	0.872386	0.586686	26	90	26	1095	122.2	5.26	305.17	26	0
FALSE	High	Master Protein	Solyc02g022850	FAD-binding Berberine family protein	1.338	1.192	1.005	0.866	0.00584335	0.0441487	0.752104	0.387453	9	16	9	541	60.7	9.42	42.47	9	0
FALSE	High	Master Protein	Solyc02g022870	maternal effect embryo arrest 22	1.175	1.16	0.938	0.92	0.214593	0.083283	0.670978	0.715479	2	3	1	1298	144.6	6.92	6.68	2	0
FALSE	High	Master Protein	Solyc02g022910	Fatty acid hydroxylase	0.933	1.071	0.944	1.112	0.183964	0.573357	0.671847	0.132869	2	3	2	297	34.5	9.44	4.46	2	0
FALSE	High	Master Protein	Solyc02g022930	3-hydroxyisobutyrate dehydrogenase	1.012	0.971	0.923	0.873	0.665151	0.430341	0.499858	0.43302	10	27	10	344	36.5	7.34	91.25	10	0
FALSE	High	Master Protein	Solyc02g023950	Leucine-rich receptor-like protein kinase family protein	1.183	1.139	0.979	0.796	0.100732	0.18717	0.951068	0.0664636	1	1	1	1051	114.1	6	3.16	1	0
FALSE	High	Master Protein	Solyc02g023970	Obg-like ATPase 1	1.037	1.084	1.07	1.109	0.875427	0.448517	0.287343	0.164095	26	106	26	394	44.4	7.08	383.07	26	0
FALSE	High	Master Protein	Solyc02g023980	ATPase	1.002	0.929	1.031	0.986	0.623106	0.202965	0.552703	0.790213	3	7	3	374	39.5	6.13	18.84	3	0
FALSE	High	Master Protein	Solyc02g023990	NAD	0.894	0.956	0.885	0.921	0.07662	0.281558	0.29198	0.735623	4	11	4	308	34	9.48	35.87	4	0
FALSE	High	Master Protein	Solyc02g024000	WPP domain-associated protein	1.081	1.093	1.13	1.108	0.546954	0.406706	0.103136	0.277696	2	2	2	880	101.5	5.08	6.38	2	0
FALSE	High	Master Protein	Solyc02g024020	Calcium-dependent ARF-type GTPase activating protein family	0.973	1.144	1.076	0.968	0.389618	0.134209	0.261071	0.895805	11	29	11	331	36.6	5.8	107.82	11	0
FALSE	High	Master Protein	Solyc02g024050	Ferredoxin--NADP reductase, chloroplastic	0.97	1.125	0.858	1.018	0.378605	0.249536	0.164821	0.531936	10	25	10	374	41.7	8.54	66.62	10	0
FALSE	High	Master Protein	Solyc02g030080	WD repeat-containing protein 43-like	1.128	1.143	1.084	1.062	0.271743	0.102907	0.277631	0.431026	8	10	8	671	72.9	8.03	33.92	8	0
FALSE	High	Master Protein	Solyc02g030110	Vacuolar protein sorting-associated protein 54, chloroplastic	1.115	1.017	1.031	0.91	0.486275	0.887185	0.548227	0.667451	7	13	7	762	84.5	6.21	52.82	7	0
FALSE	High	Master Protein	Solyc02g030170	DWARF1/DIMINUTO	0.782	1.025	0.903	0.876	0.00109733	0.983207	0.35573	0.430458	24	140	24	551	64.2	6.96	458.35	24	0
FALSE	High	Master Protein	Solyc02g030243	Coatomer subunit epsilon	1.086	1.136	1.012	1.055	0.667572	0.172844	0.697034	0.400457	3	7	2	291	32	5.07	28.67	3	0
FALSE	High	Master Protein	Solyc02g030300	G-type lectin S-receptor-like serine/threonine-protein kinase	0.122	0.965	0.968	1.03	1e-17	0.447001	0.918269	0.536039	7	9	6	842	94.8	7.74	32.63	7	0
FALSE	High	Master Protein	Solyc02g030450	Protein ROOT HAIR DEFECTIVE 3 homolog	1	0.911	1.067	1.201	0.688651	0.155217	0.344151	0.0520248	6	15	2	799	90.2	6.13	37.3	6	0
FALSE	High	Master Protein	Solyc02g031770	ATP synthase mitochondrial F1 complex assembly factor 1-like	0.925	1.004	0.88	0.972	0.143025	0.689175	0.249711	0.87121	3	3	3	255	29.4	9.33	10.72	3	0
FALSE	High	Master Protein	Solyc02g031860	MAP kinase kinase kinase 12	1.135	1.04	1.021	0.891	0.406328	0.85861	0.608897	0.527358	42	116	18	1233	135.7	5.44	438.31	42	24
FALSE	High	Master Protein	Solyc02g031910	PB1 domain-containing protein/Pkinase_Tyr domain-containing protein	0.884	0.797	0.981	0.918	0.051151	0.000352005	0.940703	0.753795	35	98	11	1242	136.4	5.31	403.19	35	0
FALSE	High	Master Protein	Solyc02g031920	pathogen-related protein-like	0.812	0.729	1.041	0.809	0.00636613	7.12138e-05	0.487861	0.0751292	4	9	1	106	12.6	8	32.79	4	0
FALSE	High	Master Protein	Solyc02g031950	pathogenesis-related family protein	1.245	0.918	1.391	1.116	0.0603291	0.105376	1.57182e-05	0.127407	13	50	10	250	28.9	5.81	219.23	13	3
FALSE	High	Master Protein	Solyc02g031970	50S ribosomal protein L7/L12	0.905	0.932	0.885	0.939	0.0888253	0.227186	0.234402	0.854415	4	10	3	215	24	7.05	35.62	4	0
FALSE	High	Master Protein	Solyc02g032120	Zinc finger	0.939	0.967	0.996	1.062	0.262548	0.499168	0.845186	0.452986	2	3	2	364	39.4	7.52	10.22	2	0
FALSE	High	Master Protein	Solyc02g032330	3beta-hydroxysteroid-dehydrogenase/decarboxylase isoform 3	1.01	0.975	0.958	0.86	0.696694	0.519437	0.793072	0.352312	13	33	9	562	61.9	9.14	95.61	13	4
FALSE	High	Master Protein	Solyc02g032380	Nuclear pore complex protein NUP214	0.964	1.004	1.017	0.94	0.324139	0.739147	0.616501	0.927183	9	10	6	494	54.2	9.31	29.16	9	0
FALSE	High	Master Protein	Solyc02g032450	Nuclear pore complex protein	1.1	0.915	0.995	0.917	0.425131	0.208097	0.888539	0.541816	8	12	8	775	79.1	9	43.3	8	0
FALSE	High	Master Protein	Solyc02g032480	Nuclear pore complex protein NUP214	1.039	1.02	1.004	1.04	0.957671	0.961659	0.749791	0.390668	10	13	7	603	65.4	5.22	44.26	10	3
FALSE	High	Master Protein	Solyc02g032490	Nuclear pore complex protein	1.013	0.973	0.99	9.543	0.807676	0.510671	0.869817	1e-17	2	3	2	203	22.2	5.27	12.34	2	0
FALSE	High	Master Protein	Solyc02g032510	BTB/POZ domain-containing protein	1.217	1.068	1.038	1.13	0.0627714	0.625811	0.659409	0.323291	1	1	1	249	28.4	5.22	2.61	1	0
FALSE	High	Master Protein	Solyc02g032850	Phytoalexin-deficient 4-1 protein	1.719	1.418	1.341	0.927	2.0224e-08	9.60021e-06	0.000520291	0.791462	2	2	2	578	65.2	7.83	5.67	2	0
FALSE	High	Master Protein	Solyc02g032920	U3 small nucleolar RNA-associated protein 6 homolog	0.913	0.905	0.92	0.942	0.101464	0.111692	0.477398	0.896344	2	3	2	688	79	8.78	7.96	2	0
FALSE	High	Master Protein	Solyc02g032930	B-cell receptor-associated 31-like	1.053	1.005	1.102	1.119	0.97997	0.758287	0.148648	0.102707	8	26	8	222	25.1	8.81	108.31	8	0
FALSE	High	Master Protein	Solyc02g032940	Aspartic proteinase	1.152	1.054	2.665	0.979	0.191409	0.629215	1e-17	0.875828	4	8	2	544	59.4	5.91	29.89	4	0
FALSE	High	Master Protein	Solyc02g032960	ATP-dependent zinc metalloprotease FtsH 2	1.022	0.994	0.907	0.919	0.792695	0.691919	0.384436	0.719943	15	26	15	1082	125.2	9.14	70.02	15	0
FALSE	High	Master Protein	Solyc02g032970	ATP-dependent zinc metalloprotease FtsH 2	1.069	1.062	0.887	0.873	0.830792	0.679699	0.242547	0.439323	1	1	1	229	26.1	5.35	3.03	1	0
FALSE	High	Master Protein	Solyc02g036330	P-loop containing nucleoside triphosphate hydrolases superfamily protein	0.973	1.02	1.032	1.078	0.401689	0.873453	0.530086	0.285903	6	11	6	574	63.4	7.74	34.35	6	0
FALSE	High	Master Protein	Solyc02g036350	1-aminocyclopropane-1-carboxylate oxidase EF501822	1.17	1.068	2.337	1.596	0.221429	0.616624	1e-17	3.09726e-06	15	68	10	319	36.3	5.26	230.21	15	2
FALSE	High	Master Protein	Solyc02g036360	Octicosapeptide/Phox/Bem1p	0.976	0.862	0.987	0.818	0.581256	0.0764733	0.970156	0.134393	9	13	6	761	84.4	5.48	38.98	9	0
FALSE	High	Master Protein	Solyc02g036380	Autophagy protein 5	1.057	1.06	1.03	1.076	0.881254	0.626735	0.547155	0.239521	4	8	4	418	47.4	5.12	24.32	4	0
FALSE	Medium	Master Protein	Solyc02g036430	NAC domain-containing protein 78	1.091	1.129	0.968	0.908	0.691319	0.255858	0.949177	0.665435	1	3	1	565	64.8	5.45	7.14	1	0
FALSE	Medium	Master Protein	Solyc02g037490	AMP-dependent synthetase/ligase	0.907	0.766	1.294	1.423	0.172576	0.00299804	0.00209691	0.00314387	1	2	1	552	60.7	7.05	4.5	1	0
FALSE	High	Master Protein	Solyc02g038750	WD repeat-containing protein 55-like	1.121	1.119	1	0.986	0.45658	0.243349	0.789781	0.752704	7	21	7	354	38.6	4.96	88.07	7	0
FALSE	High	Master Protein	Solyc02g038803	Eukaryotic translation initiation factor 6	1.028	0.953	0.981	0.936	0.770705	0.285659	0.933352	0.891802	7	28	7	299	32.3	5.03	103.02	7	0
FALSE	High	Master Protein	Solyc02g038812	Calcium-binding EF hand family protein	1.049	1.008	0.968	0.903	0.982764	0.7457	0.940029	0.601199	14	26	5	1161	126.8	5.68	71.54	14	0
FALSE	High	Master Protein	Solyc02g038813	Protein kinase - like protein	1.097	0.934	0.906	0.895	0.598049	0.19477	0.361826	0.575068	5	7	5	448	50	8.7	21.26	5	0
FALSE	High	Master Protein	Solyc02g038816	RNA-binding	1.037	1.054	1.009	0.927	0.943261	0.669978	0.700514	0.651405	11	17	11	264	30.1	8	52.35	11	0
FALSE	High	Master Protein	Solyc02g038819	Phosphoinositide phosphatase family protein	1.081	0.976	1.001	0.886	0.782388	0.467826	0.752938	0.524829	12	25	12	596	68.1	7.75	82.86	12	0
FALSE	High	Master Protein	Solyc02g043860	Insulinase	1.105	0.99	1.037	0.922	0.589428	0.592952	0.465769	0.777692	14	34	14	922	106	5.07	105.17	14	0
FALSE	High	Master Protein	Solyc02g044030	C2 calcium/lipid-binding plant phosphoribosyltransferase family protein	0.968	0.947	1.003	0.946	0.390608	0.307843	0.7524	0.886837	9	37	1	339	37.5	8.92	122.82	9	0
FALSE	High	Master Protein	Solyc02g049070	ribosomal RNA small subunit methyltransferase J	0.713	0.756	0.943	0.959	1.7644e-05	4.39149e-05	0.705842	0.983529	11	38	11	344	38.3	7.39	137.3	11	0
FALSE	High	Master Protein	Solyc02g050240	Oligopeptidase B	1.029	1.013	0.985	0.951	0.802408	0.822227	0.902946	0.972614	15	48	15	378	42.7	5.92	155.21	15	0
FALSE	High	Master Protein	Solyc02g050260	Oligopeptidase B	0.998	1.002	1.009	0.929	0.541746	0.692522	0.68345	0.832521	13	31	13	389	43.8	6.04	102.01	13	0
FALSE	Low	Master Protein	Solyc02g055390	UTP:RNA uridylyltransferase 1-like	1.022	1.086	1.038	0.941	0.865191	0.385184	0.490066	0.85079	1	2	1	192	21.3	5.14	4.98	1	0
FALSE	High	Master Protein	Solyc02g055440	E3 ubiquitin-protein ligase%2C putative	1.054	1.076	0.769	0.85	0.953414	0.53312	0.00399428	0.298524	3	5	3	219	24.5	8.51	17.14	3	0
FALSE	High	Master Protein	Solyc02g061770	chitinase 2	1.1	0.888	1.05	0.921	0.58241	0.0552118	0.40958	0.739858	1	1	1	275	29.9	8.87	3.22	1	0
FALSE	High	Master Protein	Solyc02g061790	Activated RNA polymerase II transcriptional coactivator p15	1.008	0.862	1.197	1.42	0.873314	0.102908	0.0324169	0.00434359	2	10	2	114	13	5.11	22.6	2	0
FALSE	High	Master Protein	Solyc02g061810	S-acyltransferase	1.074	1.12	0.99	0.975	0.776055	0.239379	0.910147	0.847692	1	1	1	335	38.4	8.43	2.84	1	0
FALSE	High	Master Protein	Solyc02g061840	RNA-binding	0.993	0.919	0.927	1.029	0.517903	0.0969075	0.558649	0.448769	5	15	2	222	25.9	11.19	48.19	5	0
FALSE	High	Master Protein	Solyc02g061960	la-related protein 1C-like	1.001	0.998	1.152	1.216	0.606112	0.709897	0.0652397	0.0296394	6	16	5	570	61.6	7.58	57.49	6	1
FALSE	High	Master Protein	Solyc02g061980	la-related protein 1C-like	1.077	1.075	1.071	1.114	0.587673	0.597856	0.483911	0.369389	2	4	1	495	54.3	7.85	14.85	2	0
FALSE	High	Master Protein	Solyc02g062000	1-phosphatidylinositol-3-phosphate 5-kinase FAB1A	1.017	1.027	1.037	1.13	0.762222	0.953499	0.467897	0.0765594	9	13	9	505	56.9	6.76	40.47	9	0
FALSE	High	Master Protein	Solyc02g062020	Rac-like GTP binding protein	0.925	1.169	1.072	1.035	0.263374	0.124137	0.374431	0.72421	7	18	2	197	21.5	9.11	57.36	7	0
FALSE	High	Master Protein	Solyc02g062100	Senescence/dehydration-associated protein-like protein	0.978	0.988	0.781	0.803	0.418834	0.565564	0.0138025	0.107493	1	1	1	471	51.2	8.53	3.16	1	0
FALSE	High	Master Protein	Solyc02g062110	Vacuolar fusion protein CCZ1-like protein	1.034	0.993	0.976	0.967	0.932497	0.710954	0.998508	0.837038	7	13	7	510	57.1	6.9	34.28	7	0
FALSE	High	Master Protein	Solyc02g062130	Ferredoxin--NADP reductase, chloroplastic	1.209	1.082	0.74	0.779	0.126182	0.530697	0.00116709	0.0610799	14	53	8	379	42.5	8.48	162.26	14	0
FALSE	High	Master Protein	Solyc02g062140	Armadillo repeat only 1	1.644	1.549	0.988	0.872	5.2523e-07	5.43738e-08	0.86501	0.419602	20	59	16	678	75.2	7.43	210.19	20	4
FALSE	High	Master Protein	Solyc02g062240	Small nuclear ribonucleoprotein Sm D3	1.025	1.082	0.981	0.989	0.793697	0.484952	0.946576	0.766445	4	21	4	132	14.4	10.54	78.63	4	0
FALSE	High	Master Protein	Solyc02g062250	Peptidyl-prolyl cis-trans isomerase	1.162	1.073	1.126	1.09	0.259358	0.594062	0.0850987	0.185886	6	14	5	127	13.7	9.45	44.03	6	0
FALSE	High	Master Protein	Solyc02g062290	RNA binding protein	0.997	1.051	0.99	0.895	0.560054	0.745618	0.874464	0.54197	16	38	16	798	89.1	4.86	127.64	16	0
FALSE	High	Master Protein	Solyc02g062340	Fructose-bisphosphate aldolase	0.575	1.183	0.872	0.789	2.92442e-11	0.050799	0.182379	0.0973867	17	126	7	395	42.6	6.4	469.24	17	1
FALSE	High	Master Protein	Solyc02g062350	protein CHAPERONE-LIKE PROTEIN OF POR1, chloroplastic	0.891	0.996	0.922	0.952	0.104972	0.774799	0.451548	0.777021	2	8	2	270	30.2	9.96	43.3	2	0
FALSE	High	Master Protein	Solyc02g062390	abscisic acid and environmental stress-inducible protein TAS14	0.909	0.967	1.59	2.112	0.19201	0.639729	8.92123e-08	7.12959e-10	5	16	5	133	14.4	8.97	70.18	5	0
FALSE	High	Master Protein	Solyc02g062430	D-2-hydroxyglutarate dehydrogenase, mitochondrial	0.949	0.951	1.018	1.069	0.241616	0.268597	0.607166	0.254278	7	22	7	589	65.4	7.23	89.87	7	0
FALSE	High	Master Protein	Solyc02g062460	2-oxoglutarate	1.143	1.055	1.349	1.137	0.319525	0.712673	0.000324406	0.0883502	14	52	8	321	36.5	5.8	183.12	14	3
FALSE	High	Master Protein	Solyc02g062490	2-oxoglutarate	1.063	0.747	0.93	0.861	0.862971	5.50226e-05	0.545598	0.372977	4	9	1	321	36.2	5.64	28.64	4	0
FALSE	High	Master Protein	Solyc02g062500	2-oxoglutarate	1.115	1.075	1.388	1.434	0.473473	0.523705	9.76269e-05	0.000270186	15	47	12	321	36.5	5.3	145.75	15	3
FALSE	High	Master Protein	Solyc02g062530	thiamine-phosphate synthase	1.001	0.982	0.952	0.938	0.611828	0.585867	0.76197	0.86122	5	11	5	135	15.5	10.78	41.64	5	0
FALSE	High	Master Protein	Solyc02g062540	Thioredoxin domain-containing protein	1.06	1.032	1.012	0.926	0.934724	0.988847	0.663895	0.791709	12	31	12	228	25.7	5.36	123.4	12	0
FALSE	High	Master Protein	Solyc02g062600	GAMMA carbonic anhydrase	0.979	0.853	1.275	0.971	0.430639	0.00958984	0.00131595	0.852842	13	55	11	268	28.9	7.21	241.79	13	1
FALSE	High	Master Protein	Solyc02g062620	Nuclear cap-binding protein subunit 2	1.132	1.132	1.113	0.981	0.361311	0.176079	0.133153	0.822834	6	20	6	257	30.1	8	83.51	6	0
FALSE	High	Master Protein	Solyc02g062640	Phosphopantetheine adenylyltransferase	1.075	1.066	0.952	0.965	0.79596	0.570478	0.786707	0.901084	7	17	7	178	19.6	5.3	61.36	7	0
FALSE	High	Master Protein	Solyc02g062700	ATPase family AAA domain-containing protein 3-like	0.982	0.937	0.906	0.988	0.454552	0.190597	0.376661	0.734469	17	34	12	640	71.3	8.24	110.23	17	0
FALSE	High	Master Protein	Solyc02g062800	Ribosome biogenesis protein BMS1-like protein	1.176	1.017	1.035	0.992	0.107386	0.984652	0.521833	0.858216	2	2	2	407	45.6	5.47	4.4	2	0
FALSE	High	Master Protein	Solyc02g062810	Signal recognition particle subunit SRP68	0.958	0.949	0.974	0.966	0.299327	0.325858	0.991138	0.924837	25	67	7	602	68.2	9.01	220.63	25	18
FALSE	High	Master Protein	Solyc02g062910	Pentatricopeptide repeat-containing protein, mitochondrial	1.002	0.998	1.012	0.971	0.571413	0.626576	0.652472	0.843554	17	39	17	416	46.4	8.44	104.02	17	0
FALSE	High	Master Protein	Solyc02g062920	U2 snRNP auxiliary factor large subunit	1.093	1.028	1.01	0.914	0.613791	0.979313	0.712386	0.675762	8	18	7	560	62.2	8.27	77.93	8	0
FALSE	High	Master Protein	Solyc02g062950	G-box binding	0.95	0.962	0.98	0.988	0.379746	0.48651	0.963906	0.972794	3	3	3	341	36.6	5.92	10.23	3	0
FALSE	High	Master Protein	Solyc02g062970	Xaa-Pro aminopeptidase 2	1.001	1.065	1.006	1.004	0.581008	0.694761	0.727101	0.581758	19	84	17	654	72.6	5.92	347.02	19	2
FALSE	High	Master Protein	Solyc02g063050	hypothetical protein	1.137	1.034	1	0.911	0.396793	0.961137	0.768095	0.67092	14	21	14	655	73.1	5.4	66.7	14	0
FALSE	Medium	Master Protein	Solyc02g063060	Zinc-finger domain of monoamine-oxidase A repressor R1	1.062	0.915	1.363	1.225	0.730725	0.139382	0.000162888	0.017641	1	1	1	644	71.5	7.66	2.91	1	0
FALSE	High	Master Protein	Solyc02g063070	tft4	1.01	1.05	1.019	0.951	0.652079	0.789604	0.621631	0.973313	19	145	9	260	29.3	4.73	485.77	19	6
FALSE	High	Master Protein	Solyc02g063075	Target SNARE coiled-coil-like domain-containing protein	0.924	1.082	0.853	1.04	0.164778	0.38526	0.160322	0.470094	3	4	3	133	15.2	9.7	14.05	3	0
FALSE	High	Master Protein	Solyc02g063090	T-complex protein 1 subunit zeta	1.024	1.023	1.027	1.019	0.760304	0.960469	0.5617	0.544496	25	113	7	535	58.8	6.76	395.01	25	19
FALSE	High	Master Protein	Solyc02g063130	RAD23 protein	0.92	0.995	0.962	0.919	0.140496	0.623025	0.8713	0.714003	10	55	8	383	40.5	4.77	244.97	10	1
FALSE	High	Master Protein	Solyc02g063150	RuBP carboxylase small subunit	0.888	1.136	0.733	0.716	0.0491273	0.173598	0.00112841	0.0062988	8	56	3	181	20.3	7.72	182.49	8	0
FALSE	High	Master Protein	Solyc02g063160	Alpha/beta-Hydrolases superfamily protein	0.981	1.056	0.985	0.934	0.460767	0.672693	0.916451	0.849133	3	4	3	382	43.1	7.3	13.65	3	0
FALSE	High	Master Protein	Solyc02g063220	Mannose-6-phosphate isomerase	1.068	1.116	0.896	0.869	0.862571	0.265784	0.334707	0.418308	7	16	6	435	48.3	5.19	59.56	7	1
FALSE	High	Master Protein	Solyc02g063300	carboxypeptidase	0.01	0.649	0.955	0.931	1e-17	4.13411e-07	0.710476	0.642204	3	7	3	134	15.1	8.32	20.51	3	0
FALSE	High	Master Protein	Solyc02g063490	Malate dehydrogenase	0.891	0.985	1.101	1.27	0.0664468	0.540584	0.158151	0.00622633	8	33	5	352	36.8	7.96	116.51	8	0
FALSE	Medium	Master Protein	Solyc02g064580	Transmembrane protein	1.125	0.923	0.963	0.767	0.439074	0.150952	0.858883	0.0534477	1	1	1	477	53.6	9.61	2.77	1	0
FALSE	High	Master Protein	Solyc02g064640	ADP-ribosylation factor-like protein 8A	1.038	0.983	0.873	0.821	0.945668	0.605739	0.173466	0.154854	6	25	2	184	20.5	8.15	81.67	6	4
FALSE	High	Master Protein	Solyc02g064670	60S ribosomal protein L26	0.988	0.988	0.98	0.939	0.475346	0.576138	0.961414	0.913252	8	48	3	146	16.8	10.92	118.38	8	5
FALSE	High	Master Protein	Solyc02g064680	Calcium-transporting ATPase	1.327	1.03	1.106	0.963	0.00825171	0.998517	0.134396	0.913904	16	34	13	1040	114	6.27	125.67	16	3
FALSE	High	Master Protein	Solyc02g064700	Protein kinase superfamily protein	0.922	0.972	0.927	0.974	0.150846	0.389151	0.561222	0.837451	10	22	9	427	49.4	9.36	84.78	10	0
FALSE	High	Master Protein	Solyc02g064730	DUF1909-domain-containing protein	1.096	1.169	1.049	1.08	0.619675	0.0915755	0.440841	0.238727	2	3	2	77	8.5	9.36	4.97	2	0
FALSE	High	Master Protein	Solyc02g064750	2-oxoglutarate	1.199	1.105	1.046	0.908	0.10234	0.299638	0.416509	0.679943	5	9	4	288	32.2	5.55	41.12	5	1
FALSE	High	Master Protein	Solyc02g064940	Leucine-rich repeat family protein	1.185	0.95	0.97	0.786	0.189607	0.290123	0.935349	0.073564	12	34	12	464	51.4	8.57	98.18	12	0
FALSE	High	Master Protein	Solyc02g064990	Remorin	1.272	1.007	1.029	0.898	0.0307111	0.778346	0.548452	0.599023	1	1	1	387	42.7	9.32	2.27	1	0
FALSE	High	Master Protein	Solyc02g065000	Calcium-binding EF-hand	1.038	0.881	1.236	1.146	0.884235	0.0791566	0.00720872	0.181613	2	3	2	173	19.2	5.72	8.13	2	0
FALSE	Medium	Master Protein	Solyc02g065060	Short-chain dehydrogenase/reductase SDR	0.887	0.715	1.001	0.805	0.0546497	1.43211e-06	0.762271	0.123351	1	1	1	266	29	7.08	2.57	1	0
FALSE	High	Master Protein	Solyc02g065080	Phosphoglycerate mutase-like protein 4	1.012	1.057	1.007	1.019	0.673334	0.734367	0.70322	0.522058	11	21	11	309	34.2	8.28	76.55	11	0
FALSE	High	Master Protein	Solyc02g065170	L-ascorbate oxidase-like protein	1.095	0.863	0.89	0.962	0.623132	0.0248609	0.251579	0.931534	9	22	4	539	60.2	9.25	71.72	9	5
FALSE	High	Master Protein	Solyc02g065180	Meiotically up-regulated protein	0.111	1.141	1.088	1.115	1e-17	0.128289	0.247921	0.236515	2	4	2	217	25.3	6.89	12.19	2	0
FALSE	High	Master Protein	Solyc02g065240	Methyl esterase 1	0.917	0.872	0.844	100	0.113724	0.0370388	0.079918	1e-17	7	24	6	264	29.6	6.11	106.98	7	1
FALSE	High	Master Protein	Solyc02g065300	Leucine--tRNA ligase, cytoplasmic	0.89	0.996	0.976	0.946	0.0658635	0.684643	0.993429	0.937795	43	197	43	1079	122.5	6.29	693.17	43	0
FALSE	High	Master Protein	Solyc02g065400	33kDa precursor protein of oxygen-evolving complex	1.345	1.305	0.997	0.9	0.00110032	0.000720043	0.827604	0.499344	15	94	3	329	34.9	5.96	345.13	15	0
FALSE	High	Master Protein	Solyc02g065470	Pathogenesis-related protein 1	1.116	0.868	0.842	0.857	0.520636	0.020505	0.0830427	0.351971	8	42	8	180	19.6	8.44	184.93	8	0
FALSE	High	Master Protein	Solyc02g065500	ribosome 60S biogenesis amino-terminal protein	1.103	1.14	1.085	0.835	0.403706	0.168629	0.267635	0.144024	1	1	1	1985	225.2	6.55	2.07	1	0
FALSE	High	Master Protein	Solyc02g065630	Protein FLX-like 2	1.026	0.979	0.959	0.901	0.8102	0.495492	0.794241	0.629757	16	38	16	442	47.6	6.76	140.83	16	0
FALSE	High	Master Protein	Solyc02g065660	WPP domain-interacting tail-anchored protein 2	1.046	1.028	1.012	0.994	0.937888	0.985042	0.66054	0.670259	21	56	21	626	70.9	4.88	166.49	21	0
FALSE	High	Master Protein	Solyc02g065720	RING/U-box superfamily protein	1.037	0.967	0.923	0.934	0.915309	0.545474	0.459576	0.648033	1	1	1	224	25.5	4.88	3.57	1	0
FALSE	High	Master Protein	Solyc02g065780	Protein RALF-like 27	1.065	0.948	0.888	0.77	0.897851	0.248792	0.281728	0.0460202	2	5	2	96	10.8	5.44	18.17	2	0
FALSE	Low	Master Protein	Solyc02g066830	Nuclear transport factor 2	1.028	1.105	0.944	0.889	0.991647	0.320426	0.635514	0.371676	1	1	1	399	43.5	6.14	0	1	0
FALSE	High	Master Protein	Solyc02g066930	RNA-binding protein	0.948	0.95	0.908	0.91	0.250879	0.281088	0.407144	0.679492	6	21	5	252	26	5.27	78.78	6	1
FALSE	High	Master Protein	Solyc02g066950	Alpha-amylase isozyme 2A	1.186	1.322	0.993	0.876	0.188168	0.00183502	0.820644	0.451251	26	59	26	904	102.7	5.81	223.35	26	0
FALSE	High	Master Protein	Solyc02g067030	SNF1	1.07	1.032	0.993	0.965	0.853002	0.992431	0.847954	0.866545	20	57	17	542	62.2	8.72	198.83	20	3
FALSE	High	Master Protein	Solyc02g067070	putative endonuclease or glycosyl hydrolase with C2H2-type zinc finger domain-containing protein	1.119	1.16	1.183	0.971	0.373316	0.10527	0.0221749	0.808735	1	2	1	379	40.7	9.04	5.08	1	0
FALSE	High	Master Protein	Solyc02g067080	UDP-glucose 6-dehydrogenase	1.154	1.127	0.972	0.879	0.309695	0.197391	0.955041	0.449475	22	95	9	485	53.6	6.98	335.18	22	14
FALSE	High	Master Protein	Solyc02g067090	Coilin	0.098	0.098	0.936	0.831	1e-17	1e-17	0.605236	0.21573	5	6	5	508	56.9	9.06	21.94	5	0
FALSE	Medium	Master Protein	Solyc02g067150	glycine-rich protein	1.042	1.082	1.023	0.972	0.909534	0.471062	0.58953	0.861418	1	4	1	364	41.8	4.67	9.27	1	0
FALSE	High	Master Protein	Solyc02g067180	cystathionine gamma synthase	0.917	0.903	1.011	0.929	0.120656	0.100607	0.69739	0.79534	12	44	12	540	58.1	6.79	190.49	12	0
FALSE	High	Master Protein	Solyc02g067210	KH domain-containing protein	0.882	1.054	0.976	0.933	0.0520067	0.739011	0.991557	0.897563	24	65	23	555	60.1	7.15	208.27	24	1
FALSE	High	Master Protein	Solyc02g067360	Protease Do-like 8, chloroplastic	1.084	1.135	0.842	0.877	0.679035	0.184476	0.0760316	0.442206	6	14	6	465	49.5	6.55	46.57	6	0
FALSE	High	Master Protein	Solyc02g067390	Binding partner of ACD11 1	0.96	1.059	1.111	1.002	0.384822	0.664244	0.169526	0.804189	1	1	1	255	27.6	5.15	4.34	1	0
FALSE	High	Master Protein	Solyc02g067460	Mitochondrial outer membrane protein porin	0.993	1.068	0.903	0.989	0.519049	0.588012	0.357405	0.738053	15	93	11	276	29.5	8.6	342.61	15	4
FALSE	High	Master Protein	Solyc02g067470	Hypersensitive-induced response protein	1.172	1.048	1.002	0.879	0.209534	0.776533	0.801966	0.475975	9	28	3	237	25.8	5.52	77.28	9	0
FALSE	High	Master Protein	Solyc02g067530	Oxoglutarate/iron-dependent oxygenase	0.954	1.057	0.932	1.132	0.320253	0.597321	0.630756	0.111642	7	18	6	335	37.6	7.24	46.58	7	0
FALSE	Medium	Master Protein	Solyc02g067540	Methyltransferase	0.986	0.86	0.834	0.909	0.469439	0.0103573	0.080947	0.653721	1	2	1	338	37.8	9.33	0	1	0
FALSE	High	Master Protein	Solyc02g067570	Paired amphipathic helix protein Sin3-like 1	1.077	1.098	1.004	0.946	0.718925	0.338338	0.740968	0.91682	7	10	4	1348	152.5	5.47	22.21	7	3
FALSE	High	Master Protein	Solyc02g067580	B12D protein	0.899	1.24	1.091	1.238	0.133268	0.0204979	0.238658	0.0616736	1	3	1	91	10.2	9.01	15.22	1	0
FALSE	High	Master Protein	Solyc02g067670	DNA repair protein UVH3	0.908	0.864	1.072	0.935	0.169227	0.0616674	0.337584	0.638849	1	1	1	1539	171.3	4.98	2.57	1	0
FALSE	High	Master Protein	Solyc02g067690	Glycosyltransferase	1.05	1.068	0.966	0.932	0.981923	0.583824	0.89073	0.834352	15	68	15	457	51.3	5.8	209.21	15	0
FALSE	High	Master Protein	Solyc02g067740	beta-galactosidase	0.985	1.029	0.933	0.96	0.483104	0.991018	0.546307	0.922062	12	24	12	426	47.3	8.21	83.88	12	0
FALSE	High	Master Protein	Solyc02g067820	Gaa1-like, GPI transamidase component	1.012	1.021	0.968	0.906	0.781647	0.97158	0.946214	0.53713	7	7	7	695	76.7	8.69	17.37	7	0
FALSE	High	Master Protein	Solyc02g067840	altered inheritance of mitochondria protein 32-like	0.976	0.999	1.071	1.241	0.394386	0.67808	0.264494	0.00922239	14	27	11	339	37.3	6.07	95.65	14	1
FALSE	High	Master Protein	Solyc02g067860	Glucose-6-phosphate 1-epimerase	1.008	1.047	0.91	0.979	0.621205	0.872909	0.431261	0.777031	12	25	12	305	34.7	7.05	84.49	12	0
FALSE	High	Master Protein	Solyc02g067890	S-adenosyl-L-methionine-dependent methyltransferases superfamily protein	1.162	1.01	0.991	0.841	0.24895	0.82902	0.899898	0.264511	9	14	8	610	70.1	7.88	44.13	9	0
FALSE	High	Master Protein	Solyc02g067980	Serine/threonine protein phosphatase 2A regulatory subunit	1.047	1.036	1.017	0.929	0.980533	0.948257	0.642467	0.797744	7	17	3	524	60	7.75	48.83	7	0
FALSE	High	Master Protein	Solyc02g068010	TRAM/LAG1/CLN8-like domain-containing protein	0.998	1.008	1.045	1.177	0.679875	0.857006	0.465606	0.0907298	1	1	1	281	32.1	6.71	3.05	1	0
FALSE	High	Master Protein	Solyc02g068050	Rubisco methyltransferase family protein	0.98	1.023	0.898	0.869	0.435684	0.935873	0.338773	0.394095	8	19	8	430	47.8	6.1	63.71	8	0
FALSE	High	Master Protein	Solyc02g068090	30S ribosomal protein S21	1.01	1.011	0.803	0.755	0.661807	0.850479	0.0174939	0.0418099	5	21	5	185	20.9	9.26	69.38	5	0
FALSE	High	Master Protein	Solyc02g068100	SWI/SNF complex component SNF12-like protein	1.098	1.085	1.032	0.985	0.640561	0.489798	0.507416	0.728903	5	7	5	544	60.5	9.52	26.14	5	0
FALSE	Medium	Master Protein	Solyc02g068110	Transcription and mRNA export factor ENY2	1.07	1.012	1.08	0.957	0.630736	0.929364	0.26578	0.838172	1	2	1	111	12.9	9.07	5.18	1	0
FALSE	High	Master Protein	Solyc02g068130	Mitochondrial import receptor subunit TOM20	0.953	1.105	0.875	1.07	0.277772	0.340882	0.181725	0.2567	8	21	7	204	22.8	5.95	68.54	8	1
FALSE	High	Master Protein	Solyc02g068150	Nuclear transport factor 2	0.01	0.01	0.997	0.892	1e-17	1e-17	0.817407	0.588925	4	19	4	102	10.9	5.24	85.73	4	0
FALSE	High	Master Protein	Solyc02g068190	RNA helicase DEAD6	1.066	0.967	0.966	0.922	0.882342	0.400469	0.917388	0.76037	7	16	5	662	75.6	9.2	47.69	7	0
FALSE	Medium	Master Protein	Solyc02g068200	TCP transcription factor 18	0.989	0.97	1.046	0.984	0.519947	0.490833	0.418219	0.777274	1	3	1	272	29	8.63	5.63	1	0
FALSE	High	Master Protein	Solyc02g068240	Diacylglycerol O-acyltransferase 2	0.917	0.967	0.933	0.945	0.135544	0.447859	0.641421	0.811685	4	6	4	333	37.8	9.25	16.13	4	0
FALSE	High	Master Protein	Solyc02g068270	transmembrane protein	1.072	1.107	0.665	0.553	0.824651	0.393008	1.11103e-05	8.96879e-07	4	6	4	215	23.5	6.58	18.5	4	0
FALSE	High	Master Protein	Solyc02g068280	subtilisin-like protein	0.684	0.815	1.22	1.014	9.67855e-06	0.027134	0.0196283	0.854551	7	10	6	757	81.8	9.2	33.34	7	0
FALSE	High	Master Protein	Solyc02g068290	hypothetical protein	1.088	0.926	0.945	0.938	0.696577	0.164676	0.734422	0.843114	1	1	1	147	16.7	6.6	2.61	1	0
FALSE	High	Master Protein	Solyc02g068315	2-oxoglutarate	0.995	0.899	1.009	1.215	0.55581	0.0700224	0.745546	0.0306756	9	24	9	301	34.1	5.45	72.33	9	0
FALSE	High	Master Protein	Solyc02g068340	Kinesin-like protein	1.098	1.053	0.928	0.864	0.450169	0.716199	0.489272	0.320466	2	2	2	1265	143.3	6.87	3.95	2	0
FALSE	Medium	Master Protein	Solyc02g068350	Uroporphyrinogen-III synthase	1.169	1	0.882	0.833	0.234538	0.707055	0.267443	0.20335	1	1	1	174	19.2	6.06	3.09	1	0
FALSE	High	Master Protein	Solyc02g068380	Allantoate deiminase/N-carbamoyl-L-amino-acid hydrolase	1.087	1.306	1.307	1.284	0.705386	0.00149923	0.000880709	0.010336	10	22	10	493	53.1	5.41	76.12	10	0
FALSE	High	Master Protein	Solyc02g068420	Ribosome biogenesis protein NOP53	1.188	1.007	0.84	0.737	0.161638	0.807833	0.0660626	0.0223025	3	3	3	458	51.3	9.28	9.65	3	0
FALSE	High	Master Protein	Solyc02g068430	Choline-phosphate cytidylyltransferase	1.296	1.151	0.948	0.786	0.0175646	0.0811622	0.742149	0.0677395	4	10	4	223	26.5	5.17	41.93	4	0
FALSE	High	Master Protein	Solyc02g068450	V-type proton ATPase subunit F	0.878	1.075	0.901	0.979	0.0425871	0.556826	0.359	0.7667	7	29	7	130	14.6	6.57	115.22	7	0
FALSE	High	Master Protein	Solyc02g068480	U4/U6.U5 tri-snRNP-associated protein 2	1.03	1.021	0.987	1.061	0.838061	0.878098	0.898906	0.349518	10	21	10	551	63.6	6.67	55.52	10	0
FALSE	High	Master Protein	Solyc02g068490	Copper-transporting ATPase RAN1	1.033	1.031	1.117	1.198	0.904293	0.849451	0.181596	0.130074	2	5	2	1003	107.3	5.25	16.15	2	0
FALSE	High	Master Protein	Solyc02g068500	Thioredoxin O1, mitochondrial	1.042	1.092	0.917	1.173	0.927242	0.353543	0.491425	0.0481773	5	11	5	207	23.2	9.32	35.98	5	0
FALSE	High	Master Protein	Solyc02g068530	UDP-N-acetylglucosamine diphosphorylase 1	1.136	1.06	0.986	0.815	0.387728	0.698907	0.886188	0.138956	16	40	16	524	58.4	6.7	135.04	16	0
FALSE	High	Master Protein	Solyc02g068580	Histone acetyltransferase type B catalytic subunit	1.006	0.995	0.978	0.962	0.622467	0.631795	0.979433	0.931813	6	11	6	468	52.7	6.05	40.8	6	0
FALSE	High	Master Protein	Solyc02g068590	Potassium transporter	1.188	1.029	1.712	1.687	0.0916823	0.887499	2.48901e-11	1.49708e-06	4	7	4	793	89.3	8.15	20	4	0
FALSE	High	Master Protein	Solyc02g068640	Pyrroline-5-carboxylate reductase	1.013	1.064	0.941	0.936	0.673719	0.658254	0.662991	0.92475	11	43	11	276	28.6	8.56	154.68	11	0
FALSE	High	Master Protein	Solyc02g068650	tRNA	0.102	0.097	0.979	0.881	1e-17	1e-17	0.989252	0.492868	4	9	4	244	28	7.87	33.22	4	0
FALSE	High	Master Protein	Solyc02g068690	Exostosin-like protein	1.138	1.018	1.011	0.869	0.389253	0.864375	0.695784	0.396063	5	13	5	475	54.5	9.13	37.77	5	0
FALSE	High	Master Protein	Solyc02g068700	Histidine triad	1.007	1.064	0.938	1.019	0.714432	0.563152	0.6671	0.476062	4	5	4	180	19.5	8.97	18.7	4	0
FALSE	High	Master Protein	Solyc02g068710	Sulfiredoxin	0.927	0.898	0.794	0.81	0.165593	0.0768347	0.012543	0.159125	2	3	2	124	14	9.91	9.52	2	0
FALSE	High	Master Protein	Solyc02g068720	Protein NAP1	1.088	1.083	0.941	0.916	0.684237	0.521925	0.67953	0.681232	7	12	7	1385	155.4	6.84	30.75	7	0
FALSE	High	Master Protein	Solyc02g068730	60 kDa chaperonin	0.928	0.906	0.975	1.086	0.16593	0.0973146	0.998312	0.255703	9	21	8	583	62.1	6.73	65.62	9	0
FALSE	High	Master Protein	Solyc02g068740	Glycine cleavage system H protein	0.995	1.045	0.936	1.035	0.522248	0.83519	0.616818	0.407215	5	23	5	154	17.1	5.08	75.94	5	0
FALSE	High	Master Protein	Solyc02g068750	tRNA N6-adenosine threonylcarbamoyltransferase	1.095	1.077	1.013	0.951	0.571945	0.490528	0.659123	0.971256	7	15	7	346	37.8	6.01	44.22	7	0
FALSE	High	Master Protein	Solyc02g068770	Ribosomal protein L30	0.913	0.943	0.941	1.029	0.169637	0.358313	0.635275	0.621843	3	6	3	148	17	10.2	19.2	3	0
FALSE	High	Master Protein	Solyc02g068790	Alpha 1,4-glycosyltransferase family protein	1.11	1.027	0.991	1.022	0.5581	0.951158	0.847016	0.468691	3	4	3	681	78	6.9	7.96	3	0
FALSE	High	Master Protein	Solyc02g068900	Glutathione S-transferase	0.984	1.069	1.033	1.075	0.473821	0.535587	0.504904	0.233666	17	56	17	356	41	6.93	234.65	17	0
FALSE	High	Master Protein	Solyc02g068910	Trypsin family protein	0.102	0.989	1.152	0.81	1e-17	0.599926	0.0696128	0.143685	5	9	4	577	62.6	5.2	28.32	5	1
FALSE	High	Master Protein	Solyc02g068930	Cytochrome c6, chloroplastic	1.15	1.125	0.858	0.82	0.338012	0.277005	0.116618	0.151954	3	8	3	192	21.2	8.87	20.89	3	0
FALSE	High	Master Protein	Solyc02g069010	Inositol-1-monophosphatase	1.019	1.038	0.918	0.905	0.719531	0.93523	0.465701	0.668694	12	46	12	363	39.1	6.44	155.71	12	0
FALSE	High	Master Protein	Solyc02g069080	Exocyst complex component EXO84C	1.333	1.371	1.338	0.974	0.00403171	0.00286383	0.00186869	0.911577	2	4	1	813	90.9	5.05	12.38	2	0
FALSE	High	Master Protein	Solyc02g069090	Cathepsin B-like cysteine proteinase	0.98	1.018	1.039	1.005	0.436313	0.884817	0.460537	0.609183	10	35	9	379	42	6.6	131.54	10	0
FALSE	High	Master Protein	Solyc02g069100	Cathepsin B-like cysteine proteinase	0.681	0.976	0.978	1.09	1.05679e-06	0.480478	0.965566	0.218797	13	59	11	365	40.3	8.27	207.9	13	2
FALSE	High	Master Protein	Solyc02g069120	zinc finger protein ZPR1-like	1.062	0.997	1.017	1.032	0.920199	0.677966	0.61387	0.435957	13	35	13	506	55	4.69	143.24	13	0
FALSE	High	Master Protein	Solyc02g069130	Peptidylprolyl isomerase	1.513	1.653	1.021	0.892	6.41575e-05	1.15436e-08	0.583832	0.560317	1	1	1	215	23.5	9.17	3.98	1	0
FALSE	High	Master Protein	Solyc02g069150	Vesicle-associated membrane protein	1.127	1.059	1.044	0.984	0.457995	0.755023	0.420652	0.749969	11	46	6	222	25	8.57	128.5	11	0
FALSE	High	Master Protein	Solyc02g069160	RNA-binding protein	1.152	1.166	1.086	1.078	0.200205	0.168551	0.360009	0.52429	1	1	1	509	54.8	7.18	3.4	1	0
FALSE	High	Master Protein	Solyc02g069260	Argonaute2a	1.081	1.145	1.049	1.087	0.766023	0.132987	0.407951	0.228061	45	152	45	1042	115.9	9.29	523.49	45	0
FALSE	High	Master Protein	Solyc02g069340	RNA 3'-terminal phosphate cyclase	1.213	1.229	0.991	0.917	0.0430542	0.0070125	0.84928	0.609285	6	9	6	378	40.9	8.15	26.6	6	0
FALSE	High	Master Protein	Solyc02g069370	Ras-related protein Rab-5A	0.965	1.011	0.968	1.02	0.348705	0.823766	0.907041	0.53677	5	13	3	200	21.6	6.16	45.41	5	0
FALSE	High	Master Protein	Solyc02g069380	Membrane fusion protein Use1	1.002	1.034	0.999	0.943	0.704346	0.868396	0.799374	0.762292	7	10	7	239	26.6	6.44	33	7	0
FALSE	High	Master Protein	Solyc02g069400	Alpha/Beta hydrolase fold protein	1.489	1.173	1.2	0.93	5.24368e-05	0.160959	0.0529611	0.656517	2	2	2	581	66.1	7.31	5.46	2	0
FALSE	High	Master Protein	Solyc02g069410	Haloacid dehalogenase-like hydrolase domain-containing protein	0.898	0.989	0.907	0.987	0.0816829	0.567972	0.399106	0.709294	5	9	5	368	40.4	7.91	22.61	5	0
FALSE	High	Master Protein	Solyc02g069450	Photosystem I reaction center subunit III, chloroplastic	1.346	1.653	0.838	0.583	0.00589912	9.13862e-10	0.0877139	4.83999e-06	8	27	1	228	25	9.48	100.71	8	7
FALSE	High	Master Protein	Solyc02g069460	Photosystem I reaction center subunit III, chloroplastic	1.273	1.62	0.833	0.56	0.00918057	2.72471e-11	0.0842766	2.92612e-07	8	30	1	228	25	9.38	116.96	8	0
FALSE	High	Master Protein	Solyc02g069580	UDP-glucose 4-epimerase	1.092	1.078	1.173	1.192	0.480587	0.496723	0.0410986	0.06327	1	2	1	417	45.7	8.95	7.15	1	0
FALSE	High	Master Protein	Solyc02g069585	Coatomer subunit epsilon	1.117	1.193	0.921	1.05	0.519285	0.0634218	0.502445	0.345003	7	19	6	291	32	5.34	83.33	7	1
FALSE	High	Master Protein	Solyc02g069610	Got1/Sft2-like vescicle transport protein family	1.109	1.001	1.098	0.982	0.551874	0.725763	0.172939	0.783276	1	3	1	140	15.9	10.4	9.81	1	0
FALSE	High	Master Protein	Solyc02g069620	Ribose 5-phosphate isomerase A	1.041	0.952	0.796	0.858	0.925382	0.285017	0.0129652	0.356037	3	3	3	296	32.2	5.01	9.2	3	0
FALSE	High	Master Protein	Solyc02g069640	Gamma-soluble NSF attachment protein	1.06	1.094	1.098	1.096	0.878248	0.39162	0.183833	0.182366	10	26	10	332	36.6	6.1	93.1	10	0
FALSE	High	Master Protein	Solyc02g069670	alpha-glucosidase	1.252	0.999	0.992	0.739	0.0194917	0.767202	0.844863	0.0185292	4	9	4	841	95	5.97	31.07	4	0
FALSE	Low	Master Protein	Solyc02g069720	LSD1 zinc finger family protein	1.212	1.183	1.153	0.998	0.0803984	0.0570452	0.0459563	0.706615	1	2	1	174	18.1	8.35	1.68	1	0
FALSE	High	Master Protein	Solyc02g069750	Choline/ethanolamine kinase	1.031	1.104	1.004	1.077	0.994011	0.297585	0.738409	0.359368	5	8	5	473	54.3	8.34	27.55	5	0
FALSE	High	Master Protein	Solyc02g069770	Transducin/WD40 repeat-like superfamily protein	1.066	1.025	0.904	0.933	0.695801	0.943252	0.426946	0.761819	9	14	9	516	58	6.51	43.53	9	0
FALSE	High	Master Protein	Solyc02g069780	SIT4 phosphatase-associated family protein	0.671	0.671	0.929	0.996	5.1956e-07	2.00026e-09	0.568946	0.66933	13	26	12	784	87	4.74	81.86	13	0
FALSE	High	Master Protein	Solyc02g069790	U2 snRNP auxiliary factor large subunit	1.03	0.992	0.971	0.896	0.94146	0.7072	0.968892	0.497825	10	19	10	393	43.4	6.18	57.69	10	0
FALSE	High	Master Protein	Solyc02g069800	Alpha/beta-Hydrolases superfamily protein	0.966	0.931	1.013	1.313	0.331462	0.174259	0.651187	0.00345365	17	53	17	335	37.2	5	191.01	17	0
FALSE	Medium	Master Protein	Solyc02g069820	kxDL motif protein	0.819	1.006	0.961	0.96	0.016713	0.92212	0.722864	0.82977	1	1	1	123	14.1	5.02	3.58	1	0
FALSE	High	Master Protein	Solyc02g069840	50S ribosomal protein L20	1.08	1.038	0.985	1.045	0.777857	0.90279	0.897765	0.339977	6	16	6	145	17.1	11.17	36.91	6	0
FALSE	High	Master Protein	Solyc02g069850	40S ribosomal protein S25	1.15	1.054	1.009	0.94	0.327118	0.792886	0.683452	0.924455	8	45	8	108	12	10.54	129.84	8	0
FALSE	High	Master Protein	Solyc02g069940	WPP domain associated protein	0.988	1.077	0.994	0.995	0.497886	0.44594	0.824285	0.684306	2	3	2	933	106.4	5.38	7.54	2	0
FALSE	High	Master Protein	Solyc02g069950	KRR1 small subunit processome component	0.987	1.026	0.954	0.86	0.502942	0.974774	0.767485	0.365845	7	10	7	382	43.9	9.57	21.88	7	0
FALSE	High	Master Protein	Solyc02g070020	UDP-Glycosyltransferase superfamily protein	0.815	0.812	2.058	3.111	0.00414972	0.00114673	1e-17	1e-17	9	31	9	479	54	5.47	121.39	9	0
FALSE	High	Master Protein	Solyc02g070030	Small RNA 2'-O-methyltransferase-like	1.022	1.048	1.025	1.005	0.825407	0.714597	0.58854	0.662787	9	14	9	936	103.9	5.43	43.7	9	0
FALSE	High	Master Protein	Solyc02g070100	RNA helicase DEAD7	1.016	1.022	0.959	0.902	0.700315	0.880871	0.852323	0.651549	13	21	13	585	65.2	8.81	58.08	13	0
FALSE	High	Master Protein	Solyc02g070240	Zinc finger transcription factor 17	1.015	0.965	1.152	0.951	0.789812	0.439408	0.0484305	0.961995	5	7	5	671	73.7	6.54	30.52	5	0
FALSE	High	Master Protein	Solyc02g070250	Glycolipid transfer protein domain	0.979	1.054	0.972	1.073	0.436189	0.762307	0.94005	0.305423	5	9	5	260	29.1	8.15	22.47	5	0
FALSE	High	Master Protein	Solyc02g070260	Outer arm dynein light chain 1 protein	1.254	1.143	0.878	0.78	0.0536571	0.187521	0.218301	0.0626977	19	29	19	1738	191	6.57	82.81	19	0
FALSE	High	Master Protein	Solyc02g070290	Cation-chloride cotransporter 1	0.998	1.016	0.901	1.031	0.776682	0.982688	0.280326	0.74186	4	4	3	979	107.3	5.8	13.63	4	1
FALSE	High	Master Protein	Solyc02g070300	Protection of telomeres protein 1a	0.969	1.032	0.998	0.972	0.533321	0.863765	0.93405	0.881115	1	1	1	466	53.7	7.24	2.73	1	0
FALSE	High	Master Protein	Solyc02g070310	60S ribosomal protein L32	1.093	1.05	0.999	0.972	0.67068	0.799725	0.782772	0.813023	7	57	2	133	15.6	10.62	230.62	7	5
FALSE	High	Master Protein	Solyc02g070340	40S ribosomal protein S4	1.079	1.028	0.968	0.929	0.786882	0.983762	0.913712	0.803441	18	137	8	264	29.9	10.29	406.87	18	11
FALSE	High	Master Protein	Solyc02g070390	protein PLASTID TRANSCRIPTIONALLY ACTIVE 12	1.002	1.125	1.126	1.113	0.713286	0.172645	0.136681	0.25358	9	14	9	528	60.7	5	47.77	9	0
FALSE	High	Master Protein	Solyc02g070460	Cullin	0.975	0.997	0.906	0.845	0.416208	0.682918	0.342415	0.281488	25	55	11	802	92.3	8.31	181.14	25	0
FALSE	High	Master Protein	Solyc02g070470	transmembrane protein	0.682	0.679	1.027	0.978	5.53983e-06	2.12534e-05	0.69858	0.91746	2	3	2	77	8.2	4.42	13.43	2	0
FALSE	High	Master Protein	Solyc02g070480	F-box protein	1	1.034	1.13	0.924	0.800042	0.857912	0.176819	0.616761	1	1	1	192	21.4	8.59	2.14	1	0
FALSE	High	Master Protein	Solyc02g070490	Alpha/beta-Hydrolases superfamily protein	1.023	0.925	0.897	0.928	0.751833	0.17986	0.331034	0.782935	4	9	4	387	42.4	7.11	28.03	4	0
FALSE	High	Master Protein	Solyc02g070510	Proteasome subunit alpha type	1.028	1.019	1.007	0.931	0.798229	0.892024	0.699531	0.834797	13	51	2	237	26.1	4.77	190.75	13	11
FALSE	High	Master Protein	Solyc02g070520	alpha-1,2-Mannosidase	1.151	1.11	1.066	1.047	0.220245	0.252027	0.291558	0.33	4	8	4	629	70.2	7.65	20.09	4	0
FALSE	High	Master Protein	Solyc02g070550	La-related protein 6A	1.074	1.033	0.944	0.825	0.791616	0.981112	0.719392	0.167193	15	43	15	374	41.5	8.34	156.19	15	0
FALSE	High	Master Protein	Solyc02g070560	Phospho-N-acetylmuramoyl-pentapeptide-transferase-like protein	0.01	0.01	0.863	0.814	1e-17	1e-17	0.182584	0.125948	1	1	1	518	56.1	8.85	3.56	1	0
FALSE	High	Master Protein	Solyc02g070650	60S ribosomal protein L18a	1.038	1.048	1.017	0.969	0.879524	0.769022	0.640734	0.887762	13	75	2	178	21.4	10.24	231.41	13	11
FALSE	High	Master Protein	Solyc02g070670	Urease accessory protein UreG-like	1.101	1.319	1.075	0.982	0.619709	0.00214892	0.253976	0.736883	13	41	13	277	30.3	6.35	166.68	13	0
FALSE	Medium	Master Protein	Solyc02g070680	Cytochrom_B561 domain-containing protein	1.065	1.008	0.957	0.974	0.84339	0.793872	0.793811	0.863599	1	1	1	210	23.4	6.57	1.85	1	0
FALSE	High	Master Protein	Solyc02g070770	NAD	1.104	1.019	1.049	0.972	0.59682	0.879433	0.387325	0.883042	15	70	15	292	31.7	8.34	287.29	15	0
FALSE	High	Master Protein	Solyc02g070780	DNA helicase	1.018	1.075	1.021	1.064	0.836124	0.450151	0.581965	0.284815	12	15	12	817	91	6.7	51.4	12	0
FALSE	High	Master Protein	Solyc02g070790	3-oxoacyl-[acyl-carrier-protein] synthase	1.105	1.121	0.927	0.926	0.502751	0.221006	0.531652	0.784523	10	27	9	469	49.9	7.21	100.88	10	0
FALSE	High	Master Protein	Solyc02g070810	Nuclear pore complex protein	0.939	0.992	0.971	1.091	0.203471	0.563105	0.970378	0.257926	30	50	30	1946	213	5.54	177.02	30	0
FALSE	High	Master Protein	Solyc02g070860	tobamovirus multiplication protein 1-like	2.154	1.098	1.061	100	1e-17	0.385881	0.379174	1e-17	1	3	1	352	39.1	8.81	4.61	1	0
FALSE	High	Master Protein	Solyc02g070890	Flagellin Sensing 2	1.11	0.947	1.432	1.976	0.36736	0.36075	1.7479e-05	4.12873e-10	2	2	2	1169	128.4	6.68	3.47	2	0
FALSE	High	Master Protein	Solyc02g070970	Chlorophyll a-b binding protein, chloroplastic	1.071	1.231	0.861	0.934	0.611528	0.0402287	0.110687	0.649249	4	22	2	265	28.1	5.26	70.34	4	0
FALSE	High	Master Protein	Solyc02g071040	Starch synthase, chloroplastic/amyloplastic	1.118	1.108	1.065	0.949	0.49155	0.235223	0.296543	0.983133	16	26	16	1001	113.8	5.87	82.98	16	0
FALSE	High	Master Protein	Solyc02g071080	Purine permease	0.732	0.674	1.197	0.792	0.000368064	9.62474e-05	0.0611451	0.104898	1	2	1	249	27.3	6.55	4.32	1	0
FALSE	High	Master Protein	Solyc02g071120	O-acetyltransferase family protein	1.261	1.144	0.967	0.881	0.0377152	0.144501	0.8947	0.473689	6	12	6	542	63.7	8.81	34.34	6	0
FALSE	High	Master Protein	Solyc02g071150	Double-stranded DNA-binding family protein	1.03	1.016	0.988	1.072	0.836713	0.840596	0.889242	0.263782	7	26	7	128	14.8	8.44	73.18	7	0
FALSE	High	Master Protein	Solyc02g071160	S-adenosyl-L-methionine-dependent methyltransferases superfamily protein	1.238	1.009	0.946	0.881	0.0643497	0.816308	0.677832	0.499699	8	19	8	373	41.5	9.36	58.72	8	0
FALSE	High	Master Protein	Solyc02g071170	Coatomer subunit zeta-2	0.96	1.04	0.912	1.05	0.467585	0.809394	0.342182	0.634878	5	12	3	177	19.4	4.7	47.75	5	0
FALSE	High	Master Protein	Solyc02g071180	DUF1296 domain-containing protein	1.015	0.984	1.173	1.162	0.714724	0.553199	0.0402659	0.0617242	10	29	9	833	88.8	5.82	113.53	10	0
FALSE	High	Master Protein	Solyc02g071260	Phytochrome	1.021	1.072	0.873	0.811	0.856197	0.519047	0.234052	0.115033	7	11	7	1137	126.1	5.95	35.65	7	0
FALSE	High	Master Protein	Solyc02g071270	Protein MEI2-like 5	1.049	1.14	1.139	1.276	0.845628	0.108663	0.0852885	0.0048914	4	5	3	814	89.7	6.77	13.73	4	1
FALSE	High	Master Protein	Solyc02g071280	Ribosome maturation factor RimM	1.028	1.043	0.916	0.903	0.899891	0.783177	0.510673	0.551017	8	12	8	659	74.9	6.73	41.61	8	0
FALSE	High	Master Protein	Solyc02g071320	Unknown protein	1.066	1.029	0.964	0.886	0.884858	0.97437	0.872731	0.49468	19	65	19	404	43.4	4.49	257.25	19	0
FALSE	High	Master Protein	Solyc02g071330	SH3 domain-containing protein	1.031	1.004	1.016	0.944	0.811815	0.737752	0.623845	0.965239	14	32	13	353	39.6	6.39	107.86	14	1
FALSE	High	Master Protein	Solyc02g071350	ABC transporter B family member 9	1.252	1.058	0.771	0.705	0.0305546	0.639211	0.0103676	0.00390342	1	1	1	1263	137.1	8	2.78	1	0
FALSE	High	Master Protein	Solyc02g071360	2-oxoglutarate	1.097	1.057	0.952	1.062	0.52675	0.672957	0.786725	0.325802	3	7	3	389	44	6.35	20.5	3	0
FALSE	High	Master Protein	Solyc02g071380	2-oxoglutarate	1.047	1.067	1.058	0.948	0.954194	0.665508	0.346716	0.961153	15	55	15	359	41	5.68	195.18	15	0
FALSE	High	Master Protein	Solyc02g071450	2-oxoglutarate	1.044	1.089	0.999	0.975	0.853131	0.421738	0.857493	0.960073	5	5	5	360	41	5.53	15.36	5	0
FALSE	High	Master Protein	Solyc02g071490	2-oxoglutarate	1.029	0.941	0.884	0.93	0.878974	0.280921	0.240712	0.808737	2	2	2	403	46.2	6.99	4.41	2	0
FALSE	High	Master Protein	Solyc02g071580	Subtilisin-like protease SBT5.3	0.994	0.904	1.049	1.116	0.587692	0.0862721	0.435365	0.197221	8	13	8	788	84.8	9.06	38.26	8	0
FALSE	High	Master Protein	Solyc02g071620	GDSL-motif lipase/hydrolase family protein 1	1.202	1.064	1.544	1.106	0.0642199	0.542557	6.83482e-08	0.134064	3	4	3	365	40.3	8.59	15.08	3	0
FALSE	High	Master Protein	Solyc02g071700	GDSL esterase/lipase	1.332	1.063	0.833	0.875	0.00816607	0.61939	0.0547626	0.456558	8	28	8	360	40	5.74	102.91	8	0
FALSE	High	Master Protein	Solyc02g071750	cyclic phosphodiesterase-like	0.99	0.941	0.961	1.053	0.505836	0.190496	0.860945	0.326422	5	9	5	195	21.9	5.6	33.53	5	0
FALSE	High	Master Protein	Solyc02g071890	Histidinol dehydrogenase	1.021	0.969	0.935	0.907	0.738347	0.416474	0.633363	0.645015	14	52	14	485	52.8	6.61	214	14	0
FALSE	High	Master Protein	Solyc02g071970	N66 matrix protein	1.431	1.043	0.931	0.983	0.000709615	0.87288	0.605358	0.810625	1	2	1	198	20.4	6.13	4.65	1	0
FALSE	High	Master Protein	Solyc02g072105	Dihydroorotase	1.027	1.065	1.024	0.858	0.791934	0.637001	0.55855	0.364354	6	17	6	390	43.2	7.94	69.26	6	0
FALSE	Low	Master Protein	Solyc02g072120	ER lumen protein-retaining receptor	0.801	0.848	0.843	1.119	0.00160123	0.0173367	0.137668	0.194952	1	1	1	215	25.3	9.13	0	1	0
FALSE	High	Master Protein	Solyc02g072130	Protein transport protein Sec61 subunit alpha	1.151	1.094	1.041	0.947	0.326048	0.460522	0.446648	0.926141	9	42	5	475	51.9	8.81	122.72	9	4
FALSE	High	Master Protein	Solyc02g072150	Trehalose-6-phosphate synthase	1.054	1.021	1.01	0.953	0.945717	0.949404	0.701142	0.967758	26	54	20	851	96.1	5.87	189.2	26	2
FALSE	High	Master Protein	Solyc02g072160	NAD	0.883	0.952	0.892	1.027	0.050761	0.257923	0.315581	0.549943	19	43	19	577	63.4	8.5	140.48	19	0
FALSE	High	Master Protein	Solyc02g072180	RAB GTPase	1.182	1.046	0.87	0.779	0.20176	0.852072	0.201349	0.075522	9	37	2	217	24.1	5.69	125.94	9	0
FALSE	High	Master Protein	Solyc02g072260	Rho termination factor	1.644	1.116	0.871	0.909	1.33651e-08	0.278739	0.161373	0.498224	2	5	2	262	29.5	9.42	26.28	2	0
FALSE	High	Master Protein	Solyc02g075610	Golgin candidate 6	1.075	1.08	0.983	0.982	0.594783	0.4825	0.994399	0.99522	2	4	1	363	40.7	5.43	12.33	2	0
FALSE	High	Master Protein	Solyc02g076710	Cysteine protease CP14	1.017	0.812	1.051	1.066	0.703813	0.00172058	0.383125	0.281349	7	37	7	500	55.5	5.58	135.72	7	0
FALSE	High	Master Protein	Solyc02g076720	Phosphoribosylformylglycinamidine synthase	1.026	1.019	0.937	0.852	0.782479	0.918034	0.628183	0.293025	43	147	43	1459	159.8	5.43	529.85	43	0
FALSE	High	Master Protein	Solyc02g076760	N-	0.01	0.01	1.113	1.071	1e-17	1e-17	0.144599	0.406036	3	9	3	269	29.1	7.83	36	3	0
FALSE	High	Master Protein	Solyc02g076820	Protein LIGHT-DEPENDENT SHORT HYPOCOTYLS 6	0.96	0.834	0.854	0.968	0.488673	0.0455506	0.101979	0.871452	6	20	3	227	25.6	9.73	72.19	6	0
FALSE	Medium	Master Protein	Solyc02g076840	Protein SCAR1	1.241	0.933	1.093	0.869	0.0375465	0.408389	0.331145	0.34626	1	1	1	1301	144.3	5.11	1.85	1	0
FALSE	High	Master Protein	Solyc02g076870	Hydrolase-like protein family	1.061	1.126	1.114	1.097	0.92852	0.229481	0.125435	0.170223	8	21	8	453	49.9	8.47	76.55	8	0
FALSE	High	Master Protein	Solyc02g077040	phytophthora-inhibited protease 1	1.34	0.951	1.306	1.085	0.00777713	0.294391	0.000706937	0.235016	5	13	5	345	38.2	5.03	51.15	5	0
FALSE	High	Master Protein	Solyc02g077080	Protein trichome birefringence-like 40	1.374	1.037	1.062	0.67	0.00332304	0.994813	0.319291	0.00106086	13	36	13	368	41.7	8.81	115.33	13	0
FALSE	High	Master Protein	Solyc02g077220	GDSL esterase/lipase	1.146	1.212	1.034	1.058	0.348696	0.0268239	0.497751	0.296073	3	5	3	240	26.3	6.13	14.4	3	0
FALSE	Low	Master Protein	Solyc02g077230	transmembrane protein	1.089	1.03	0.963	0.916	0.692239	0.988169	0.891008	0.719512	1	1	1	163	18.4	4.73	2.6	1	0
FALSE	High	Master Protein	Solyc02g077280	GTPase Era	0.999	1.031	0.912	0.896	0.585515	0.984478	0.468954	0.537097	9	16	9	455	51.5	6.99	48.31	9	0
FALSE	High	Master Protein	Solyc02g077410	28 kDa heat-and acid-stable phosphoprotein	1.066	1.057	1.032	0.969	0.88532	0.751462	0.51484	0.903651	5	12	5	162	19	8.25	44.24	5	0
FALSE	High	Master Protein	Solyc02g077460	Octanoyltransferase	0.933	0.977	0.966	1.086	0.272198	0.61952	0.830717	0.354427	1	3	1	216	23.9	6.54	10.23	1	0
FALSE	High	Master Protein	Solyc02g077470	OPA3-like protein	1.278	1.03	1.044	0.972	0.0160396	0.923562	0.44264	0.84822	2	4	2	169	19	9.86	7.66	2	0
FALSE	High	Master Protein	Solyc02g077600	Guanylate-binding protein	1.011	0.927	1.026	0.893	0.655029	0.134311	0.560672	0.572528	25	53	15	1076	121.8	7.42	172.2	25	0
FALSE	High	Master Protein	Solyc02g077670	DnaJ-like protein	0.727	0.858	1.187	1.548	2.87092e-05	0.0156107	0.0251572	4.65172e-06	11	29	9	343	37.7	9.14	91.09	11	2
FALSE	High	Master Protein	Solyc02g077680	Alpha-1,4 glucan phosphorylase	1.132	1.178	0.99	0.962	0.423522	0.0584135	0.878114	0.918333	30	77	29	1007	113.8	6.2	279.37	30	0
FALSE	High	Master Protein	Solyc02g077740	Nucleic acid-binding, OB-fold	0.978	0.989	0.966	0.962	0.435244	0.64945	0.885866	0.962219	4	16	4	159	17.4	9.54	57.02	4	0
FALSE	High	Master Protein	Solyc02g077880	Auxin-repressed protein	0.484	1.127	0.946	0.877	1e-17	0.189454	0.731793	0.456776	6	34	6	123	13.4	9.54	141.77	6	0
FALSE	High	Master Protein	Solyc02g077920	Colorless non-ripening	1.002	1.104	1.052	1.217	0.586082	0.387422	0.388472	0.022904	10	36	9	136	15.7	8.68	128.96	10	1
FALSE	High	Master Protein	Solyc02g077970	Late embryogenesis abundant protein	0.793	0.961	7.086	1.185	0.00548286	0.579378	1e-17	0.184207	3	5	3	292	32.6	8.94	11.2	3	0
FALSE	High	Master Protein	Solyc02g077990	30S ribosomal protein S5, chloroplastic	0.953	0.99	0.841	0.839	0.27487	0.583846	0.0780935	0.273077	16	68	16	305	33.4	8.9	212.96	16	0
FALSE	High	Master Protein	Solyc02g078020	Telomerase activating protein est1	0.941	0.995	1.072	1.124	0.205534	0.652367	0.261282	0.10888	7	9	7	987	110.6	6.24	26.18	7	0
FALSE	High	Master Protein	Solyc02g078030	VQ motif-containing protein 4	0.997	0.84	1.038	0.982	0.765266	0.0422161	0.594781	0.947054	3	4	3	263	28.3	9.23	11.75	3	0
FALSE	High	Master Protein	Solyc02g078040	Pistil-specific extensin-like protein	1.167	0.909	1.054	0.885	0.241099	0.0761105	0.410067	0.524883	4	16	4	257	27.3	9.73	64.77	4	0
FALSE	High	Master Protein	Solyc02g078120	Eukaryotic translation initiation factor 3 subunit D	1.119	1.038	1.028	0.988	0.498439	0.926533	0.553785	0.693295	21	71	21	577	65.5	5.62	239.15	21	0
FALSE	High	Master Protein	Solyc02g078140	MAP kinase kinase kinase 18	1.018	1.024	1.012	1.029	0.717591	0.899518	0.659551	0.468069	10	23	10	504	57.2	9.1	90.81	10	0
FALSE	High	Master Protein	Solyc02g078200	50S ribosomal protein L21, mitochondrial	0.983	0.942	0.903	0.88	0.611038	0.377575	0.330868	0.318709	7	11	7	264	29.8	6.89	38.77	7	0
FALSE	High	Master Protein	Solyc02g078260	RNA polymerase II subunit 2	1.102	1.045	1.148	1.13	0.610875	0.872107	0.0538346	0.13759	21	53	12	1191	135	7.96	155.92	21	9
FALSE	High	Master Protein	Solyc02g078330	Pentatricopeptide repeat	1.005	0.965	0.888	0.866	0.656718	0.460879	0.292509	0.380638	4	5	3	473	54.7	8.47	13.39	4	0
FALSE	High	Master Protein	Solyc02g078350	Pentatricopeptide repeat	1.009	0.997	0.918	0.861	0.855399	0.790791	0.415716	0.244425	2	4	2	491	56.6	7.46	8.49	2	0
FALSE	High	Master Protein	Solyc02g078360	Glutaredoxin	1.127	1.059	0.956	1.006	0.306366	0.614748	0.822812	0.554261	8	20	8	296	31.5	5.52	73.42	8	0
FALSE	High	Master Protein	Solyc02g078380	Stem-specific protein TSJT1	0.921	0.949	0.509	0.55	0.141142	0.296926	1.52989e-13	8.85513e-08	5	22	5	253	28.3	5.64	70.64	5	0
FALSE	High	Master Protein	Solyc02g078410	1,4-dihydroxy-2-naphthoyl-CoA thioesterase 1	0.985	0.98	0.975	1.096	0.48055	0.52446	0.946396	0.16955	4	8	4	162	17.3	9.26	18.4	4	0
FALSE	High	Master Protein	Solyc02g078440	RNA polymerase II transcription factor B subunit 2	1.039	1.02	1.023	0.981	0.978113	0.993196	0.605637	0.785829	9	18	9	453	52.3	6.81	44.7	9	0
FALSE	High	Master Protein	Solyc02g078520	Mediator of rna polymerase ii transcription subunit 16	1.008	1.015	0.974	1.054	0.649554	0.891436	0.959152	0.383269	3	3	3	1246	134.4	6.35	9.01	3	0
FALSE	High	Master Protein	Solyc02g078550	RNA polymerase II C-terminal domain phosphatase-like 1	0.958	0.985	0.97	0.862	0.323404	0.63244	0.94252	0.321886	4	6	4	954	106.8	6.61	20.33	4	0
FALSE	High	Master Protein	Solyc02g078570	Epoxide hydrolase	1.099	0.924	0.965	0.785	0.606421	0.138631	0.903456	0.0662621	10	39	10	315	35.6	5.53	137.83	10	0
FALSE	Medium	Master Protein	Solyc02g078580	RNA polymerase-associated protein RTF1	1.114	1.066	1.011	0.909	0.528325	0.606221	0.690353	0.651652	1	3	1	645	71.5	7.59	8.73	1	0
FALSE	High	Master Protein	Solyc02g078610	Splicing factor 3B subunit 2	1.086	1.08	0.967	0.868	0.731568	0.557685	0.935234	0.393057	18	37	12	586	66.8	5.35	120.2	18	6
FALSE	High	Master Protein	Solyc02g078640	Protein MOR1	1.057	1.111	0.924	0.916	0.932873	0.313693	0.485111	0.730147	16	25	16	2023	222.4	8.09	75.23	16	0
FALSE	Medium	Master Protein	Solyc02g078670	COP1-interacting protein 7	1.113	1.176	0.835	0.882	0.342186	0.100164	0.0502317	0.348127	1	1	1	896	99.5	6.92	0	1	0
FALSE	Medium	Master Protein	Solyc02g078770	Unknown protein	2.104	1.785	1.034	0.825	2.35367e-14	1.17235e-11	0.489678	0.180716	1	1	1	51	5.9	7.99	2.27	1	0
FALSE	High	Master Protein	Solyc02g078790	Lysine-specific demethylase JMJ25	1.06	1.026	0.934	0.914	0.732912	0.920053	0.668699	0.587348	2	2	2	911	103.3	6.89	2.51	2	0
FALSE	High	Master Protein	Solyc02g078800	Katanin p80 WD40 repeat-containing subunit B1	1.02	1.027	0.987	1.066	0.833046	0.956383	0.879751	0.238002	5	12	4	903	100.1	7.36	27.61	5	0
FALSE	High	Master Protein	Solyc02g078830	p21-activated protein kinase-interacting protein 1-like	1.005	0.942	0.909	0.804	0.612863	0.274931	0.407838	0.111275	5	8	5	348	37.9	7.97	29.53	5	0
FALSE	High	Master Protein	Solyc02g078900	Alternative NAD	0.753	0.923	0.882	1.022	0.000156756	0.128975	0.243404	0.571764	13	45	13	547	60.1	8.78	153.11	13	0
FALSE	High	Master Protein	Solyc02g078920	Endonuclease 3	1.123	1.052	0.945	0.881	0.480535	0.823512	0.695002	0.479529	9	29	8	312	36.1	7.25	111.3	9	1
FALSE	High	Master Protein	Solyc02g078940	Oxidoreductase, zinc-binding dehydrogenase family protein	0.879	0.872	1.133	1.199	0.0416024	0.0255985	0.087824	0.0359652	18	96	18	325	34.6	7.21	381.91	18	0
FALSE	High	Master Protein	Solyc02g078950	Beta-galactosidase	1.009	0.928	1.071	0.962	0.646889	0.180705	0.281481	0.970747	18	66	18	844	94.2	6.57	250.56	18	0
FALSE	High	Master Protein	Solyc02g078970	Transducin/WD40 repeat-like superfamily protein	1.071	1.022	0.945	0.937	0.82827	0.955612	0.71689	0.875093	11	22	11	570	65	6.8	73.71	11	0
FALSE	High	Master Protein	Solyc02g078990	thiosulfate sulfurtransferase	1.038	0.979	1.052	0.927	0.876194	0.466485	0.389608	0.828154	12	36	10	351	38.7	5.86	137.69	12	0
FALSE	High	Master Protein	Solyc02g079000	ATP-dependent zinc metalloprotease FTSH 12, chloroplastic	1.019	1.004	0.923	0.916	0.726524	0.746052	0.547123	0.709613	23	36	23	1035	118.3	7.2	119.99	23	0
FALSE	Medium	Master Protein	Solyc02g079020	B3 domain-containing transcription repressor VAL1	1.041	0.963	1.115	1.207	0.948853	0.422058	0.139131	0.0179982	1	1	1	1043	114.5	6.24	1.87	1	0
FALSE	High	Master Protein	Solyc02g079030	Sphingosine kinase	0.879	0.83	0.951	1.121	0.0829179	0.0272576	0.641456	0.280227	1	1	1	477	52.4	6.62	3.19	1	0
FALSE	High	Master Protein	Solyc02g079040	Calmodulin binding protein-like	1.374	1.071	1.015	0.973	0.00272785	0.515876	0.643809	0.831335	5	7	2	621	69.3	6.81	18.33	5	1
FALSE	High	Master Protein	Solyc02g079050	Anaphase-promoting complex subunit 4	1.078	1.065	0.932	1.034	0.678122	0.585832	0.574924	0.491175	1	1	1	769	85.7	5.29	2.69	1	0
FALSE	High	Master Protein	Solyc02g079060	Eukaryotic translation initiation factor 3 subunit J	1.086	0.999	1.034	1.015	0.735069	0.690863	0.482197	0.537848	16	61	16	222	25	4.93	228.76	16	0
FALSE	High	Master Protein	Solyc02g079100	Riboflavin kinase/FMN hydrolase	0.967	1.002	1.087	1.055	0.352306	0.745302	0.214369	0.352464	12	47	12	385	42.3	6.06	189.4	12	0
FALSE	High	Master Protein	Solyc02g079110	Transducin/WD40 repeat-like superfamily protein	1.084	1.113	1.082	1.046	0.548646	0.215453	0.280977	0.511726	4	7	4	442	49.2	4.7	24.45	4	0
FALSE	High	Master Protein	Solyc02g079130	SEC-C motif containing protein	0.938	0.925	0.941	0.941	0.20391	0.152113	0.64298	0.904324	4	8	4	212	23.7	9.7	22.47	4	0
FALSE	High	Master Protein	Solyc02g079170	External alternative NAD	0.882	0.72	1.124	1.192	0.0459562	9.45494e-08	0.0972982	0.0373676	7	11	4	584	65.9	8.05	34.23	7	2
FALSE	High	Master Protein	Solyc02g079210	Multiple organellar RNA editing factor 5, mitochondrial	0.921	0.937	0.951	0.969	0.129291	0.218953	0.760282	0.852839	11	24	11	460	51.5	7.87	86	11	0
FALSE	High	Master Protein	Solyc02g079230	vesicle-associated protein 4-1-like	1.363	1.106	1.309	1.01	0.000560865	0.300851	0.00187709	0.754841	2	3	1	267	30.1	9.57	6.37	2	0
FALSE	High	Master Protein	Solyc02g079250	Inositol monophosphatase family protein	1.042	1.034	0.937	0.931	0.914892	0.896741	0.643364	0.836137	7	8	7	408	44.3	5.91	25.63	7	0
FALSE	High	Master Protein	Solyc02g079290	FLOWERING LOCUS T/ TERMINAL FLOWER 1-like protein	0.871	1.063	0.924	0.68	0.0326808	0.729153	0.528813	0.00149487	4	8	4	181	20.1	6.52	27.46	4	0
FALSE	High	Master Protein	Solyc02g079400	nitric oxide synthase-interacting protein	1.115	1.104	1.026	0.883	0.506067	0.258075	0.546215	0.48566	8	17	8	304	34	8.57	47.17	8	0
FALSE	High	Master Protein	Solyc02g079410	Adenine nucleotide alpha hydrolases-like superfamily protein	0.993	0.977	0.963	0.972	0.53241	0.460624	0.875495	0.866972	7	20	5	234	25.5	5.6	80.31	7	0
FALSE	High	Master Protein	Solyc02g079500	Peroxidase	1.109	1.036	0.772	0.878	0.565273	0.935382	0.00583429	0.446113	7	78	6	364	38.7	5.16	327.15	7	1
FALSE	High	Master Protein	Solyc02g079510	Peroxidase	1	0.95	0.679	0.915	0.564226	0.278468	2.88654e-05	0.740545	3	34	2	363	38.5	4.79	167.18	3	0
FALSE	High	Master Protein	Solyc02g079590	Receptor protein kinase	1.352	1.026	1.004	1.017	0.00467095	0.997284	0.7728	0.521548	6	14	5	857	96	6.68	53.03	6	1
FALSE	High	Master Protein	Solyc02g079640	G-type lectin S-receptor-like serine/threonine-protein kinase	1.437	1.169	1.223	1.083	4.35681e-05	0.0484527	0.0115643	0.331349	2	2	2	604	67.3	6.93	7.14	2	0
FALSE	High	Master Protein	Solyc02g079730	Thioredoxin-like fold protein	0.938	1.093	0.928	1.071	0.207599	0.353335	0.60398	0.231533	4	5	4	384	43.9	5.74	13.59	4	0
FALSE	High	Master Protein	Solyc02g079750	Quinone reductase	0.95	0.869	0.973	0.879	0.262281	0.019164	0.959632	0.446347	6	29	4	165	17.2	6.54	107.18	6	0
FALSE	High	Master Protein	Solyc02g079770	Multiple organellar RNA editing factor 9, chloroplastic	0.569	0.989	0.85	0.844	3.73923e-13	0.683561	0.146311	0.215773	3	7	3	226	25.4	8.7	20.14	3	0
FALSE	High	Master Protein	Solyc02g079830	Pentatricopeptide repeat-containing protein	1.094	1.129	1.038	1.052	0.599751	0.19337	0.46721	0.371224	5	7	5	400	46.2	7.68	21.29	5	0
FALSE	High	Master Protein	Solyc02g079880	Eukaryotic translation initiation factor-related protein	0.902	1.047	1.066	1.039	0.0745315	0.758961	0.313397	0.462223	12	28	12	636	70.2	9.64	100.64	12	0
FALSE	High	Master Protein	Solyc02g079930	phosphosulfolactate synthase	0.773	0.856	0.945	1.028	0.000462436	0.0142677	0.713872	0.517869	12	44	12	286	32.1	6.8	149.9	12	0
FALSE	High	Master Protein	Solyc02g079950	photosystem II oxygen-evolving complex protein 3	1.339	1.633	0.687	0.708	0.00801636	1.67854e-10	3.33888e-05	0.0100217	8	44	8	230	24.6	9.64	141.93	8	0
FALSE	High	Master Protein	Solyc02g079960	Thioredoxin	1.033	1.031	1.651	1.694	0.862537	0.944205	9.6987e-10	3.91235e-08	5	12	5	125	14	5.85	27.21	5	0
FALSE	High	Master Protein	Solyc02g080070	Cysteine-rich receptor-like protein kinase 29	1.046	0.921	1.141	1.436	0.957965	0.108765	0.0688295	6.8344e-05	8	17	7	676	75.4	6.57	58.22	8	0
FALSE	High	Master Protein	Solyc02g080130	Chaperone protein dnaJ 50	0.929	0.976	0.933	9.52	0.267689	0.623471	0.497186	1e-17	4	4	4	313	37.3	9.51	8.43	4	0
FALSE	High	Master Protein	Solyc02g080140	Cysteine-rich PDZ-binding protein	1.055	1.196	1.173	0.794	0.981204	0.035683	0.0326904	0.0898953	1	2	1	96	10.8	9.35	7.77	1	0
FALSE	High	Master Protein	Solyc02g080150	DDE_4 domain-containing protein	1.115	0.976	1.026	0.963	0.338126	0.541482	0.572014	0.935844	2	4	2	134	14.9	6.57	8.43	2	0
FALSE	High	Master Protein	Solyc02g080270	Vacuolar protein sorting-associated protein 28 homolog	1.015	1.157	0.967	1.097	0.67644	0.131552	0.934493	0.22276	3	4	3	280	31.3	7.06	11.09	3	0
FALSE	High	Master Protein	Solyc02g080300	Beta-glucosidase 46	1.182	1.071	1.017	0.949	0.102701	0.47292	0.607443	0.863685	3	3	3	516	59.2	5.97	11.03	3	0
FALSE	High	Master Protein	Solyc02g080320	RNA pseudouridine synthase 6, chloroplastic	0.993	1.09	0.909	0.963	0.556987	0.398318	0.430025	0.940343	5	11	5	483	54	8.59	30.55	5	0
FALSE	High	Master Protein	Solyc02g080370	obamovirus multiplication 1	0.971	1.005	1.021	0.838	0.358236	0.690708	0.581435	0.23842	2	4	1	288	32.8	8.7	12.74	2	1
FALSE	High	Master Protein	Solyc02g080420	RNA-binding protein	1.123	1.079	0.996	1.047	0.473464	0.551457	0.825462	0.367379	11	47	4	413	45.7	5.91	173.83	11	7
FALSE	High	Master Protein	Solyc02g080440	Fe-S cluster assembly protein SufB	0.927	0.949	0.823	0.925	0.169047	0.243908	0.0620996	0.786247	12	23	6	546	61.1	5.88	78.71	12	6
FALSE	High	Master Protein	Solyc02g080470	Heat shock protein 70 family	1.044	1.07	0.993	1.019	0.976465	0.561026	0.822073	0.482417	14	31	13	753	84.1	6.44	115.07	14	0
FALSE	Medium	Master Protein	Solyc02g080510	Senescence regulator S40	1.278	1.332	1.221	0.998	0.0108436	0.00175146	0.0113098	0.906606	1	2	1	206	22.7	6.52	4.33	1	0
FALSE	High	Master Protein	Solyc02g080540	ATP synthase gamma chain, chloroplastic	1.138	1.161	0.926	0.942	0.391062	0.13723	0.555991	0.891431	11	60	11	377	41.5	8.02	219.3	11	0
FALSE	High	Master Protein	Solyc02g080570	Soluble starch synthase	0.923	1.01	0.902	0.858	0.147475	0.797635	0.365632	0.356833	35	86	35	1230	139.1	5.97	317.82	35	0
FALSE	High	Master Protein	Solyc02g080630	Lactoylglutathione lyase	0.953	0.932	0.896	1.03	0.275407	0.182791	0.311028	0.482526	18	193	15	341	38.5	7.09	700.24	18	3
FALSE	High	Master Protein	Solyc02g080650	ataxin-10-like	0.879	0.906	0.862	1.006	0.0374566	0.0970035	0.166843	0.656209	3	7	3	501	55.6	5.29	23.99	3	0
FALSE	High	Master Protein	Solyc02g080670	L-ascorbate oxidase-like protein	0.92	0.871	0.956	1.058	0.201713	0.0724385	0.764972	0.454902	2	3	2	548	62.1	9.45	12.33	2	0
FALSE	High	Master Protein	Solyc02g080800	deoxyhypusine synthase	1.103	1.07	1.107	1.011	0.604359	0.629798	0.1446	0.55281	9	25	9	381	42.1	5.5	80.28	9	0
FALSE	High	Master Protein	Solyc02g080810	Aminomethyltransferase	0.941	0.893	0.862	0.935	0.217424	0.0551266	0.14242	0.848007	18	77	18	406	44.3	8.44	251.69	18	0
FALSE	Medium	Master Protein	Solyc02g080820	Peroxisomal membrane protein PMP22	1.008	0.977	1.041	1.019	0.659462	0.49115	0.492827	0.5098	1	1	1	185	21.3	10.35	3.25	1	0
FALSE	High	Master Protein	Solyc02g080880	Aspartic proteinase	1.121	1.11	1.654	1.189	0.421742	0.303762	3.85775e-09	0.0550796	9	29	5	534	58.3	7.3	85.17	9	2
FALSE	High	Master Protein	Solyc02g080940	Pyridoxal phosphate homeostasis protein	0.981	0.971	0.892	0.882	0.43905	0.425723	0.319553	0.479544	9	22	9	283	30.8	5.1	83.03	9	0
FALSE	High	Master Protein	Solyc02g080970	Core-2 i-branching beta-n-acetylglucosaminyltransferase family protein	1.091	1.136	1.242	1.138	0.655712	0.189314	0.00715648	0.119005	5	10	5	404	46.1	9.31	25.47	5	0
FALSE	High	Master Protein	Solyc02g080990	Leucine--tRNA ligase	1.016	1.042	0.904	0.905	0.693533	0.881035	0.383614	0.615689	4	6	3	853	96.5	5.85	14.07	4	0
FALSE	High	Master Protein	Solyc02g081030	ERD	0.01	0.01	1.11	0.975	1e-17	1e-17	0.124253	0.776967	6	16	6	537	61.2	8.81	55.47	6	0
FALSE	High	Master Protein	Solyc02g081070	Kinase	1.217	1.168	1.084	1.077	0.0471421	0.10339	0.259355	0.373921	3	3	2	627	68.2	7.12	7.72	3	0
FALSE	High	Master Protein	Solyc02g081140	plant UBX domain-containing protein 4	1.037	1.048	0.984	1.284	0.923535	0.780307	0.941639	0.00676642	12	44	11	304	32.7	6.1	165.14	12	0
FALSE	High	Master Protein	Solyc02g081160	Pyrophosphate--fructose 6-phosphate 1-phosphotransferase subunit beta	1.037	0.985	0.91	0.89	0.87076	0.576292	0.408465	0.51652	28	128	20	569	61.7	6.43	444.77	28	9
FALSE	High	Master Protein	Solyc02g081170	plastid lipid associated protein CHRC	0.996	1.033	0.997	1.212	0.541206	0.931075	0.81773	0.0272556	13	89	13	354	38.9	5.82	362.98	13	0
FALSE	High	Master Protein	Solyc02g081190	1-aminocyclopropane-1-carboxylate oxidase 4	1.038	0.945	1.089	0.969	0.89235	0.227638	0.195033	0.876271	8	39	3	351	40.1	6.7	145.16	8	0
FALSE	High	Master Protein	Solyc02g081200	Octicosapeptide/Phox/Bem1p	1.072	0.95	1.044	1.015	0.834151	0.272255	0.4213	0.523905	20	37	17	778	85.5	5.76	123.59	20	3
FALSE	High	Master Protein	Solyc02g081290	RNA helicase DEAD9	0.855	1.023	1.009	0.957	0.0225344	0.944652	0.709244	0.957751	19	37	17	653	76	8.85	106.27	19	2
FALSE	High	Master Protein	Solyc02g081300	Sucrose synthase	1.056	1.002	1.021	0.947	0.96005	0.729089	0.592486	0.94992	16	31	13	884	100.6	8.24	71.44	16	1
FALSE	High	Master Protein	Solyc02g081310	50S ribosomal protein L15	1.137	1.103	1.012	1.322	0.360787	0.335326	0.703313	0.00153223	6	14	6	282	30.8	11.14	46.29	6	0
FALSE	High	Master Protein	Solyc02g081330	phytoene synthase 2,Pfam:PF00494	1.27	1.057	0.752	0.694	0.0146772	0.671644	0.00153539	0.00523522	4	11	1	438	49.3	8.72	25.95	4	0
FALSE	High	Master Protein	Solyc02g081380	Ras-related protein Rab-5C	1.154	1.072	0.952	0.952	0.280897	0.591028	0.72423	0.956836	8	22	4	200	21.8	6.57	72.21	8	4
FALSE	High	Master Protein	Solyc02g081400	Protein DJ-1	1.001	0.945	0.934	1.027	0.578621	0.297713	0.60728	0.49108	11	76	11	388	42	5.77	331.95	11	0
FALSE	High	Master Protein	Solyc02g081410	Beta-catenin-like protein 1-like	1.014	0.945	0.953	0.895	0.662419	0.232469	0.786254	0.552091	7	13	7	534	60.8	4.96	43.79	7	0
FALSE	High	Master Protein	Solyc02g081430	Microsomal glutathione s-transferase	1.032	1.046	0.874	0.951	0.917124	0.747557	0.154093	0.75297	1	3	1	145	16.4	8.76	9.84	1	0
FALSE	High	Master Protein	Solyc02g081460	Gamma-tubulin complex component	1.026	1.045	1.029	0.905	0.834334	0.791062	0.557199	0.63522	2	2	2	707	79.8	6.71	5.53	2	0
FALSE	Medium	Master Protein	Solyc02g081520	Nijmegen breakage syndrome 1	1.084	0.957	1.008	0.859	0.509228	0.567378	0.881409	0.281673	1	1	1	643	71.6	6.65	0	1	0
FALSE	High	Master Protein	Solyc02g081530	Plant organelle RNA recognition domain protein	1.072	1.022	0.981	0.863	0.642102	0.97623	0.924343	0.295514	1	1	1	407	46.7	9.17	2.42	1	0
FALSE	High	Master Protein	Solyc02g081680	Nucleolar complex protein 2-like protein	1.001	1.025	0.926	0.876	0.58035	0.927368	0.56429	0.449676	7	15	7	750	84.9	7.47	41.61	7	0
FALSE	High	Master Protein	Solyc02g081700	Proteasome subunit alpha type	1.132	1.076	0.97	0.925	0.420793	0.513537	0.92892	0.770894	12	62	12	248	27.2	5.74	243.76	12	0
FALSE	High	Master Protein	Solyc02g081730	3beta-hydroxysteroid-dehydrogenase/decarboxylase isoform 1	0.855	0.837	0.782	0.763	0.0190239	0.0106702	0.0242242	0.033715	9	24	5	419	45.7	8.65	63.53	9	0
FALSE	High	Master Protein	Solyc02g081810	H/ACA ribonucleoprotein complex subunit 4	1.022	0.959	0.897	0.791	0.744631	0.34071	0.323777	0.0775436	21	59	21	616	68.8	9.39	221.35	21	0
FALSE	High	Master Protein	Solyc02g081830	Haloacid dehalogenase-like hydrolase	0.992	0.98	1.161	1.387	0.50929	0.502272	0.0394867	0.000305923	13	46	13	256	28.9	6.9	148.27	13	0
FALSE	High	Master Protein	Solyc02g081840	translocator assembly/maintenance protein	0.941	0.942	0.912	1.019	0.216859	0.263993	0.395399	0.577277	2	3	2	350	39.6	8.94	9.15	2	0
FALSE	High	Master Protein	Solyc02g081880	Molybdenum cofactor sulfurase	0.972	0.935	0.894	0.864	0.379965	0.179002	0.316692	0.389124	12	46	12	310	34.1	8.03	167.91	12	0
FALSE	High	Master Protein	Solyc02g081910	DNA topoisomerase 1	1.018	1.048	0.913	0.896	0.776224	0.735366	0.418529	0.571956	8	10	8	1175	131	9.28	28.88	8	0
FALSE	High	Master Protein	Solyc02g081920	Ribulose-1,5 bisphosphate carboxylase/oxygenase large subunit N-methyltransferase, chloroplastic	0.976	1.004	0.866	0.865	0.418292	0.725842	0.144689	0.387583	5	10	5	509	58.3	5.83	29.14	5	0
FALSE	High	Master Protein	Solyc02g081940	multiple RNA-binding domain-containing protein 1 isoform X1	0.994	1.041	1.029	1.02	0.563437	0.833832	0.553095	0.590591	10	14	10	839	94.1	6.51	39.2	10	0
FALSE	High	Master Protein	Solyc02g081950	RNA ligase/cyclic nucleotide phosphodiesterase	1.043	1.011	1.047	1.086	0.838304	0.962754	0.568016	0.468298	1	1	1	241	27.2	7.03	4.46	1	0
FALSE	High	Master Protein	Solyc02g081960	SWAP	1.106	1.11	1.005	0.981	0.568585	0.270041	0.740096	0.782831	26	64	9	804	89	5.03	227.22	26	17
FALSE	High	Master Protein	Solyc02g081980	Apyrase	0.97	0.895	0.806	0.857	0.35017	0.062515	0.0254917	0.341494	10	38	9	449	49.4	8.84	131.29	10	1
FALSE	High	Master Protein	Solyc02g082000	40S ribosomal protein S15	0.827	0.903	0.977	1.171	0.00446281	0.0936368	0.95823	0.0489364	5	26	3	151	17.3	10.36	75.06	5	2
FALSE	High	Master Protein	Solyc02g082020	Unknown protein	1.102	1.044	0.951	0.868	0.409591	0.794248	0.752068	0.280099	4	8	4	114	12.6	10.76	27.48	4	0
FALSE	High	Master Protein	Solyc02g082030	Protein TRIGALACTOSYLDIACYLGLYCEROL 2, chloroplastic	1.024	1.003	0.916	0.973	0.810895	0.739751	0.430664	0.81431	13	44	13	389	43	8.9	153.09	13	0
FALSE	High	Master Protein	Solyc02g082080	Copper transporter	1.327	1.335	1.023	0.867	0.0106159	0.000922483	0.576715	0.401704	2	2	2	149	16.8	8.63	6.18	2	0
FALSE	High	Master Protein	Solyc02g082130	Surfeit locus protein 6	1.147	1.068	0.986	0.944	0.237601	0.568676	0.893502	0.955695	7	10	7	357	41.7	9.76	17.81	7	0
FALSE	Medium	Master Protein	Solyc02g082140	galactan beta-1,4-galactosyltransferase GALS3	1.254	1.166	0.897	0.827	0.0273383	0.0910343	0.358015	0.163496	1	1	1	510	57.7	9.01	3.25	1	0
FALSE	High	Master Protein	Solyc02g082180	DNA helicase	1.168	1.095	0.933	1.011	0.195807	0.354786	0.591011	0.63729	16	30	15	834	93.3	6.06	85.47	16	0
FALSE	High	Master Protein	Solyc02g082190	CTP synthase	1.135	1.159	1.031	1.054	0.238014	0.0652159	0.565575	0.461705	4	6	3	600	65.7	7.06	16.9	4	0
FALSE	High	Master Protein	Solyc02g082200	Glutaredoxin	1.054	1.099	0.917	0.95	0.979655	0.402117	0.473755	0.985448	2	4	2	176	19.4	8.16	11.13	2	0
FALSE	High	Master Protein	Solyc02g082220	Protein transport protein Sec24-like	1.053	0.986	0.924	0.958	0.991317	0.580725	0.510257	0.963127	22	81	22	1083	119.2	8.47	266.5	22	0
FALSE	High	Master Protein	Solyc02g082230	Serine/threonine-protein phosphatase	1.101	1.042	0.954	0.886	0.621041	0.875205	0.807056	0.510681	5	13	4	384	43	6.27	35.12	5	0
FALSE	High	Master Protein	Solyc02g082250	Thioredoxin reductase	1.124	1.307	1.022	0.992	0.458222	0.00175623	0.569069	0.667416	10	31	7	367	39.1	7.91	162.2	10	3
FALSE	High	Master Protein	Solyc02g082270	RNA-binding protein 38-like	0.878	0.857	1.091	0.991	0.0382575	0.0135447	0.207416	0.729943	4	13	4	282	30.6	9.14	55.53	4	0
FALSE	High	Master Protein	Solyc02g082280	Trafficking protein particle complex subunit 11	0.921	1.015	0.96	0.849	0.135406	0.849239	0.840766	0.29249	28	59	28	1176	131	6.06	194.92	28	0
FALSE	High	Master Protein	Solyc02g082340	RNA polymerase I-specific transcription initiation factor RRN3	1.073	1.041	1.002	0.967	0.747446	0.809281	0.78676	0.914622	5	9	5	617	69.9	5.02	30.06	5	0
FALSE	High	Master Protein	Solyc02g082350	Plant intracellular Ras-group-related LRR protein	1.13	1.066	1.022	0.957	0.423729	0.637844	0.567982	0.928033	8	14	8	577	63.6	6.42	43.88	8	0
FALSE	High	Master Protein	Solyc02g082400	Transcription factor jumonji	1.007	1.08	1.118	9.977	0.834039	0.489833	0.132624	1e-17	7	11	7	851	97.5	7.65	40.71	7	0
FALSE	High	Master Protein	Solyc02g082420	RING/U-box superfamily protein	0.01	0.534	0.461	1.26	1e-17	1e-17	1.17684e-14	0.0208455	1	2	1	193	20.1	8.19	7.62	1	0
FALSE	High	Master Protein	Solyc02g082430	MLO-like protein	1.052	1.034	0.993	0.973	0.820554	0.880046	0.843273	0.992939	8	20	8	489	55.9	9.35	72.74	8	0
FALSE	High	Master Protein	Solyc02g082460	Ribonuclease II family protein	0.774	0.85	0.958	0.926	0.000554493	0.0125181	0.829845	0.76649	20	50	20	935	105.1	6.49	185.8	20	0
FALSE	High	Master Protein	Solyc02g082500	50S ribosomal protein L11	0.953	0.991	0.878	0.965	0.276797	0.627724	0.203913	0.851453	4	13	4	155	16.7	9.58	35.77	4	0
FALSE	High	Master Protein	Solyc02g082540	Calcium-binding EF hand family protein	1.16	1.077	1.04	1.028	0.284276	0.534264	0.467781	0.447066	39	86	30	1169	128.4	5.69	296.23	39	9
FALSE	High	Master Protein	Solyc02g082570	PHD finger-like protein	1.153	1.087	1.15	1.011	0.179307	0.479753	0.0840235	0.868239	1	2	1	159	17.3	9.42	7.13	1	0
FALSE	High	Master Protein	Solyc02g082670	WUSCHEL-related homeobox 13	1.145	1.063	1.308	1.047	0.210524	0.611495	0.0016298	0.653579	3	4	3	274	30.7	5.8	10.2	3	0
FALSE	High	Master Protein	Solyc02g082690	Transducin/WD40 repeat-like superfamily protein	0.946	0.842	1.057	0.91	0.242879	0.0121875	0.360699	0.713476	36	89	36	1054	115.6	7.05	302.48	36	0
FALSE	High	Master Protein	Solyc02g082700	High mobility group family	1.146	0.756	0.891	0.63	0.198745	0.000152059	0.349723	4.79665e-05	3	7	3	140	15.7	8.15	11.01	3	0
FALSE	High	Master Protein	Solyc02g082710	tail-anchored protein insertion receptor WRB-like protein	1.078	1.029	0.965	0.899	0.774493	0.960597	0.894033	0.558145	4	10	4	177	20	10.18	36.98	4	0
FALSE	High	Master Protein	Solyc02g082730	Guanosine nucleotide diphosphate dissociation inhibitor	1.09	1.07	1.008	0.976	0.495395	0.536499	0.724659	0.990613	9	24	9	552	60.4	5.02	78.92	9	0
FALSE	High	Master Protein	Solyc02g082740	Dirigent protein	0.905	0.944	0.97	1.201	0.0960293	0.262715	0.905602	0.0360915	1	6	1	190	20.7	8.75	13.05	1	0
FALSE	High	Master Protein	Solyc02g082760	ethylene-responsive catalase	0.951	0.977	1.072	1.081	0.265705	0.460238	0.261318	0.203744	15	56	9	492	56.9	7.21	208.1	15	4
FALSE	High	Master Protein	Solyc02g082800	Ubiquitin domain-containing protein DSK2b	1.071	0.955	0.996	0.947	0.628669	0.459555	0.861068	0.766039	14	60	10	553	58.6	4.97	230.5	14	0
FALSE	High	Master Protein	Solyc02g082810	Poly	1.188	1.131	0.967	0.963	0.0894869	0.215236	0.841007	0.859153	1	2	1	825	93.1	9.6	5.22	1	0
FALSE	High	Master Protein	Solyc02g082830	Phosphoserine aminotransferase	1.025	1.017	0.87	0.838	0.759907	0.872117	0.164266	0.222166	15	58	15	432	47.2	7.91	207.9	15	0
FALSE	High	Master Protein	Solyc02g082840	Protein GRIP	1.138	1.044	1.009	0.925	0.387338	0.82332	0.706599	0.771646	25	49	24	809	92.4	5.06	158.48	25	1
FALSE	High	Master Protein	Solyc02g082860	Isocitrate dehydrogenase [NAD] subunit, mitochondrial	0.99	1.074	1.013	1.053	0.498788	0.609849	0.661252	0.408518	7	15	6	357	39	6.86	51.86	7	0
FALSE	High	Master Protein	Solyc02g082900	Protein STRICTOSIDINE SYNTHASE-LIKE 6	0.687	0.858	0.543	0.585	2.5687e-06	0.0237613	1.05604e-12	4.71496e-06	4	15	4	371	41.3	5.36	56.34	4	0
FALSE	High	Master Protein	Solyc02g082920	acidic extracellular 26 kD chitinase	0.625	0.467	0.804	0.662	4.04381e-09	1e-17	0.0254676	0.000497844	5	17	5	261	28.5	7.21	49.77	5	0
FALSE	High	Master Protein	Solyc02g082930	acidic extracellular 27 kD chitinase	0.561	0.639	0.716	0.989	1.1533e-12	4.54525e-10	0.000352354	0.677783	3	11	3	247	26.6	4.91	35.5	3	0
FALSE	Medium	Master Protein	Solyc02g083140	ribonuclease E	1.116	1.009	0.958	0.987	0.503296	0.762561	0.845803	0.764889	1	1	1	969	107.9	5.35	2.59	1	0
FALSE	High	Master Protein	Solyc02g083180	UPF0548 protein	1.016	1.065	0.932	0.939	0.713221	0.541071	0.618084	0.926292	5	14	5	263	29.6	9.22	40.17	5	0
FALSE	Medium	Master Protein	Solyc02g083190	F-box family protein	1.23	1.422	0.871	4.589	0.0290541	2.94526e-06	0.207815	1e-17	1	1	1	426	49	8.24	2.3	1	0
FALSE	Medium	Master Protein	Solyc02g083220	DNA-directed RNA polymerase subunit	1.09	1.023	1.009	1.157	0.654791	0.947973	0.733749	0.0705015	1	2	1	139	15.7	8.24	5.31	1	0
FALSE	High	Master Protein	Solyc02g083270	anti-PCD protein 2	1.243	1.13	0.909	1.007	0.0673237	0.250136	0.419404	0.584283	6	21	6	373	39.9	5.69	59.81	6	0
FALSE	High	Master Protein	Solyc02g083280	Rhodanese-like domain	0.913	0.966	0.828	0.702	0.117785	0.439724	0.0558099	0.00735513	7	16	7	223	24.7	8.65	52.05	7	0
FALSE	High	Master Protein	Solyc02g083290	Protein kinase domain	1.029	1.008	1.042	1.029	0.800493	0.731277	0.444856	0.509673	12	26	11	562	63.5	5.66	86.81	12	1
FALSE	High	Master Protein	Solyc02g083340	Phospholipase D	1.209	1.089	1.004	0.918	0.114898	0.424712	0.744595	0.708599	11	28	10	866	98.6	7.3	65.34	11	0
FALSE	High	Master Protein	Solyc02g083350	RNA polymerase 2 largest subunit 1	0.949	0.945	1.009	1.061	0.29516	0.295566	0.726776	0.427281	4	5	4	523	55.1	5.11	12.02	4	0
FALSE	High	Master Protein	Solyc02g083390	2-oxoglutarate	1.265	1.211	0.956	0.854	0.0421838	0.0399891	0.818622	0.328631	8	22	7	267	29.9	7.01	87.21	8	1
FALSE	High	Master Protein	Solyc02g083410	Phytoene dehydrogenase chloroplastic chromoplastic-like	1.052	1.05	0.982	0.988	0.853136	0.665209	0.911481	0.759124	5	8	5	927	101.5	8.07	19.37	5	0
FALSE	High	Master Protein	Solyc02g083460	Eukaryotic aspartyl protease family protein	1.134	1.015	0.951	1.082	0.247019	0.96227	0.696711	0.389408	2	4	2	539	58.1	5.83	13.65	2	0
FALSE	High	Master Protein	Solyc02g083500	cell wall integrity/stress response component	0.883	1.028	0.766	0.96	0.0404236	0.936593	0.00595159	0.969947	6	19	6	207	22.4	6.33	83.28	6	0
FALSE	High	Master Protein	Solyc02g083560	Vacuolar protein sorting-associated protein 35	1.014	1.057	1.024	1.065	0.756822	0.631333	0.569703	0.321031	18	48	5	790	89.5	5.3	125.04	18	2
FALSE	High	Master Protein	Solyc02g083580	Rac-like GTP binding protein	0.981	0.948	0.979	0.946	0.445901	0.239036	0.960542	0.957948	9	24	1	197	21.5	9.22	101.5	9	8
FALSE	High	Master Protein	Solyc02g083590	dehydroquinate synthase	0.831	0.792	0.964	0.868	0.00932517	0.000367492	0.870405	0.380843	17	52	17	442	48.1	8.15	182.68	17	0
FALSE	High	Master Protein	Solyc02g083620	Ascorbate peroxidase	1.027	0.961	1.019	0.872	0.776298	0.333757	0.594873	0.374768	11	26	9	289	32	6.55	89.09	11	0
FALSE	High	Master Protein	Solyc02g083630	Ascorbate peroxidase	1.022	0.993	1.023	0.911	0.746483	0.624519	0.572124	0.674196	7	11	7	292	32.4	7.59	47.08	7	0
FALSE	High	Master Protein	Solyc02g083700	Alpha-mannosidase	1.125	0.886	1.109	1.531	0.463512	0.0489076	0.135137	1.25377e-05	24	84	23	1009	113.4	6.32	309.73	24	0
FALSE	High	Master Protein	Solyc02g083710	26S proteasome non-ATPase regulatory subunit 4-like protein	1.016	1.045	1.066	0.983	0.695925	0.856137	0.307779	0.713393	15	66	14	403	42.7	4.6	273.21	15	1
FALSE	High	Master Protein	Solyc02g083750	DNA-binding storekeeper transcriptional regulator	1.056	1.067	1.039	0.982	0.874924	0.570417	0.462395	0.814093	7	14	6	421	46.8	4.84	41.29	7	0
FALSE	High	Master Protein	Solyc02g083800	Cold-shock protein	1.086	1.025	1.049	0.918	0.687149	0.981714	0.440475	0.755455	9	21	8	230	23.3	7.75	82.61	9	1
FALSE	High	Master Protein	Solyc02g083810	Ferredoxin--NADP reductase, chloroplastic	1.111	1.001	0.812	0.813	0.548662	0.729017	0.0304488	0.137986	15	84	9	370	41.6	8.73	304.4	15	7
FALSE	High	Master Protein	Solyc02g083820	Armadillo repeat only 2	1.09	1.023	1.125	1.119	0.69269	0.932089	0.0920444	0.123101	6	12	3	655	72	7.24	40.27	6	0
FALSE	High	Master Protein	Solyc02g083860	2-oxoglutarate	0.954	0.986	0.817	0.815	0.283243	0.554961	0.0316797	0.156208	15	71	15	362	40.9	5.39	221.84	15	0
FALSE	Medium	Master Protein	Solyc02g083880	Gibberellin-regulated protein 3	1.406	0.996	1.019	0.802	0.000211261	0.783231	0.683544	0.0923718	1	2	1	103	11	8.62	4.22	1	0
FALSE	High	Master Protein	Solyc02g083900	Transformation/transcription domain associated protein	1.005	1.043	0.965	0.969	0.610662	0.886903	0.915269	0.909372	48	96	48	3913	440.2	7.12	308.72	48	0
FALSE	Medium	Master Protein	Solyc02g083940	Transducin/WD40 repeat-like superfamily protein	1.087	1.063	1.024	0.95	0.721779	0.634647	0.582715	0.988748	1	1	1	332	36.9	6.44	0	1	0
FALSE	Medium	Master Protein	Solyc02g084000	Transcription initiation factor TFIID subunit 14b	1.048	1.018	1.069	0.971	0.993602	0.891671	0.317091	0.832339	1	1	1	268	30.5	6.47	2.95	1	0
FALSE	High	Master Protein	Solyc02g084030	Peptide methionine sulfoxide reductase MsrA	1.066	1.035	1.057	1.069	0.71463	0.819315	0.363722	0.258158	3	6	3	252	28.6	7.9	23.99	3	0
FALSE	High	Master Protein	Solyc02g084220	hypothetical protein	1.035	0.997	1.056	1.135	0.910192	0.709479	0.380349	0.0989175	1	3	1	204	22.3	5.99	8.23	1	0
FALSE	High	Master Protein	Solyc02g084240	H1 histone-like protein	1.166	1.255	0.949	0.924	0.258557	0.00696214	0.763437	0.773968	8	25	8	222	24.4	10.4	86.95	8	0
FALSE	Medium	Master Protein	Solyc02g084245	Unknown protein	1.285	1.143	1.189	1.118	0.0279195	0.183992	0.0201244	0.122191	1	1	1	19	2.3	12	2.57	1	0
FALSE	High	Master Protein	Solyc02g084340	Pre-mRNA-splicing factor CWC25-like protein	1.22	1.012	1.078	0.953	0.0457656	0.925537	0.282333	0.789648	5	8	5	451	52.4	9.86	9.97	5	0
FALSE	High	Master Protein	Solyc02g084360	V-type proton ATPase proteolipid subunit	0.901	0.915	0.858	0.937	0.0743773	0.134037	0.147803	0.920985	3	5	3	165	16.7	8.46	8.08	3	0
FALSE	High	Master Protein	Solyc02g084440	Fructose-bisphosphate aldolase	1.107	1.089	0.874	0.866	0.576061	0.417638	0.191598	0.367849	23	168	11	392	42.4	8	557.78	23	15
FALSE	High	Master Protein	Solyc02g084490	Golgin candidate 6	1.157	1.11	1.287	0.909	0.265484	0.315598	0.0018459	0.687559	1	2	1	433	48.2	5.19	5.59	1	0
FALSE	High	Master Protein	Solyc02g084550	altered inheritance of mitochondria protein	0.293	0.416	1.006	0.585	1e-17	1e-17	0.912353	9.20905e-05	2	5	2	226	24.2	9.19	21.47	2	0
FALSE	High	Master Protein	Solyc02g084600	Leucine-rich repeat receptor-like protein kinase family protein	1.11	0.619	1.027	1.137	0.408112	5.25846e-12	0.542654	0.120244	2	6	2	216	23.7	7.62	21.65	2	0
FALSE	High	Master Protein	Solyc02g084640	Aldehyde dehydrogenase	1.03	0.964	1.053	0.798	0.793917	0.374612	0.361917	0.11081	9	22	8	489	54.5	6.99	67.41	9	1
FALSE	High	Master Protein	Solyc02g084690	FG-GAP repeat-containing protein	0.683	0.999	1.181	0.998	1.30989e-07	0.750743	0.0349413	0.654141	12	32	12	697	77.4	7.94	111.15	12	0
FALSE	High	Master Protein	Solyc02g084760	Ubiquitin-conjugating enzyme	0.968	1.045	1.024	1.046	0.393058	0.75583	0.561487	0.329601	3	12	1	161	18.3	7.46	44.93	3	2
FALSE	High	Master Protein	Solyc02g084810	G-protein coupled receptor	1.11	1.016	0.991	0.918	0.555768	0.891274	0.873104	0.723063	4	11	4	413	44.8	6	32.6	4	0
FALSE	High	Master Protein	Solyc02g084820	UDP-Glycosyltransferase superfamily protein	1.109	1.077	1.057	0.899	0.541588	0.508522	0.368072	0.609833	8	19	8	477	53.5	9.35	59.02	8	0
FALSE	High	Master Protein	Solyc02g084840	Dehydrin	1.345	1.078	7.521	0.786	0.0036787	0.585593	1e-17	0.10976	2	7	2	157	16.7	7.84	24.33	2	0
FALSE	High	Master Protein	Solyc02g084850	Abscisic acid and environmental stress-inducible protein TAS14	0.992	1.505	0.828	0.8	0.738414	9.15659e-05	0.0621028	0.116314	4	11	4	130	13.9	6.54	34.56	4	0
FALSE	High	Master Protein	Solyc02g084920	fruit-specific protein TOM2A11	1.076	0.93	1.07	1.12	0.66418	0.205652	0.274128	0.166907	8	46	8	223	24.6	6.33	176.59	8	0
FALSE	High	Master Protein	Solyc02g084990	Mannan endo-1,4-beta-mannosidase	1.007	1.037	0.677	0.55	0.614909	0.93686	4.85557e-05	1.08677e-07	3	5	3	434	49.8	9.51	15.89	3	0
FALSE	High	Master Protein	Solyc02g085000	netrin receptor DCC	1.037	1.037	0.968	0.89	0.985392	0.802859	0.966371	0.466857	2	2	2	462	52.1	5.02	2.96	2	0
FALSE	High	Master Protein	Solyc02g085020	dihydroflavonol 4-reductase	0.577	0.764	0.605	0.883	3.05533e-13	0.00015292	7.12265e-08	0.498393	1	1	1	379	42.3	6.4	2.69	1	0
FALSE	High	Master Protein	Solyc02g085040	GAMMA carbonic anhydrase	1.105	0.94	0.884	1.003	0.592772	0.209093	0.249999	0.60039	11	47	10	270	29.2	6.73	175.47	11	0
FALSE	High	Master Protein	Solyc02g085050	Soluble inorganic pyrophosphatase	0.961	1.027	0.981	1.041	0.436872	0.906307	0.999486	0.546028	8	29	4	214	24	6.15	96.39	8	0
FALSE	High	Master Protein	Solyc02g085080	alpha/beta-Hydrolases superfamily protein	1.1	1.043	0.979	1.039	0.635723	0.876404	0.963259	0.387721	6	12	6	422	47.1	9.44	36.07	6	0
FALSE	High	Master Protein	Solyc02g085100	Glucose-6-phosphate 1-epimerase	1.056	1.04	0.961	0.937	0.942878	0.923289	0.823346	0.874126	13	49	13	302	33.3	7.18	188.9	13	0
FALSE	High	Master Protein	Solyc02g085180	alpha/beta fold family protein	1.3	0.871	0.916	0.849	0.018333	0.0292291	0.440072	0.266038	3	5	3	332	36.8	8.72	13.85	3	0
FALSE	High	Master Protein	Solyc02g085230	U3 small nucleolar RNA-associated protein 22	0.955	0.958	0.934	1.074	0.294994	0.334664	0.568705	0.248322	21	32	21	1051	119.7	8.05	98.37	21	0
FALSE	High	Master Protein	Solyc02g085250	FAD dependent oxidoreductase	0.951	0.909	0.862	0.979	0.267058	0.108775	0.143412	0.753312	14	38	14	563	61.5	7.27	121.54	14	0
FALSE	High	Master Protein	Solyc02g085280	Ribosomal protein L6	1.051	1.024	0.978	0.975	0.941267	0.987887	0.99028	0.868162	6	15	5	102	11.6	9.74	41.34	6	0
FALSE	High	Master Protein	Solyc02g085350	Succinate dehydrogenase [ubiquinone] flavoprotein subunit, mitochondrial	0.87	0.938	0.956	1.134	0.0363384	0.196596	0.803166	0.091905	23	137	23	669	73.9	6.84	550.43	23	0
FALSE	High	Master Protein	Solyc02g085420	U1 small nuclear ribonucleoprotein 70 kDa	0.839	0.943	0.988	0.972	0.0107009	0.24882	0.868657	0.900512	20	72	20	475	56.5	8.84	262.36	20	0
FALSE	High	Master Protein	Solyc02g085520	Adenylosuccinate synthetase	1.055	1.055	0.93	0.918	0.843803	0.643882	0.606196	0.71206	18	63	7	581	64.5	7.87	225.04	18	0
FALSE	High	Master Protein	Solyc02g085570	U2 snRNP auxiliary factor large subunit	1.2	1.07	1.014	1.018	0.149481	0.627955	0.642177	0.574167	9	18	8	558	62.4	7.3	64.6	9	1
FALSE	High	Master Protein	Solyc02g085590	vicilin-like seed storage protein At2g18540	1.159	1.124	8.432	1.195	0.145681	0.226741	1e-17	0.0636658	7	10	7	687	80.8	5.12	27.6	7	0
FALSE	High	Master Protein	Solyc02g085640	Xaa-Pro aminopeptidase 1	0.953	1.032	0.928	0.906	0.255407	0.984261	0.538096	0.662147	11	29	9	655	72.9	6.42	112.27	11	0
FALSE	Medium	Master Protein	Solyc02g085670	Major facilitator superfamily protein	1.475	0.278	0.849	1.584	0.000135141	1e-17	0.0968987	1.74842e-06	1	3	1	496	54.1	8.73	5.57	1	0
FALSE	High	Master Protein	Solyc02g085700	geranylgeranyl pyrophosphate synthetase	1.001	0.925	0.988	1.097	0.578836	0.162649	0.903662	0.173169	10	35	8	360	39.2	6.8	103.82	10	2
FALSE	High	Master Protein	Solyc02g085730	allene oxide cyclase	1.012	1.034	0.824	0.846	0.647802	0.958092	0.0505926	0.27067	8	35	8	244	26.5	8.56	142.61	8	0
FALSE	High	Master Protein	Solyc02g085780	Regulator of chromosome condensation	1.081	1.031	0.897	0.971	0.768326	0.992891	0.324547	0.826797	16	46	16	390	41.6	6.9	179.43	16	0
FALSE	High	Master Protein	Solyc02g085790	T-complex protein 1 subunit zeta	1.012	1.013	0.939	0.96	0.666624	0.833349	0.680177	0.97196	25	122	7	535	58.9	6.37	444.51	25	0
FALSE	High	Master Protein	Solyc02g085810	HEAT repeat-containing protein 5B	1.044	1.087	1.002	0.985	0.953696	0.483046	0.743917	0.723765	17	24	17	2403	265.9	5.21	76.38	17	0
FALSE	High	Master Protein	Solyc02g085820	NADPH-dependent diflavin oxidoreductase 1	0.982	1.034	0.993	0.993	0.467612	0.895487	0.835054	0.705382	3	3	3	630	70.8	6.27	8.66	3	0
FALSE	High	Master Protein	Solyc02g085840	RAD23 homolog	1.07	0.999	0.946	0.994	0.659892	0.762338	0.767165	0.839744	6	26	5	225	24.3	4.65	112.96	6	0
FALSE	High	Master Protein	Solyc02g085850	Alpha-1,3-glucosyltransferase	1.011	0.909	0.985	0.951	0.671652	0.108242	0.963773	0.992286	2	3	2	153	17.5	8.53	8.08	2	0
FALSE	High	Master Protein	Solyc02g085870	beta-ketoacyl-coenzyme A synthase	1.218	0.92	1.714	0.811	0.0974428	0.147663	9.8781e-12	0.15633	2	2	1	496	55.8	8.9	5.08	2	1
FALSE	Medium	Master Protein	Solyc02g085920	antigenic heat-stable protein	1.076	1.07	1.075	0.956	0.803276	0.639944	0.250605	0.997915	1	1	1	196	21.7	5.19	3.18	1	0
FALSE	High	Master Protein	Solyc02g086080	Alpha/beta-Hydrolases superfamily protein	1.161	1.071	0.916	0.873	0.277312	0.557058	0.448724	0.411709	2	3	2	110	12.3	6.07	7.35	2	0
FALSE	High	Master Protein	Solyc02g086100	Elongator complex protein 5	0.934	1.03	0.964	1.106	0.212962	0.916795	0.90243	0.235332	3	5	3	167	19.2	4.89	17.05	3	0
FALSE	High	Master Protein	Solyc02g086160	plastidic glucose translocator 1	1.057	1.077	0.938	0.898	0.951458	0.513779	0.65886	0.583892	6	20	6	484	50.7	9.54	57.76	6	0
FALSE	High	Master Protein	Solyc02g086220	Alpha/beta-Hydrolases superfamily protein	1.104	1.039	1.047	1.089	0.399389	0.794736	0.458164	0.305899	2	2	2	340	38	8.82	6.24	2	0
FALSE	High	Master Protein	Solyc02g086300	Class I glutamine amidotransferase-like superfamily protein	1.059	1.009	0.7	0.846	0.83663	0.880689	0.000349493	0.240616	5	10	4	262	30.5	5.72	37.29	5	1
FALSE	High	Master Protein	Solyc02g086320	HEAT repeat-containing protein-like	0.976	0.935	0.885	0.867	0.407611	0.202745	0.273836	0.390197	2	3	2	97	10.2	9.52	12.78	2	0
FALSE	High	Master Protein	Solyc02g086330	HEAT repeat-containing protein-like	1.011	0.866	0.875	0.894	0.893412	0.101709	0.158736	0.420192	8	13	8	1044	117.4	5.05	41.26	8	0
FALSE	High	Master Protein	Solyc02g086452	titin isoform X3	0.831	0.961	1.169	1.11	0.00920774	0.367619	0.0362136	0.162233	63	242	63	1176	133.4	4.42	983.5	63	0
FALSE	High	Master Protein	Solyc02g086454	titin isoform X6	1.188	1.253	1.172	1.223	0.165773	0.00921543	0.0296676	0.0247399	26	85	26	623	70.1	4.13	317.42	26	0
FALSE	High	Master Protein	Solyc02g086456	titin isoform X6	1.122	1.155	1.227	1.182	0.470094	0.077092	0.00784513	0.0369624	7	24	7	171	19.7	4.07	103.52	7	0
FALSE	High	Master Protein	Solyc02g086458	titin isoform X2	1.089	1.143	1.24	1.199	0.703224	0.139748	0.00545547	0.0351757	103	311	103	1337	150.4	4.32	1185.91	103	0
FALSE	High	Master Protein	Solyc02g086490	Oleosin	1.019	1.087	9.356	1.018	0.869779	0.402927	1e-17	0.675006	3	7	3	149	15.6	9.91	17.35	3	0
FALSE	High	Master Protein	Solyc02g086500	Protein RST1	1.066	0.978	0.944	0.964	0.747362	0.563044	0.739162	0.879063	9	10	9	1861	207.3	6.32	22.06	9	0
FALSE	High	Master Protein	Solyc02g086520	Proline-rich receptor-like kinase, putative	1.096	1.052	1.032	0.971	0.654164	0.756887	0.522238	0.821866	17	64	15	545	59.3	6.44	248.66	17	2
FALSE	High	Master Protein	Solyc02g086560	Sirohydrochlorin ferrochelatase-like protein	1.098	1.083	1.023	1.008	0.433098	0.47137	0.646617	0.839757	4	12	4	206	22.6	8.27	54.19	4	0
FALSE	High	Master Protein	Solyc02g086600	Polyribonucleotide nucleotidyltransferase	1.037	1.054	0.906	0.877	0.871944	0.780524	0.407318	0.446215	15	23	15	983	107.1	6.01	77.88	15	0
FALSE	High	Master Protein	Solyc02g086610	Isocitrate dehydrogenase [NADP]	1.052	1.042	0.945	0.993	0.983491	0.785273	0.731764	0.680402	12	51	9	281	31.7	5.95	197.82	12	0
FALSE	High	Master Protein	Solyc02g086660	RNA helicase DEAD10	1.041	1.159	1.403	0.999	0.930029	0.0995201	4.79798e-05	0.622876	9	16	6	714	77.8	9.5	49.46	9	0
FALSE	High	Master Protein	Solyc02g086680	peptide deformylase AF250958	0.983	0.98	1.025	1.025	0.443237	0.496485	0.558113	0.485244	7	18	7	279	31.2	9.25	55.49	7	0
FALSE	High	Master Protein	Solyc02g086710	Monodehydroascorbate reductase	0.929	1.032	0.928	1.03	0.170168	0.979112	0.585598	0.527942	9	20	9	481	52.4	7.25	90.31	9	0
FALSE	High	Master Protein	Solyc02g086730	Ribosomal protein L7/L12	0.995	1.134	0.686	0.796	0.53668	0.228132	3.97968e-05	0.115931	13	40	13	190	19.9	6.06	152.44	13	0
FALSE	High	Master Protein	Solyc02g086750	Tudor/PWWP/MBT superfamily protein	1.015	1.004	0.952	1.008	0.89357	0.885456	0.712904	0.768369	5	5	5	707	76.8	5.17	12.18	5	0
FALSE	High	Master Protein	Solyc02g086780	Proteasome assembly chaperone 3	0.986	0.974	0.925	1.015	0.492199	0.518478	0.51095	0.619124	2	5	2	80	8.6	8.05	15.46	2	0
FALSE	High	Master Protein	Solyc02g086830	Protease Do-like chloroplastic-like	1.294	1.272	0.621	0.473	0.0229618	0.00311472	1.12172e-07	3.56969e-10	11	38	11	430	45.5	7.3	145.42	11	0
FALSE	High	Master Protein	Solyc02g086860	CASP-like protein	1.295	1.174	0.952	0.749	0.0181457	0.0390218	0.784477	0.0290898	1	2	1	428	47.2	6.76	5.41	1	0
FALSE	High	Master Protein	Solyc02g086870	farnesyl protein transferase subunit B	1.048	1.07	0.956	0.886	0.969026	0.667477	0.818126	0.511914	7	19	7	457	50.5	4.92	58.39	7	0
FALSE	High	Master Protein	Solyc02g086880	formate dehydrogenase	0.745	0.738	0.75	0.888	0.000139191	5.61061e-06	0.00196513	0.507241	22	210	22	334	37	6.67	816.06	22	0
FALSE	High	Master Protein	Solyc02g086890	Calcium homeostasis regulator CHoR1	0.979	1.022	0.937	0.862	0.459846	0.978277	0.673924	0.322127	1	2	1	285	31.9	7.17	6.59	1	0
FALSE	High	Master Protein	Solyc02g086910	Peptidyl-prolyl cis-trans isomerase protein	1.074	1.053	1.038	0.943	0.816737	0.767669	0.437567	0.932841	9	26	9	510	55.7	5.14	94.35	9	0
FALSE	High	Master Protein	Solyc02g086940	ARM repeat superfamily protein	1.084	1.046	0.862	0.812	0.750066	0.823147	0.1554	0.145379	7	17	7	341	37.5	5.24	56.78	7	0
FALSE	High	Master Protein	Solyc02g087110	Alpha-dioxygenase	0.857	1.375	1.57	1.934	0.0224004	3.59467e-05	3.70423e-08	2.65996e-11	17	35	17	632	72.9	6.67	113.16	17	0
FALSE	High	Master Protein	Solyc02g087130	Ribonuclease H	0.958	0.933	0.917	0.994	0.418693	0.30816	0.410757	0.888585	2	2	1	288	31.7	7.65	5.42	2	0
FALSE	High	Master Protein	Solyc02g087140	Ribonuclease H	1.071	1.023	1.003	0.945	0.75785	0.991357	0.751887	0.937877	3	3	2	289	31.8	7.88	8.15	3	1
FALSE	High	Master Protein	Solyc02g087150	Heavy metal transport/detoxification superfamily protein	0.85	0.9	0.794	0.835	0.0426896	0.230547	0.0167463	0.212875	2	8	2	186	19.5	4.77	27.35	2	0
FALSE	High	Master Protein	Solyc02g087170	GPI ethanolamine phosphate transferase 1	0.991	0.984	0.882	1.035	0.508368	0.567126	0.229203	0.45254	7	15	7	981	110.8	8.81	41.86	7	0
FALSE	High	Master Protein	Solyc02g087190	Peroxidase	1.205	1.08	1.009	1.03	0.136633	0.560901	0.694231	0.437139	13	59	13	328	36.3	8.22	197.54	13	0
FALSE	High	Master Protein	Solyc02g087220	HhH-GPD domain	1.059	1.072	1.064	0.878	0.944685	0.590967	0.299986	0.435662	2	2	2	186	21	11.46	4.72	2	0
FALSE	High	Master Protein	Solyc02g087230	Ferredoxin-thioredoxin reductase, catalytic chain	1.015	1.051	0.731	0.864	0.690797	0.799577	0.000675639	0.384471	4	11	4	149	16.8	6.87	30.79	4	0
FALSE	High	Master Protein	Solyc02g087240	NADH dehydrogenase [ubiquinone] flavoprotein 1, mitochondrial	1.002	0.901	0.918	0.955	0.592185	0.0941678	0.467757	0.931724	20	81	20	487	53.6	8.03	289.66	20	0
FALSE	High	Master Protein	Solyc02g087250	Chloroplastic group IIA intron splicing facilitator CRS1, chloroplastic	1.115	0.904	0.979	0.839	0.524178	0.0827512	0.950308	0.24774	8	32	8	1261	141.4	9.16	114.27	8	0
FALSE	High	Master Protein	Solyc02g087290	Alpha-mannosidase	1.012	0.954	0.884	0.819	0.666237	0.354645	0.237585	0.181177	26	45	26	1151	132.1	7.21	143.49	26	0
FALSE	High	Master Protein	Solyc02g087300	WD40 repeat	1.067	0.97	1.511	1.323	0.880326	0.425333	3.53973e-07	0.00185827	14	59	13	302	32.4	6.3	265.21	14	1
FALSE	Medium	Master Protein	Solyc02g087350	Hexosyltransferase	0.977	0.527	0.911	0.892	0.583647	1.47393e-12	0.372037	0.405392	1	1	1	366	42.2	8.82	1.93	1	0
FALSE	High	Master Protein	Solyc02g087400	Ankyrin repeat-containing protein	0.944	0.985	0.789	0.725	0.231176	0.518358	0.0143379	0.014009	8	15	8	368	41.5	4.56	57.39	8	0
FALSE	High	Master Protein	Solyc02g087460	Inactive receptor kinase	1.12	1.001	0.949	0.968	0.491995	0.666803	0.759751	0.868701	6	9	6	601	66	7.4	23.83	6	0
FALSE	High	Master Protein	Solyc02g087550	Core-2/I-branching beta-16-N-acetylglucosaminyltransferase family protein	1.102	1.06	0.964	0.842	0.602969	0.698769	0.886298	0.254541	5	10	5	430	49.2	9.11	37.73	5	0
FALSE	High	Master Protein	Solyc02g087620	Inositol hexakisphosphate and diphosphoinositol-pentakisphosphate kinase	1.041	1.097	1.04	0.965	0.922951	0.34662	0.468594	0.92195	17	31	17	1033	117.4	6.7	93.55	17	0
FALSE	High	Master Protein	Solyc02g087640	Protein arginine methyltransferase NDUFAF7	1.074	1.105	1.03	1.012	0.632584	0.245208	0.567858	0.701471	5	6	5	482	53.2	5.52	22.51	5	0
FALSE	High	Master Protein	Solyc02g087710	FACT complex subunit SSRP1	1.222	1.024	1.032	0.885	0.0931983	0.929347	0.493196	0.489742	17	32	17	639	71	5.83	111.09	17	0
FALSE	High	Master Protein	Solyc02g087720	Transmembrane protein	1.192	1.037	0.987	0.947	0.148125	0.903023	0.939957	0.973946	8	18	8	678	75.8	7.56	53.26	8	0
FALSE	Low	Master Protein	Solyc02g087730	F-box domain, cyclin-like protein	1.223	1.095	1.051	1.049	0.0946674	0.430366	0.370759	0.356328	1	2	1	496	54.7	7.06	4.87	1	0
FALSE	High	Master Protein	Solyc02g087750	Ubiquitin-conjugating enzyme	0.891	1.064	1.137	1.131	0.0607412	0.545802	0.0780759	0.0861824	2	9	1	152	17.3	5.58	39.83	2	0
FALSE	High	Master Protein	Solyc02g087760	SUN-like protein 7	1.238	1.072	0.928	0.735	0.0671203	0.594001	0.555846	0.0204866	3	6	3	556	61.1	9.66	10.92	3	0
FALSE	High	Master Protein	Solyc02g087770	Aldose 1-epimerase	1.178	0.764	0.656	0.54	0.215075	0.000127274	2.83972e-06	6.20142e-07	10	38	9	353	39	9.45	125.41	10	1
FALSE	High	Master Protein	Solyc02g087800	Aldose 1-epimerase	1.041	0.9	0.563	0.806	0.935517	0.078709	3.0459e-11	0.13707	5	13	4	355	39	9.55	47.53	5	0
FALSE	High	Master Protein	Solyc02g087900	Cullin	1.057	1.064	0.997	0.921	0.959274	0.62495	0.81462	0.755784	24	44	12	733	85.2	8.24	126.52	24	12
FALSE	High	Master Protein	Solyc02g087930	60S ribosomal protein L34	1.138	1.095	0.987	0.886	0.387055	0.371035	0.904107	0.491004	6	42	6	120	13.8	11.6	128.24	6	0
FALSE	High	Master Protein	Solyc02g087940	coiled-coil protein	1.095	1.064	0.975	0.903	0.662233	0.674996	0.995314	0.613862	4	10	4	184	20.9	9.06	35.26	4	0
FALSE	High	Master Protein	Solyc02g087970	Mini zinc finger protein	0.965	0.955	0.811	0.725	0.507459	0.530492	0.023775	0.0145916	3	6	3	90	10.1	8.73	28.71	3	0
FALSE	High	Master Protein	Solyc02g088000	Starch synthase, chloroplastic/amyloplastic	0.978	0.952	0.872	0.833	0.434397	0.253085	0.215821	0.184962	18	35	18	768	85.3	6.18	141.94	18	0
FALSE	High	Master Protein	Solyc02g088100	expansin precursor 5	1.402	1.281	0.846	0.672	0.000420143	0.00305655	0.135352	0.00115312	3	14	3	239	25.6	9.11	50.37	3	0
FALSE	High	Master Protein	Solyc02g088110	Polypyrimidine tract-binding protein	1.055	1.001	1.018	0.96	0.818045	0.8054	0.617711	0.970588	5	6	5	466	50.1	6.8	13.05	5	0
FALSE	High	Master Protein	Solyc02g088260	glycine-rich protein	1.014	1.016	0.984	0.987	0.669801	0.851476	0.91059	0.718429	15	70	15	362	41.7	4.7	288.77	15	0
FALSE	High	Master Protein	Solyc02g088270	hypothetical protein	0.079	0.08	1.549	2.108	1e-17	1e-17	6.13876e-07	7.56259e-11	4	9	4	250	28.9	9.74	20.45	4	0
FALSE	High	Master Protein	Solyc02g088290	ARF guanine-nucleotide exchange factor GNL1	1.144	1.017	0.991	1.03	0.326046	0.91359	0.902443	0.461732	6	10	4	976	109.7	5.99	31.46	6	0
FALSE	High	Master Protein	Solyc02g088300	ERD	1.017	0.984	1.019	1.022	0.713732	0.536034	0.617754	0.536594	4	8	4	716	81	8.73	20.2	4	0
FALSE	High	Master Protein	Solyc02g088350	glutamate NMDA receptor subunit epsilon-1%2C putative	0.985	1.038	0.83	0.766	0.647146	0.8445	0.0499975	0.034266	2	4	2	424	47.3	6.2	16.57	2	0
FALSE	High	Master Protein	Solyc02g088390	Lamin-like protein	1.403	1.114	1.141	0.73	0.00155298	0.301375	0.0698658	0.0182016	2	10	2	175	19.8	9.19	29.36	2	0
FALSE	High	Master Protein	Solyc02g088460	Chorismate mutase	1.075	1.051	0.934	0.858	0.783308	0.760586	0.590913	0.353998	5	17	5	370	42	8.75	55.06	5	0
FALSE	High	Master Protein	Solyc02g088490	Saccharopine dehydrogenase	1.006	0.945	0.887	0.816	0.624055	0.210973	0.305663	0.163626	10	35	10	451	49.3	8.81	97.84	10	0
FALSE	High	Master Protein	Solyc02g088500	Glycosyltransferase	1.027	0.902	0.87	0.729	0.785811	0.0753486	0.176768	0.0121295	7	19	7	462	51.2	4.98	61.79	7	0
FALSE	High	Master Protein	Solyc02g088550	Ubiquitin conjugation factor E4	0.995	1.061	1.045	1.029	0.541726	0.60706	0.438656	0.467483	15	46	13	512	59.1	5.38	156.91	15	2
FALSE	High	Master Protein	Solyc02g088580	Plant calmodulin-binding protein-like protein	1.151	1.062	1.067	0.946	0.185292	0.638917	0.344194	0.732697	1	1	1	705	76.1	9.83	2.65	1	0
FALSE	High	Master Protein	Solyc02g088610	LeHSP110/ClpB heat shock protein	0.809	0.854	0.982	1.128	0.00378631	0.0117283	0.954089	0.122966	52	259	44	980	110.3	6.55	892.86	52	9
FALSE	High	Master Protein	Solyc02g088620	Membrane-anchored ubiquitin-fold protein	1.303	1.275	1.283	1.122	0.0146974	0.00328538	0.0022377	0.122899	1	1	1	117	12.8	8.16	3.67	1	0
FALSE	High	Master Protein	Solyc02g088660	BAG family molecular chaperone regulator 8, chloroplastic-like	1.043	1.018	1.036	0.982	0.933702	0.998452	0.498431	0.85905	4	10	4	263	29.5	10.33	31.18	4	0
FALSE	High	Master Protein	Solyc02g088690	UDP-glucose 6-dehydrogenase	1.132	1.082	10.099	10.034	0.26429	0.500739	1e-17	1e-17	13	61	2	328	35.9	8.19	216.65	13	0
FALSE	High	Master Protein	Solyc02g088700	Mitochondrial processing peptidase	1.039	0.992	1.043	1.012	0.887873	0.600852	0.446295	0.588664	17	74	17	415	45.9	6.25	298.58	17	0
FALSE	High	Master Protein	Solyc02g088720	RNA-binding family protein	1.087	1.057	0.97	0.842	0.699491	0.679782	0.951372	0.234546	8	18	8	610	67.6	8.44	57.24	8	0
FALSE	High	Master Protein	Solyc02g088730	F-box protein	0.919	1.098	0.972	1.114	0.194443	0.357909	0.897429	0.220699	1	1	1	250	29	5.53	4.51	1	0
FALSE	High	Master Protein	Solyc02g088760	50S ribosomal protein L7/L12	0.899	0.962	0.84	0.893	0.0736206	0.406163	0.0821726	0.566703	5	15	4	219	23.9	9.44	38.53	5	0
FALSE	High	Master Protein	Solyc02g088780	Ribosome biogenesis protein WDR12 homolog	0.996	1	0.855	0.852	0.615073	0.795081	0.166471	0.256429	8	22	8	444	49	6.43	74.2	8	0
FALSE	High	Master Protein	Solyc02g088790	RNA-binding protein	0.897	0.898	0.964	0.99	0.118856	0.134696	0.811816	0.928532	4	16	3	373	38.3	5.85	57.67	4	0
FALSE	Medium	Master Protein	Solyc02g088800	Exocyst subunit Exo70 family protein	1.055	1.064	0.97	1.039	0.770292	0.579143	0.960847	0.550333	1	1	1	659	75.6	5.06	2.34	1	0
FALSE	High	Master Protein	Solyc02g088930	furry	1.044	0.985	1.05	0.99	0.957537	0.568535	0.424292	0.733633	2	4	2	138	15.7	9.13	9.79	2	0
FALSE	High	Master Protein	Solyc02g089065	Protein SPIRAL1	1.246	1.144	1.069	1.049	0.0328517	0.236309	0.456395	0.666474	2	8	2	110	11.2	9.31	49.53	2	0
FALSE	High	Master Protein	Solyc02g089070	Eukaryotic translation initiation factor 3 subunit M	1.331	1.243	1.018	1.034	0.00965	0.0202384	0.607851	0.483907	19	61	19	410	46.2	5.12	220.09	19	0
FALSE	High	Master Protein	Solyc02g089090	Receptor-like protein kinase FERONIA	1.35	1.122	1.035	0.901	0.0060473	0.297355	0.475297	0.623942	11	19	10	869	97.1	6.6	64.58	11	0
FALSE	High	Master Protein	Solyc02g089100	small acidic-like protein	0.898	0.987	0.886	1.007	0.0785675	0.54389	0.278502	0.636189	2	2	2	213	24	7.18	6.11	2	0
FALSE	High	Master Protein	Solyc02g089110	Mitochondrial carrier protein	1.098	0.975	0.993	1.149	0.63754	0.439243	0.826717	0.0637494	2	4	2	321	34.5	9.7	14.71	2	0
FALSE	High	Master Protein	Solyc02g089140	B12D protein	1.012	0.773	0.618	1.066	0.709007	0.000232272	7.33678e-07	0.311013	1	1	1	83	9.8	10.14	2.26	1	0
FALSE	High	Master Protein	Solyc02g089150	PI-PLC X domain-containing protein	1.234	1.52	1.423	1.443	0.0793992	2.80798e-06	7.62649e-06	0.00010008	9	33	9	442	49.2	5.64	94.76	9	0
FALSE	High	Master Protein	Solyc02g089175	tRNA	1.02	1.109	1.063	0.907	0.798326	0.261546	0.32181	0.616959	12	29	12	606	66.2	7.65	99.21	12	0
FALSE	High	Master Protein	Solyc02g089200	TM29	1.008	0.979	1.013	0.816	0.627223	0.492692	0.642442	0.155846	3	5	3	246	28.5	8.12	14.23	3	0
FALSE	High	Master Protein	Solyc02g089230	DSBA-like thioredoxin domain	1.013	1.013	0.997	0.977	0.739239	0.905707	0.792337	0.815412	7	15	7	235	26.5	8.51	56.15	7	0
FALSE	High	Master Protein	Solyc02g089260	Auxin transport protein BIG	0.989	1.032	1.001	1.054	0.495086	0.942927	0.778366	0.357509	103	254	103	5104	565.1	6.2	873.41	103	0
FALSE	High	Master Protein	Solyc02g089280	40S ribosomal protein S9-2	0.943	1.005	0.962	0.978	0.299619	0.860172	0.83987	0.984228	3	4	3	182	21.5	9.44	11.44	3	0
FALSE	High	Master Protein	Solyc02g089360	SMAD/FHA domain-containing protein	1.174	1.008	1.059	0.879	0.227504	0.746392	0.339531	0.474144	6	10	6	849	95	5.97	38	6	0
FALSE	High	Master Protein	Solyc02g089440	Hexosyltransferase	1.226	1.061	0.981	0.773	0.0368314	0.552093	0.906508	0.0513437	12	27	11	547	63.2	7.85	70.69	12	1
FALSE	High	Master Protein	Solyc02g089560	Pentatricopeptide repeat	1.072	1.092	0.931	0.897	0.706581	0.39283	0.582529	0.606014	2	4	2	218	24.9	9.28	9.82	2	0
FALSE	High	Master Protein	Solyc02g089600	Ribosomal RNA-processing protein 7	1.047	1.014	1.037	0.803	0.795605	0.991511	0.64188	0.125423	4	9	2	332	38.3	9.33	25.52	4	2
FALSE	High	Master Protein	Solyc02g089620	proline dehydrogenase	1.406	1.178	0.784	0.652	0.00112892	0.0744906	0.017502	0.000384123	4	7	4	496	55.8	6.67	25.41	4	0
FALSE	High	Master Protein	Solyc02g089680	Protein trichome birefringence-like 19	1.44	1.266	1.164	0.999	3.95962e-05	0.00269249	0.0505665	0.763508	5	7	5	427	49.4	6.37	23.5	5	0
FALSE	High	Master Protein	Solyc02g089720	Beta-glucan-binding protein 1	1.105	0.982	1.122	1.108	0.567845	0.514688	0.100537	0.149214	12	31	12	719	80.1	6.83	110.77	12	0
FALSE	High	Master Protein	Solyc02g089800	Nuclear matrix constituent-like protein 1	1.079	0.989	1.118	1.152	0.784773	0.589542	0.114931	0.0812324	31	54	30	1086	124.9	5.19	146.24	31	1
FALSE	High	Master Protein	Solyc02g089810	Translation initiation factor eIF-2B subunit delta	0.953	0.974	1	1.007	0.261613	0.430573	0.760551	0.578928	15	37	14	637	70	9.5	127.93	15	1
FALSE	High	Master Protein	Solyc02g089890	PQ-loop repeat family protein / transmembrane family protein	1.033	1.084	0.925	0.908	0.867967	0.491354	0.495464	0.676393	1	1	1	747	83.1	8.73	2.86	1	0
FALSE	Medium	Master Protein	Solyc02g090020	stress regulated protein AY873991	1.086	1.116	0.997	1.054	0.696245	0.236348	0.814257	0.378026	1	2	1	248	26.7	7.01	4.4	1	0
FALSE	High	Master Protein	Solyc02g090030	33 kDa oxygen-evolving protein	1.286	1.279	0.942	0.877	0.0272431	0.002428	0.666188	0.432708	18	104	6	332	35.1	5.96	399.71	18	15
FALSE	High	Master Protein	Solyc02g090090	ethylene responsive proteinase inhibitor 1	1.046	1.044	0.998	0.909	0.958178	0.809205	0.796258	0.673093	14	37	14	472	50.2	4.46	118.4	14	0
FALSE	High	Master Protein	Solyc02g090100	homolog of Synechocystis YCF37	1.234	1.515	0.776	0.834	0.0768543	6.65963e-07	0.0115728	0.251099	5	8	5	162	16.7	6.77	23.46	5	0
FALSE	High	Master Protein	Solyc02g090190	Molybdenum cofactor sulfurase	1.142	1.031	0.969	1.016	0.282662	0.901126	0.944642	0.576552	5	7	5	929	104	5.81	19.11	5	0
FALSE	High	Master Protein	Solyc02g090230	Nuclear pore complex protein NUP58	1.038	1.009	0.964	0.938	0.953172	0.880142	0.902854	0.753506	4	7	3	536	58.2	8.37	21.49	4	0
FALSE	High	Master Protein	Solyc02g090350	Geraniol 8-hydroxylase	1.1	0.977	0.77	0.789	0.503317	0.559867	0.0091469	0.0655048	4	5	4	498	56.2	8.25	15.95	4	0
FALSE	High	Master Protein	Solyc02g090360	L-ascorbate oxidase-like protein	1.312	1.016	1.036	1.13	0.0040225	0.968237	0.508703	0.0838736	6	19	1	538	60.3	9.25	60.89	6	0
FALSE	High	Master Protein	Solyc02g090390	Protein kinase	1.047	1.002	0.994	0.963	0.958644	0.709663	0.825441	0.884544	11	26	5	352	40.2	4.89	87.07	11	2
FALSE	High	Master Protein	Solyc02g090420	50S ribosomal protein L25	0.921	0.974	0.971	0.938	0.204953	0.585405	0.913827	0.704777	6	16	6	242	26.9	9.36	62.19	6	0
FALSE	High	Master Protein	Solyc02g090490	Patatin	1.109	0.939	1.03	0.986	0.362575	0.344386	0.577267	0.934913	2	3	2	412	45	8.28	5.29	2	0
FALSE	High	Master Protein	Solyc02g090570	Transducin/WD40 repeat-like superfamily protein	1.127	1.055	1.002	0.952	0.449942	0.704058	0.773727	0.985536	40	102	40	1620	176.7	8.16	373.73	40	0
FALSE	High	Master Protein	Solyc02g090650	Ran-binding protein in the microtubule-organising centre protein	1.017	0.94	0.966	0.987	0.840258	0.242695	0.914705	0.869046	10	16	10	719	80.5	5.2	54.37	10	0
FALSE	High	Master Protein	Solyc02g090670	Methionine aminopeptidase	0.95	1.027	0.964	0.899	0.263374	0.964876	0.844661	0.622238	2	3	2	344	38	7.17	8.12	2	0
FALSE	High	Master Protein	Solyc02g090750	eukaryotic initiation factor 4A	0.993	1.009	0.886	0.946	0.530222	0.797833	0.258612	0.931396	2	4	2	243	27.2	5.48	8.1	2	0
FALSE	High	Master Protein	Solyc02g090760	hypothetical protein	0.995	1.018	1.121	1.001	0.63116	0.957671	0.149317	0.807411	22	30	22	2317	251.5	6.02	87.08	22	0
FALSE	High	Master Protein	Solyc02g090810	Calcium-binding protein CML19	1	1.143	0.976	0.795	0.615553	0.147939	0.982298	0.0762349	5	11	5	168	19	4.82	41.58	5	0
FALSE	High	Master Protein	Solyc02g090850	CLK4-associating serine/arginine-rich protein	1.205	1.131	1.129	1.022	0.0658394	0.242096	0.129547	0.796523	1	1	1	561	65.5	9.98	2.79	1	0
FALSE	High	Master Protein	Solyc02g090860	Phenylalanine--tRNA ligase alpha subunit	1.077	0.993	1.222	1.252	0.796331	0.587963	0.00895486	0.0121704	24	80	3	490	56.6	8.53	302.29	24	21
FALSE	High	Master Protein	Solyc02g090890	zeaxanthin epoxidase	1.122	1.275	0.937	0.876	0.435569	0.00460071	0.60773	0.467244	12	46	12	669	73	6.68	161.41	12	0
FALSE	High	Master Protein	Solyc02g090910	RNA-binding	1.106	1.024	0.989	1.003	0.585841	0.897	0.861076	0.666229	7	22	7	376	41.1	7.55	65.93	7	0
FALSE	High	Master Protein	Solyc02g091100	2-hydroxyacyl-CoA lyase	1.088	1.091	0.861	0.833	0.714207	0.400999	0.141025	0.20337	24	149	24	574	61.6	6.48	517.94	24	0
FALSE	High	Master Protein	Solyc02g091190	Protein-lysine N-methyltransferase	1.037	1.03	1.077	0.975	0.934869	0.933832	0.248183	0.879727	14	45	14	365	40.2	4.82	191.98	14	0
FALSE	High	Master Protein	Solyc02g091210	Eukaryotic translation initiation factor 5	0.947	1.118	0.96	0.87	0.247082	0.242199	0.861188	0.412321	14	28	3	450	49.6	6.28	85.89	14	5
FALSE	High	Master Protein	Solyc02g091240	Auxin efflux carrier	1.158	1.047	1.038	0.828	0.280329	0.798815	0.482088	0.185816	2	4	2	452	49.9	5.99	10.9	2	0
FALSE	High	Master Protein	Solyc02g091280	ATP-dependent Clp protease proteolytic subunit	1.009	1.09	0.978	0.979	0.644864	0.351861	0.970304	0.786649	10	30	10	309	34.4	8.27	108.92	10	0
FALSE	High	Master Protein	Solyc02g091290	Methionyl-tRNA formyltransferase	1.121	1.069	0.952	0.898	0.483668	0.664651	0.793445	0.604396	5	8	5	360	38.8	7.78	30.79	5	0
FALSE	High	Master Protein	Solyc02g091330	AAR2 protein family	1.01	0.918	1.043	1.059	0.698114	0.160328	0.437557	0.392363	5	6	5	286	32	6.42	21.19	5	0
FALSE	High	Master Protein	Solyc02g091340	Pyridoxal kinase	1.046	1.122	0.919	0.962	0.961488	0.208822	0.510748	0.939681	10	33	10	339	37.4	8.1	120.75	10	0
FALSE	High	Master Protein	Solyc02g091410	Protease Do-like 7	1.107	1.035	1.043	1.051	0.579988	0.968472	0.445432	0.324206	28	61	15	1110	122.1	6.19	214.79	28	13
FALSE	High	Master Protein	Solyc02g091460	Double-stranded RNA-binding	1.051	1.005	0.928	0.977	0.995222	0.742998	0.594429	0.793984	4	10	4	183	20.6	6.95	36.43	4	0
FALSE	High	Master Protein	Solyc02g091490	fructokinase 3	1.103	1.078	0.885	0.84	0.605719	0.497772	0.245122	0.259683	16	61	14	389	41.8	5.8	198.64	16	2
FALSE	High	Master Protein	Solyc02g091500	Calcium-dependent protein kinase	1.123	1.205	1.113	1.097	0.302571	0.0209649	0.13982	0.186412	2	2	2	156	17.1	5.1	5.14	2	0
FALSE	High	Master Protein	Solyc02g091520	Calcium-dependent lipid-binding	1.183	0.934	1.403	1.149	0.187754	0.169062	1.49193e-05	0.0743703	2	2	1	165	19.1	8.62	5.8	2	1
FALSE	High	Master Protein	Solyc02g091530	Protein PTST, chloroplastic	1.013	0.989	0.865	0.824	0.673092	0.58789	0.196566	0.187319	7	20	7	284	32	6.39	69.08	7	0
FALSE	High	Master Protein	Solyc02g091560	Serine hydroxymethyltransferase	0.968	0.95	0.771	0.842	0.357462	0.285451	0.00557729	0.247492	30	175	24	518	57.2	8.18	643.92	30	6
FALSE	High	Master Protein	Solyc02g091580	Oligopeptidase A	1.124	1.108	1.011	0.951	0.467796	0.292614	0.688707	0.972167	40	164	40	810	91.2	6.79	610.51	40	0
FALSE	High	Master Protein	Solyc02g091640	Endoribonuclease E-like protein	1.004	1.004	0.859	0.919	0.637418	0.750256	0.12008	0.734007	7	10	7	425	48.4	6.4	30.4	7	0
FALSE	High	Master Protein	Solyc02g091670	Octicosapeptide/Phox/Bem1p family protein	1.175	1.035	1.228	1.202	0.202664	0.937228	0.0119085	0.038373	4	4	4	270	29.8	5.63	7.54	4	0
FALSE	High	Master Protein	Solyc02g091680	Beta-D-xylosidase	1.281	1.082	0.883	0.917	0.0237411	0.475469	0.215136	0.715771	11	27	10	807	89	6.93	80.93	11	0
FALSE	High	Master Protein	Solyc02g091720	protein RMD5 homolog A	1.032	1.043	0.961	1.011	0.864628	0.832153	0.810361	0.607538	14	28	14	386	43.8	7.4	94.49	14	0
FALSE	High	Master Protein	Solyc02g091790	WD40 repeat	1.141	1.083	1.008	0.862	0.374348	0.524547	0.694697	0.36473	5	11	5	314	34.5	6.84	37.64	5	0
FALSE	High	Master Protein	Solyc02g091840	Leucine rich repeat receptor protein kinase CLAVATA1	1.418	1.41	1.321	1.039	0.00103066	0.000107959	0.000463692	0.409388	16	43	16	1016	111.1	6.71	144.42	16	0
FALSE	High	Master Protein	Solyc02g091890	myb-like protein X	1.685	1.415	100	100	1.93769e-08	0.000326794	1e-17	1e-17	9	13	9	778	84.8	4.32	36.27	9	0
FALSE	High	Master Protein	Solyc02g091900	Cysteine desulfurase IscS	1.047	1.031	1.004	0.97	0.982468	0.985669	0.76566	0.887949	10	32	10	343	38.2	8.21	101.88	10	0
FALSE	High	Master Protein	Solyc02g091920	xyloglucan endotransglucosylase-hydrolase 7	1.157	0.644	0.784	0.543	0.252835	1.6453e-10	0.00861748	5.31519e-08	3	6	3	295	33.5	7.72	23.02	3	0
FALSE	High	Master Protein	Solyc02g091960	Protein CROWDED NUCLEI 4	1.094	0.992	1	0.988	0.636249	0.646161	0.791265	0.735083	11	18	10	486	55.1	5.67	57.15	11	0
FALSE	High	Master Protein	Solyc02g091970	SlBCAT3	0.849	1.064	0.972	0.87	0.0177623	0.701771	0.958044	0.396978	11	41	11	377	40.9	5.58	125.44	11	0
FALSE	High	Master Protein	Solyc02g092000	transmembrane protein	1.314	1.059	0.94	0.787	0.0143271	0.730575	0.674393	0.0830549	9	21	8	258	28.5	9.57	72.28	9	1
FALSE	High	Master Protein	Solyc02g092160	BSD domain-containing protein	1.105	1.089	1.109	0.953	0.585901	0.455045	0.122465	0.973751	10	23	10	486	53.7	4.4	82.16	10	0
FALSE	High	Master Protein	Solyc02g092270	NADH dehydrogenase [ubiquinone] iron-sulfur protein 4, mitochondrial	0.938	0.912	0.928	0.953	0.206182	0.0807442	0.542835	0.992721	6	27	6	156	17.4	9.77	75.7	6	0
FALSE	High	Master Protein	Solyc02g092300	50S ribosomal protein L7/L12	1.043	1.024	0.92	0.938	0.94878	0.946323	0.517124	0.883443	7	13	5	166	17.9	9.45	52.86	7	1
FALSE	High	Master Protein	Solyc02g092330	ADP-ribosylation factor-like protein 8B	0.967	0.994	1.01	0.972	0.357575	0.61359	0.704484	0.885161	5	24	2	184	20.5	8.15	81.33	5	0
FALSE	High	Master Protein	Solyc02g092360	Glycosyl hydrolase family protein 43	1.118	0.973	0.9	0.856	0.319498	0.588941	0.321051	0.211771	4	9	4	467	54.2	7.78	19.18	4	0
FALSE	High	Master Protein	Solyc02g092380	Peptidyl-prolyl cis-trans isomerase-like protein	1.051	1.049	0.97	0.923	0.985749	0.817096	0.956262	0.748207	6	11	6	596	65.9	7.59	29.74	6	0
FALSE	High	Master Protein	Solyc02g092430	60S ribosomal protein L26	1.088	1.116	1.521	1.426	0.581402	0.259144	8.5882e-08	5.67503e-05	8	53	2	146	16.7	10.9	129.95	8	1
FALSE	High	Master Protein	Solyc02g092440	Mitochondrial outer membrane protein porin 2	1.022	1.004	0.952	1.007	0.745347	0.74471	0.792254	0.641833	18	71	12	330	35.4	8.5	286.55	18	6
FALSE	High	Master Protein	Solyc02g092530	Acetamidase/Formamidase	1.323	0.902	0.895	0.958	0.00902735	0.0826136	0.347209	0.971375	4	8	4	463	51	5.95	31.15	4	0
FALSE	High	Master Protein	Solyc02g092580	Peroxidase	0.01	0.01	1.046	0.925	1e-17	1e-17	0.405044	0.813266	4	5	4	332	36.3	9.14	16.43	4	0
FALSE	High	Master Protein	Solyc02g092640	Protein kinase domain	0.842	0.991	1.072	1.089	0.0324618	0.828582	0.404086	0.45768	10	25	4	333	39.3	8.47	92.8	10	0
FALSE	High	Master Protein	Solyc02g092670	Subtilisin-like protease	1.24	0.947	1.144	1.074	0.0710798	0.256078	0.070334	0.315157	22	73	18	754	79.9	6.34	255.53	22	4
FALSE	High	Master Protein	Solyc02g092770	Sigma-B regulation protein RsbQ	0.987	1.055	0.937	1.137	0.49096	0.76068	0.630173	0.111023	2	3	2	272	30.2	4.98	3.49	2	0
FALSE	High	Master Protein	Solyc02g092780	Suppressor of RPS4-RLD 1	1.087	0.973	0.904	0.886	0.724965	0.422573	0.384245	0.521267	3	6	3	1055	118.4	7.61	15.98	3	0
FALSE	High	Master Protein	Solyc02g092800	metal transporter AY196092	0.991	0.881	1.222	1.196	0.498136	0.028321	0.00842363	0.0285328	6	14	6	448	49	8.19	47.44	6	0
FALSE	High	Master Protein	Solyc02g092840	Xyloglucan galactosyltransferase KATAMARI1	1.147	1.145	1.013	0.873	0.265536	0.145011	0.704498	0.42263	5	7	5	514	59.4	7.37	16.13	5	0
FALSE	High	Master Protein	Solyc02g092860	Cytochrome P450	1.095	1.048	0.925	0.863	0.456505	0.724935	0.561684	0.289384	6	15	6	500	56.8	8.81	56.65	6	0
FALSE	High	Master Protein	Solyc02g092880	Maternal effect embryo arrest 59	0.102	1.16	1.148	1.193	1e-17	0.114063	0.0682526	0.0505619	5	23	5	173	19.4	4.82	84.49	5	0
FALSE	High	Master Protein	Solyc02g092910	Mortality factor 4-like protein 1	1.043	0.987	0.961	0.953	0.889158	0.694486	0.902747	0.862543	1	1	1	317	36.2	9.16	3.12	1	0
FALSE	High	Master Protein	Solyc02g092920	Heavy metal atpase 1	1.057	1.159	0.889	0.914	0.972687	0.113191	0.287125	0.724371	17	29	17	851	92.5	8.22	111.3	17	0
FALSE	High	Master Protein	Solyc02g092940	Receptor protein kinase-like protein	0.954	0.778	1.075	0.91	0.291346	0.000198227	0.260476	0.672401	1	2	1	768	83.5	7.02	5.08	1	0
FALSE	High	Master Protein	Solyc02g093000	phosphatidylinositol 3,4,5-trisphosphate 3-phosphatase and protein-tyrosine-phosphatase PTEN2A-like	1.124	1.123	0.974	0.844	0.469222	0.21424	0.967605	0.293715	6	9	5	602	66.2	7.49	32.12	6	0
FALSE	High	Master Protein	Solyc02g093010	Protein RER1	1.133	1.153	1.046	0.957	0.250716	0.157508	0.47853	0.817651	1	1	1	199	23.1	7.94	4	1	0
FALSE	High	Master Protein	Solyc02g093060	tRNA-dihydrouridine synthase	0.981	1.065	1.038	0.983	0.631246	0.607755	0.61813	0.959814	2	5	2	394	45.1	6.46	7.67	2	0
FALSE	High	Master Protein	Solyc02g093080	2-oxoglutarate	0.901	0.954	0.872	0.849	0.0782779	0.308415	0.176876	0.292583	11	27	11	330	36.7	6.09	87.29	11	0
FALSE	High	Master Protein	Solyc02g093140	CBS domain-containing protein CBSX1, chloroplastic	0.889	0.884	0.831	0.873	0.0552221	0.0454479	0.0504752	0.435976	5	16	1	234	25.5	8.73	47.29	5	2
FALSE	High	Master Protein	Solyc02g093160	Filament-like plant protein 7	1.956	1.788	1.442	1.127	4.57123e-12	8.88178e-16	1.47787e-05	0.17001	1	1	1	1054	118	5.4	2.5	1	0
FALSE	High	Master Protein	Solyc02g093170	Cyclin delta-3	0.916	1.036	0.826	0.862	0.126713	0.97281	0.0512819	0.361619	9	21	9	357	39.7	6.1	67.71	9	0
FALSE	High	Master Protein	Solyc02g093210	PI-PLC X domain-containing protein	1.267	1.233	1.117	1.01	0.0161316	0.0360519	0.182004	0.867769	1	3	1	437	47.8	6.86	11.92	1	0
FALSE	High	Master Protein	Solyc02g093270	caffeoyl-CoA O-methyltransferase	1.473	1.108	1.138	0.966	1.01582e-05	0.308354	0.0890535	0.892215	3	6	3	269	30.4	6.32	14.59	3	0
FALSE	High	Master Protein	Solyc02g093290	Nicotinate phosphoribosyltransferase	1.08	0.992	0.937	1.021	0.777717	0.606684	0.647726	0.577022	16	55	16	558	62.2	6.48	198.08	16	0
FALSE	Medium	Master Protein	Solyc02g093300	DNA polymerase	0.837	0.835	0.884	0.99	0.0108213	0.00344408	0.253631	0.692166	1	4	1	1561	172.6	7.02	7.96	1	0
FALSE	High	Master Protein	Solyc02g093310	PI-PLC X domain-containing protein	0.959	0.852	0.852	0.858	0.290053	0.00821733	0.115597	0.328095	6	18	5	412	45.4	7.59	57.78	6	1
FALSE	High	Master Protein	Solyc02g093340	RNA-binding	1.136	1.131	0.952	0.85	0.39486	0.190702	0.782049	0.33316	14	39	13	389	40.2	7.61	148.98	14	1
FALSE	High	Master Protein	Solyc02g093370	altered inheritance of mitochondria protein 32-like	1.137	1.027	0.852	0.993	0.396235	0.971536	0.110352	0.740753	17	61	15	410	45.4	6.79	222.77	17	2
FALSE	High	Master Protein	Solyc02g093410	MAP kinase kinase kinase 24	1.203	1.069	1.034	0.943	0.121304	0.586585	0.5411	0.955175	3	4	1	353	39.9	7.36	10.53	3	1
FALSE	High	Master Protein	Solyc02g093440	Glucuronokinase 1	1.028	1.012	0.968	0.966	0.822676	0.821627	0.936072	0.909366	9	22	9	353	39.1	6.96	82.86	9	0
FALSE	High	Master Protein	Solyc02g093460	tRNA pseudouridine synthase B	0.958	0.962	0.967	0.935	0.462906	0.570097	0.761879	0.652024	4	4	4	539	61.3	8.91	6.91	4	0
FALSE	High	Master Protein	Solyc02g093470	Lysine ketoglutarate reductase trans-splicing protein	1.098	1.004	1.023	0.987	0.613732	0.756371	0.614441	0.751316	3	6	2	399	45.6	8.07	17.28	3	0
FALSE	High	Master Protein	Solyc02g093510	Surfeit locus protein 2	1.044	0.99	0.882	0.983	0.939067	0.60155	0.256824	0.78117	2	5	2	263	29.2	7.52	14.69	2	0
FALSE	High	Master Protein	Solyc02g093520	E3 ubiquitin-protein ligase RGLG2-like	0.969	0.927	1.18	1.186	0.365164	0.13822	0.0237119	0.0455781	5	8	5	492	54.5	5.9	28.4	5	0
FALSE	High	Master Protein	Solyc02g093530	Rab family GTPase	0.944	0.973	0.877	0.879	0.231817	0.441821	0.216499	0.43963	14	56	7	211	23.3	7.88	226.92	14	7
FALSE	High	Master Protein	Solyc02g093550	S-adenosyl-L-methionine-dependent methyltransferases superfamily protein	1.142	1.077	0.835	1.164	0.218947	0.426275	0.100016	0.0510914	2	4	2	286	33.1	9.09	12.12	2	0
FALSE	High	Master Protein	Solyc02g093600	Class I heat shock protein	0.83	0.834	0.845	1.08	0.00892822	0.00504579	0.0905928	0.227788	6	13	6	136	15.6	7.78	45.94	6	0
FALSE	High	Master Protein	Solyc02g093630	Transmembrane protein	1.247	1.04	1.031	0.991	0.0583198	0.832167	0.5156	0.705024	15	44	15	587	65.5	6.96	161.24	15	0
FALSE	High	Master Protein	Solyc02g093640	Very-long-chain 3-oxoacyl-CoA reductase	1.108	1.043	1.064	1.074	0.56914	0.888408	0.309831	0.291714	17	58	17	320	35.8	9.42	190.37	17	0
FALSE	High	Master Protein	Solyc02g093680	succinate dehydrogenase	0.971	0.951	0.94	0.973	0.377899	0.304967	0.67775	0.874059	14	76	14	274	30.8	8.44	222.05	14	0
FALSE	Low	Master Protein	Solyc02g093720	TPX2	0.912	0.918	1.025	1.036	0.115686	0.114247	0.590823	0.46057	1	1	1	502	55.4	9.32	0	1	0
FALSE	High	Master Protein	Solyc02g093770	GPI inositol-deacylase	1.073	0.978	0.91	0.857	0.832093	0.491912	0.419584	0.321969	12	24	12	1115	124	8.25	82.6	12	0
FALSE	High	Master Protein	Solyc02g093800	Serine/threonine protein phosphatase 2A regulatory subunit	0.925	0.849	0.971	0.898	0.15683	0.00873124	0.972721	0.580166	8	21	4	523	59.7	7.42	64.25	8	4
FALSE	High	Master Protein	Solyc02g093820	Plant UBX domain-containing protein 1	1.046	1.067	1.025	0.983	0.944456	0.590139	0.578013	0.78476	5	13	5	270	30.4	6.6	65.84	5	0
FALSE	High	Master Protein	Solyc02g093900	Cytochrome c1	1.01	1.076	1.055	1.126	0.864525	0.531807	0.419501	0.256196	7	35	3	310	34	6.73	115.83	7	0
FALSE	High	Master Protein	Solyc02g093910	Kelch repeat-containing protein	0.877	0.98	0.911	1.157	0.0559737	0.616301	0.411285	0.126454	3	4	3	417	46.7	9.42	14.3	3	0
FALSE	High	Master Protein	Solyc02g093920	COP9 signalosome complex subunit 3	1.03	0.991	0.998	0.967	0.874272	0.657799	0.819309	0.877915	15	46	15	464	52.8	6.21	168.92	15	0
FALSE	High	Master Protein	Solyc02g093940	Transcription termination factor	1.22	1.293	0.895	0.882	0.0869227	0.00243247	0.344323	0.474487	7	18	7	484	54.8	9.1	57.7	7	0
FALSE	Medium	Master Protein	Solyc02g093960	Endosomal targeting BRO1-like domain-containing protein	0.941	1.053	1.026	1.068	0.328572	0.716412	0.62747	0.487159	1	1	1	410	45.9	6.42	2.03	1	0
FALSE	High	Master Protein	Solyc02g093980	Nucleolar-like protein	0.876	1.031	0.809	0.992	0.0448254	0.905556	0.0509702	0.848642	2	2	2	1133	125.2	5.12	7.35	2	0
FALSE	High	Master Protein	Solyc02g094030	DSR6	1.049	1.053	1.022	0.941	0.933754	0.691427	0.590971	0.889144	2	3	2	237	25.7	9.38	7.19	2	0
FALSE	High	Master Protein	Solyc02g094090	Vacuolar protein sorting-associated protein 52 A	1.073	1.016	0.974	0.913	0.747181	0.925306	0.960784	0.68035	18	35	18	763	87.5	5.78	113.57	18	0
FALSE	Low	Master Protein	Solyc02g094100	Fidgetin-like protein 1	1.007	0.959	1.343	1.801	0.64183	0.311716	9.51236e-05	3.52292e-08	1	1	1	671	74.6	7.84	1.93	1	0
FALSE	High	Master Protein	Solyc02g094120	sulfite oxidase	1.028	1.005	1.015	0.982	0.820687	0.717273	0.661587	0.782853	12	28	12	393	43.3	8.05	102.95	12	0
FALSE	High	Master Protein	Solyc02g094140	Mitochondrial import receptor subunit TOM20	1.072	1.077	1.017	1.05	0.633802	0.507094	0.673876	0.511877	5	15	4	204	22.6	5.41	59.64	5	0
FALSE	High	Master Protein	Solyc02g094150	Sua5/YciO/YrdC/YwlC family protein	1.483	1.042	0.965	1.012	0.00011175	0.862474	0.914638	0.565634	4	7	4	310	34.1	8.28	21.35	4	0
FALSE	High	Master Protein	Solyc02g094160	Ribonucleoside-diphosphate reductase small chain	1.154	0.951	0.907	0.777	0.305947	0.271021	0.405068	0.071623	1	1	1	329	37.7	4.96	1.91	1	0
FALSE	High	Master Protein	Solyc02g094170	Zinc finger protein	1.045	1.16	1.187	1.387	0.835665	0.123313	0.0293168	0.00126787	1	1	1	254	28.8	8.76	3.44	1	0
FALSE	High	Master Protein	Solyc02g094200	Nuclear transport factor 2	0.938	0.945	0.922	1.012	0.246548	0.335639	0.525922	0.740485	2	9	2	123	13.6	6.34	34.37	2	0
FALSE	High	Master Protein	Solyc02g094260	Protein SMG9-like	0.892	1.041	0.911	0.885	0.140465	0.809218	0.37731	0.411448	2	3	2	404	44.2	6.4	8.31	2	0
FALSE	High	Master Protein	Solyc02g094280	Yellow stripe-like protein	1.232	1.032	1.12	0.962	0.0727446	0.90952	0.106057	0.939417	3	8	3	674	73.5	6.04	28.18	3	0
FALSE	Medium	Master Protein	Solyc02g094360	regulation of nuclear pre-mRNA domain-containing protein 1A	1.032	1.062	1.088	1.135	0.989281	0.591169	0.256757	0.157484	1	2	1	525	57.2	6.43	3.98	1	0
FALSE	High	Master Protein	Solyc02g094390	S-acyltransferase	1.847	1.513	1.499	0.928	1.22207e-10	1.40283e-07	1.77126e-06	0.776698	1	2	1	432	48.7	8.72	4.32	1	0
FALSE	High	Master Protein	Solyc02g094410	Hydroxyproline-rich glycoprotein family protein	1.174	1.076	1.069	0.985	0.111905	0.521007	0.35178	0.93375	3	4	3	626	68.5	6.81	8.58	3	0
FALSE	High	Master Protein	Solyc02g094430	Acyltransferase-like protein, chloroplastic	1.086	1.11	0.922	0.929	0.690348	0.289934	0.486868	0.803246	8	16	8	685	76.6	7.5	59.9	8	0
FALSE	High	Master Protein	Solyc02g094440	Translocon-associated protein subunit beta	1.082	1.077	1.067	0.975	0.607016	0.479432	0.293625	0.825077	3	19	3	192	21.1	8.9	85.79	3	0
FALSE	High	Master Protein	Solyc02g094470	Phosphate carrier protein, mitochondrial	1.013	1.096	1.548	1.015	0.67135	0.366432	7.71034e-08	0.569277	15	80	15	358	38.4	9.11	237.72	15	0
FALSE	High	Master Protein	Solyc02g094480	Pentatricopeptide repeat	0.858	0.814	1.047	0.969	0.0191874	0.00219916	0.443723	0.844934	4	5	4	1062	118.5	6.93	15.69	4	0
FALSE	High	Master Protein	Solyc02g094490	coiled-coil protein	1.199	1.099	1.024	0.983	0.0740021	0.396315	0.714265	0.957405	1	1	1	187	21.6	10.23	4.26	1	0
FALSE	High	Master Protein	Solyc02g094500	sialyltransferase-like	1.211	0.997	0.968	0.874	0.115393	0.672878	0.921623	0.418642	8	17	8	469	53.5	9.14	54.98	8	0
FALSE	High	Master Protein	Solyc02g094560	Aminopeptidase	1.121	1.063	1.065	0.937	0.479618	0.648725	0.28665	0.880058	17	54	16	482	55.9	6.21	185.97	17	1
FALSE	High	Master Protein	Solyc02g094610	ARM repeat superfamily protein	0.965	0.909	0.873	9.741	0.402768	0.150643	0.266051	1e-17	2	3	2	849	93.5	5.3	9.24	2	0
FALSE	High	Master Protein	Solyc02g094640	Acetyl-coenzyme A synthetase	1.019	1.144	1.017	1.024	0.719534	0.184807	0.629234	0.543513	20	56	12	778	86.7	6.7	188.16	20	0
FALSE	High	Master Protein	Solyc02g150120	Calcium-binding EF hand family protein	1.035	1.016	1.004	1.084	0.92092	0.929738	0.76026	0.273669	6	13	6	373	44	5.01	58.8	6	0
FALSE	High	Master Protein	Solyc02g150130	60S ribosomal protein L32	1.122	1.069	1.03	0.942	0.478737	0.574795	0.539303	0.901708	2	23	1	126	14.7	10.27	61.76	2	0
FALSE	High	Master Protein	Solyc02g150141	Cytochrome c oxidase subunit 5C	0.807	1.531	1.084	1.109	0.00719854	2.27452e-06	0.284732	0.335453	1	2	1	103	11.5	6.9	2.09	1	0
FALSE	High	Master Protein	Solyc03g005000	Peptidase M48	1.059	1.134	0.937	1.01	0.915921	0.200564	0.609253	0.60087	6	12	5	314	34.9	8.25	36.77	6	1
FALSE	High	Master Protein	Solyc03g005030	hypothetical protein	1.016	1.01	1.486	0.985	0.683017	0.800411	2.15359e-06	0.720975	1	2	1	204	22.5	8.85	2.87	1	0
FALSE	High	Master Protein	Solyc03g005080	Protoporphyrinogen oxidase	0.987	0.986	1.161	1.149	0.46081	0.545341	0.0493212	0.116677	8	18	8	501	54.9	8.53	62.54	8	0
FALSE	High	Master Protein	Solyc03g005090	4-coumarate-CoA ligase	0.105	0.101	1.075	0.963	1e-17	1e-17	0.312007	0.933414	6	10	5	1135	125.3	9.04	32.51	6	0
FALSE	Medium	Master Protein	Solyc03g005120	Cystinosin-like protein	0.928	1.108	0.983	0.943	0.231047	0.30491	0.968723	0.737193	1	1	1	274	31	8.81	2.27	1	0
FALSE	High	Master Protein	Solyc03g005220	Histone H2A	1.071	1.08	0.997	0.955	0.612446	0.506205	0.879777	0.804067	4	31	1	142	14.8	10.4	79.82	4	0
FALSE	High	Master Protein	Solyc03g005230	2-methyl-6-phytyl-1,4-hydroquinone methyltransferase, chloroplastic	1.176	1.153	0.884	0.896	0.221655	0.109766	0.24371	0.561349	11	35	10	338	38.1	9.1	134.93	11	0
FALSE	High	Master Protein	Solyc03g005250	ATP sulfurylase	0.996	1.042	1.015	1.001	0.564807	0.901803	0.656236	0.678759	14	41	4	463	51.7	6.35	126.43	14	0
FALSE	High	Master Protein	Solyc03g005260	ATP sulfurylase	1.41	1.469	0.898	0.955	0.000859096	2.93069e-06	0.345285	0.955656	17	51	8	467	52.2	7.42	154.18	17	9
FALSE	High	Master Protein	Solyc03g005270	Transmembrane emp24 domain-containing protein p24beta3	0.965	1.02	1.056	1.027	0.425736	0.985348	0.41645	0.643131	2	8	2	216	24.2	6.16	22.11	2	0
FALSE	High	Master Protein	Solyc03g005300	ADP-ribosylation factor	1.106	1.079	1	0.986	0.577054	0.516002	0.761654	0.708684	5	11	5	183	20.5	6.8	44.98	5	0
FALSE	Medium	Master Protein	Solyc03g005310	Armadillo repeat-containing protein LFR	1.035	1.072	1.069	0.992	0.837927	0.621796	0.285736	0.730656	1	2	1	465	50.4	6.87	4.62	1	0
FALSE	High	Master Protein	Solyc03g005340	Acylamino-acid-releasing enzyme	1.035	1.046	0.967	0.96	0.850611	0.835848	0.898742	0.948383	23	70	22	829	90.7	7.09	244.77	23	1
FALSE	High	Master Protein	Solyc03g005380	Protein transport protein SEC23	1.049	1.016	1.002	0.923	0.975072	0.914645	0.777319	0.743016	3	6	3	778	86.6	6.24	20.94	3	0
FALSE	High	Master Protein	Solyc03g005390	Magnesium transporter MRS2-I	1.194	0.997	1.042	1.215	0.0773633	0.796643	0.535689	0.0811438	3	3	3	362	40.9	4.91	10.66	3	0
FALSE	High	Master Protein	Solyc03g005410	Phosphatidate cytidylyltransferase	1.146	1.024	1.004	0.89	0.339695	0.932657	0.72091	0.538271	1	3	1	321	37.7	9.69	12.08	1	0
FALSE	High	Master Protein	Solyc03g005430	MATH domain-containing protein	1.407	1.147	1.135	1.297	0.000250599	0.167547	0.096197	0.0157457	4	7	3	1207	133	6.89	17.55	4	1
FALSE	High	Master Protein	Solyc03g005450	Cellulose synthase	0.976	0.908	0.934	0.796	0.41779	0.120475	0.601375	0.0881479	1	1	1	740	84.5	7.17	2.21	1	0
FALSE	High	Master Protein	Solyc03g005470	HR-like lesion-inducing protein-related	0.936	0.974	0.959	1.118	0.197668	0.466543	0.85437	0.151894	2	3	1	158	17.3	9.82	8.51	2	0
FALSE	High	Master Protein	Solyc03g005580	Seed storage protein	1.001	1.044	20.794	0.996	0.791699	0.792988	1e-17	0.945039	22	67	21	493	56	7.25	210.85	22	1
FALSE	High	Master Protein	Solyc03g005600	S-adenosyl-L-methionine-dependent methyltransferases superfamily protein	1.22	1.062	0.948	0.719	0.0956847	0.699022	0.747786	0.00995814	24	65	14	620	70.6	6.54	241	24	0
FALSE	High	Master Protein	Solyc03g005660	Disease resistance protein	1.094	0.991	1.015	1.348	0.450838	0.749467	0.745435	0.00678682	1	2	1	893	102.6	8.16	3.11	1	0
FALSE	High	Master Protein	Solyc03g005680	RNA-binding	1.051	1.058	1.002	0.934	0.977353	0.779602	0.739482	0.894856	10	33	9	427	43.5	6.25	104.55	10	0
FALSE	High	Master Protein	Solyc03g005690	Cysteine-rich repeat secretory protein 3	1.07	1.055	0.984	0.954	0.752619	0.674961	0.920608	0.986048	3	6	3	300	32	8.22	23.27	3	0
FALSE	High	Master Protein	Solyc03g005700	mitochondrial import receptor subunit TOM9-2-like	1.105	1.374	0.973	0.998	0.590332	5.88231e-05	0.961957	0.658123	2	5	2	100	10.4	9.5	16.92	2	0
FALSE	High	Master Protein	Solyc03g005730	3-isopropylmalate dehydratase large subunit	0.951	1.025	0.869	0.997	0.266792	0.995003	0.204444	0.642431	19	67	12	509	55.2	7.3	235.13	19	0
FALSE	High	Master Protein	Solyc03g005740	Microsomal signal peptidase 12kDa subunit	1.113	1.275	1.035	1.298	0.464083	0.00411923	0.495712	0.00314844	1	4	1	80	8.8	9.92	17	1	0
FALSE	High	Master Protein	Solyc03g005750	DUF1296 domain-containing protein	0.99	1.014	1.002	0.944	0.520829	0.800504	0.775821	0.924052	12	33	11	843	90	5.43	129.58	12	1
FALSE	High	Master Protein	Solyc03g005800	UDP-N-acetylglucosamine transferase subunit ALG14	1.132	0.982	1.126	1.052	0.25733	0.708485	0.142474	0.628243	3	5	3	233	26.2	9.69	19.58	3	0
FALSE	High	Master Protein	Solyc03g005870	eukaryotic translation initiation factor 4E	0.943	1.005	0.96	0.996	0.231978	0.764943	0.855018	0.676928	8	14	7	240	27	6.23	57.17	8	1
FALSE	High	Master Protein	Solyc03g005920	Protein kinase domain	1.121	1.114	1.136	1.031	0.47233	0.247738	0.0806965	0.478764	2	2	1	462	53	7.01	2.45	2	0
FALSE	High	Master Protein	Solyc03g005930	Cyclic phosphodiesterase	1.198	1.131	0.962	0.914	0.152798	0.19481	0.848237	0.75822	5	7	5	189	21.5	5.48	20.22	5	0
FALSE	High	Master Protein	Solyc03g005940	oil body-associated protein 2A-like	0.92	0.918	3.704	0.957	0.200734	0.235139	1e-17	0.849542	4	6	4	256	29.6	7.59	9.08	4	0
FALSE	High	Master Protein	Solyc03g006140	Neutral ceramidase	1.394	1.176	1.172	0.985	0.0019553	0.0603253	0.033804	0.769366	27	96	27	764	83.8	7.81	344.03	27	0
FALSE	Low	Master Protein	Solyc03g006150	Myb domain, Homeodomain-like protein	1.008	1.071	1.049	0.879	0.842193	0.564817	0.462789	0.323129	1	1	1	307	35.7	8.72	1.62	1	0
FALSE	High	Master Protein	Solyc03g006280	deneddylase	1.04	0.932	0.93	1.037	0.958398	0.211368	0.635624	0.409849	4	5	4	565	63.1	5.62	9.97	4	0
FALSE	High	Master Protein	Solyc03g006330	Leucine-rich repeat receptor-like serine/threonine-protein kinase	0.968	0.966	1.112	1.069	0.374515	0.438677	0.11772	0.286776	1	1	1	654	72.4	7.58	2.13	1	0
FALSE	High	Master Protein	Solyc03g006360	Auxin-repressed protein	0.979	1.194	1.017	1	0.543521	0.0550262	0.669067	0.829544	1	5	1	130	13.9	9.74	18.75	1	0
FALSE	High	Master Protein	Solyc03g006460	Phospholipid scramblase	0.986	1.019	0.981	0.999	0.486631	0.904385	0.945603	0.628634	5	10	5	412	46.6	9.63	20.35	5	0
FALSE	High	Master Protein	Solyc03g006510	Clathrin light chain	1.153	1.095	1.007	0.963	0.304761	0.416357	0.703126	0.883299	6	24	6	320	35.3	6.06	80.49	6	0
FALSE	High	Master Protein	Solyc03g006520	Splicing factor 3B subunit 2	1.015	0.936	0.96	0.913	0.887883	0.33617	0.801392	0.515875	8	16	2	591	67.2	5.41	28.59	8	0
FALSE	Medium	Master Protein	Solyc03g006560	Alpha/beta-Hydrolases superfamily protein	1.124	1.058	1.09	0.861	0.451832	0.681423	0.225937	0.302532	1	1	1	313	35.4	7.96	2.52	1	0
FALSE	High	Master Protein	Solyc03g006580	LisH and RanBPM domains containing protein	1.072	1.042	0.906	0.855	0.693029	0.766666	0.44627	0.269659	7	23	7	242	27.4	4.79	104.9	7	0
FALSE	High	Master Protein	Solyc03g006680	Adenine nucleotide alpha hydrolases-like superfamily protein	1.008	0.808	0.802	0.733	0.635973	0.0016563	0.0232961	0.0146575	11	44	9	267	29.3	5.68	158.45	11	0
FALSE	High	Master Protein	Solyc03g006820	2-oxoglutarate	0.954	0.927	1.127	1.242	0.276905	0.212339	0.0921008	0.0125706	2	3	2	236	26.5	9.54	7.24	2	0
FALSE	High	Master Protein	Solyc03g006850	junctophilin-like protein	1.094	1.124	1.074	1.068	0.454101	0.250273	0.317282	0.497133	4	6	3	263	28.6	8.31	15.11	4	0
FALSE	High	Master Protein	Solyc03g006860	fructokinase	1.012	1.11	0.959	0.923	0.705454	0.29926	0.847579	0.791621	16	52	15	347	37.3	5.38	191.95	16	0
FALSE	High	Master Protein	Solyc03g006870	Phosphoglucomutase protein	0.94	1.097	0.756	0.699	0.21569	0.361879	0.00285736	0.00449147	21	79	21	632	68.7	5.99	271.3	21	0
FALSE	High	Master Protein	Solyc03g006970	serine protease SBT2	1.032	1.257	0.866	0.662	0.827133	0.0127713	0.18247	0.000672825	9	21	8	775	83.1	8.94	72.5	9	0
FALSE	High	Master Protein	Solyc03g006980	Alpha-L-fucosidase 1	1.011	1.01	0.915	1.144	0.789414	0.892468	0.508734	0.109522	2	2	2	493	55.8	6.09	4.25	2	0
FALSE	High	Master Protein	Solyc03g007000	Peptidase M48	0.946	0.969	1.068	0.952	0.22551	0.418204	0.283243	0.976443	11	27	11	400	44.6	8.92	90.36	11	0
FALSE	High	Master Protein	Solyc03g007030	CDGSH iron-sulfur domain-containing protein NEET	0.813	1.089	0.826	0.753	0.00764191	0.43216	0.0415408	0.0283646	1	2	1	98	10.6	9.28	6.55	1	0
[truncated: 6,001 more rows]
