# Supplementary material for: E3 ligase SlCOP1-1 stabilizes transcription factor SlOpaque2 and enhances fruit resistance to Botrytis cinerea in tomato
Source: Plant Physiol. 2024 Jul 30;196(2):1196–213. doi: 10.1093/plphys/kiae404 (PMC11444291; doi:10.1093/plphys/kiae404)
Supplement: kiae404_Supplementary_Data [file kiae404_supplementary_data.zip › ds2.xlsx]

## Sheet: Regulated_GO_enrich_OE-2
Supplementary Dataset 2. GO enrichment analysis of the differentially expressed proteins in the Slcop1-1 mutant and SlCOP1-1 OE lines compared to the wild type.
GO Terms Level 1	GO Terms Description	GO Terms Level	GO Terms ID	Mapping	Background	All Mapping	All Background	Fold Enrichment	Fisher's exact test p value	LOG10(p value)	Related proteins
Cellular Component	intracellular anatomical structure	2	GO:0005622	150	10320	166	30306	2.65	3.56583e-52	51.45	Solyc00g500056 Solyc00g500071 Solyc00g500192 Solyc01g006430 Solyc01g006540 Solyc01g079790 Solyc01g080410 Solyc01g088570 Solyc01g091170 Solyc01g095120 Solyc01g098850 Solyc01g099190 Solyc01g103680 Solyc01g105150 Solyc01g108910 Solyc01g109790 Solyc01g111250 Solyc02g032940 Solyc02g070020 Solyc02g071620 Solyc02g079960 Solyc02g080880 Solyc02g082900 Solyc02g084840 Solyc02g085020 Solyc02g086490 Solyc02g0…
Cellular Component	cytoplasm	2	GO:0005737	128	7734	166	30306	3.02	4.33328e-44	43.36	Solyc00g500071 Solyc00g500192 Solyc01g006430 Solyc01g006540 Solyc01g079790 Solyc01g080410 Solyc01g088570 Solyc01g091170 Solyc01g095120 Solyc01g098850 Solyc01g099190 Solyc01g103680 Solyc01g105150 Solyc01g108910 Solyc01g109790 Solyc01g111250 Solyc02g032940 Solyc02g070020 Solyc02g071620 Solyc02g079960 Solyc02g080880 Solyc02g082900 Solyc02g084840 Solyc02g085020 Solyc02g086830 Solyc02g087110 Solyc02g0…
Cellular Component	organelle	2	GO:0043226	121	9028	166	30306	2.45	2.07153e-30	29.68	Solyc00g500071 Solyc00g500192 Solyc01g006430 Solyc01g006540 Solyc01g079790 Solyc01g080410 Solyc01g088570 Solyc01g091170 Solyc01g098850 Solyc01g103680 Solyc01g105150 Solyc01g108910 Solyc01g109790 Solyc02g032940 Solyc02g070020 Solyc02g071620 Solyc02g080880 Solyc02g082900 Solyc02g084840 Solyc02g085020 Solyc02g086490 Solyc02g086830 Solyc02g087110 Solyc02g087300 Solyc02g088690 Solyc02g092430 Solyc02g0…
Cellular Component	intracellular organelle	3	GO:0043229	120	8997	166	30306	2.44	9.20965e-30	29.04	Solyc00g500071 Solyc00g500192 Solyc01g006430 Solyc01g006540 Solyc01g079790 Solyc01g080410 Solyc01g088570 Solyc01g091170 Solyc01g098850 Solyc01g103680 Solyc01g105150 Solyc01g108910 Solyc01g109790 Solyc02g032940 Solyc02g070020 Solyc02g071620 Solyc02g080880 Solyc02g082900 Solyc02g085020 Solyc02g086490 Solyc02g086830 Solyc02g087110 Solyc02g087300 Solyc02g088690 Solyc02g092430 Solyc02g094470 Solyc03g0…
Cellular Component	membrane-bounded organelle	3	GO:0043227	113	8693	166	30306	2.37	7.02923e-26	25.15	Solyc00g500071 Solyc00g500192 Solyc01g006430 Solyc01g006540 Solyc01g079790 Solyc01g080410 Solyc01g088570 Solyc01g091170 Solyc01g098850 Solyc01g103680 Solyc01g105150 Solyc01g108910 Solyc01g109790 Solyc02g032940 Solyc02g070020 Solyc02g071620 Solyc02g080880 Solyc02g082900 Solyc02g084840 Solyc02g085020 Solyc02g086830 Solyc02g087110 Solyc02g087300 Solyc02g088690 Solyc02g092430 Solyc02g094470 Solyc03g0…
Cellular Component	intracellular membrane-bounded organelle	4	GO:0043231	111	8559	166	30306	2.37	4.72085e-25	24.33	Solyc00g500071 Solyc00g500192 Solyc01g006430 Solyc01g006540 Solyc01g079790 Solyc01g080410 Solyc01g088570 Solyc01g091170 Solyc01g098850 Solyc01g103680 Solyc01g105150 Solyc01g108910 Solyc01g109790 Solyc02g032940 Solyc02g070020 Solyc02g071620 Solyc02g080880 Solyc02g082900 Solyc02g085020 Solyc02g086830 Solyc02g087110 Solyc02g087300 Solyc02g088690 Solyc02g092430 Solyc02g094470 Solyc03g019820 Solyc03g0…
Cellular Component	chloroplast	6	GO:0009507	45	2220	166	30306	3.7	7.50964e-15	14.12	Solyc00g500071 Solyc00g500192 Solyc01g006540 Solyc01g079790 Solyc01g091170 Solyc01g098850 Solyc01g108910 Solyc01g109790 Solyc02g071620 Solyc02g086830 Solyc02g092430 Solyc02g094470 Solyc03g034180 Solyc03g096460 Solyc03g111230 Solyc03g112060 Solyc03g114470 Solyc03g120980 Solyc04g050930 Solyc04g079960 Solyc04g081970 Solyc04g082510 Solyc05g005490 Solyc06g006080 Solyc06g009630 Solyc06g071000 Solyc06g0…
Cellular Component	membrane	2	GO:0016020	65	4539	166	30306	2.61	2.48118e-14	13.61	Solyc00g500071 Solyc00g500192 Solyc01g006430 Solyc01g105150 Solyc02g068590 Solyc02g082900 Solyc02g084840 Solyc02g085020 Solyc02g086490 Solyc02g086830 Solyc02g087110 Solyc02g087300 Solyc02g092430 Solyc02g094470 Solyc03g019820 Solyc03g025270 Solyc03g034180 Solyc03g096460 Solyc03g097440 Solyc03g111230 Solyc03g112590 Solyc03g114470 Solyc03g120570 Solyc03g120980 Solyc03g122350 Solyc04g054258 Solyc04g0…
Cellular Component	plastid	5	GO:0009536	45	2388	166	30306	3.44	1.01954e-13	12.99	Solyc00g500071 Solyc00g500192 Solyc01g006540 Solyc01g079790 Solyc01g091170 Solyc01g098850 Solyc01g108910 Solyc01g109790 Solyc02g071620 Solyc02g086830 Solyc02g092430 Solyc02g094470 Solyc03g034180 Solyc03g096460 Solyc03g111230 Solyc03g112060 Solyc03g114470 Solyc03g120980 Solyc04g050930 Solyc04g079960 Solyc04g081970 Solyc04g082510 Solyc05g005490 Solyc06g006080 Solyc06g009630 Solyc06g071000 Solyc06g0…
Cellular Component	vacuole	5	GO:0005773	27	925	166	30306	5.33	1.28016e-12	11.89	Solyc01g105150 Solyc02g032940 Solyc02g080880 Solyc02g087300 Solyc02g092430 Solyc02g094470 Solyc03g019820 Solyc03g096460 Solyc03g111230 Solyc03g111730 Solyc03g120980 Solyc03g121540 Solyc04g071900 Solyc05g052100 Solyc06g072130 Solyc07g005100 Solyc07g062490 Solyc08g077360 Solyc08g079080 Solyc09g005120 Solyc09g025210 Solyc09g082060 Solyc09g082340 Solyc10g078890 Solyc11g066250 Solyc12g005720 Solyc12g0…
Cellular Component	cytosol	2	GO:0005829	38	1992	166	30306	3.48	9.40952e-12	11.03	Solyc01g088570 Solyc01g108910 Solyc02g032940 Solyc02g070020 Solyc02g079960 Solyc02g080880 Solyc02g084840 Solyc02g087300 Solyc02g088690 Solyc02g092430 Solyc03g034180 Solyc03g063600 Solyc03g111230 Solyc03g116390 Solyc04g005080 Solyc04g012160 Solyc04g071140 Solyc04g079960 Solyc05g005490 Solyc06g048840 Solyc06g060670 Solyc06g068440 Solyc06g071510 Solyc07g049280 Solyc07g049530 Solyc07g055080 Solyc07g0…
Cellular Component	lipid droplet	5	GO:0005811	7	30	166	30306	42.6	2.38491e-10	9.62	Solyc02g086490 Solyc02g087110 Solyc03g097440 Solyc03g112440 Solyc06g072670 Solyc09g098120 Solyc12g010920
Cellular Component	external encapsulating structure	2	GO:0030312	19	561	166	30306	6.18	3.0789e-10	9.51	Solyc02g071620 Solyc02g088690 Solyc02g094470 Solyc03g034180 Solyc03g111730 Solyc03g121540 Solyc04g071900 Solyc04g076190 Solyc05g015490 Solyc07g049280 Solyc07g049530 Solyc07g062490 Solyc07g062650 Solyc08g079080 Solyc09g082340 Solyc10g080210 Solyc12g005720 Solyc12g006320 Solyc12g099440
Cellular Component	cell wall	3	GO:0005618	19	561	166	30306	6.18	3.0789e-10	9.51	Solyc02g071620 Solyc02g088690 Solyc02g094470 Solyc03g034180 Solyc03g111730 Solyc03g121540 Solyc04g071900 Solyc04g076190 Solyc05g015490 Solyc07g049280 Solyc07g049530 Solyc07g062490 Solyc07g062650 Solyc08g079080 Solyc09g082340 Solyc10g080210 Solyc12g005720 Solyc12g006320 Solyc12g099440
Cellular Component	plastid stroma	2	GO:0009532	21	794	166	30306	4.83	2.89296e-09	8.54	Solyc00g500071 Solyc00g500192 Solyc01g006540 Solyc01g079790 Solyc01g091170 Solyc03g114470 Solyc04g081970 Solyc05g005490 Solyc06g006080 Solyc06g009630 Solyc06g071550 Solyc06g084460 Solyc07g056140 Solyc07g056540 Solyc08g014130 Solyc08g067330 Solyc09g015310 Solyc09g082060 Solyc09g090330 Solyc10g005050 Solyc10g007600
Cellular Component	organelle membrane	3	GO:0031090	26	1274	166	30306	3.73	7.43081e-09	8.13	Solyc00g500192 Solyc01g105150 Solyc02g084840 Solyc02g085020 Solyc02g087110 Solyc02g087300 Solyc02g092430 Solyc02g094470 Solyc03g019820 Solyc03g096460 Solyc03g111230 Solyc03g114470 Solyc03g120980 Solyc03g122350 Solyc04g054258 Solyc05g052100 Solyc06g072130 Solyc07g062490 Solyc08g077360 Solyc09g074910 Solyc09g082060 Solyc10g078890 Solyc12g006470 Solyc12g009060 Solyc12g014460 Solyc12g021170
Cellular Component	chloroplast stroma	3	GO:0009570	20	785	166	30306	4.65	1.32233e-08	7.88	Solyc00g500071 Solyc00g500192 Solyc01g006540 Solyc01g079790 Solyc01g091170 Solyc03g114470 Solyc04g081970 Solyc05g005490 Solyc06g006080 Solyc06g009630 Solyc06g071550 Solyc06g084460 Solyc07g056140 Solyc07g056540 Solyc08g014130 Solyc08g067330 Solyc09g015310 Solyc09g082060 Solyc09g090330 Solyc10g007600
Cellular Component	cell periphery	2	GO:0071944	40	2950	166	30306	2.48	5.26299e-08	7.28	Solyc01g105150 Solyc02g071620 Solyc02g088690 Solyc02g092430 Solyc02g094470 Solyc03g019820 Solyc03g034180 Solyc03g096460 Solyc03g111230 Solyc03g111730 Solyc03g112590 Solyc03g120570 Solyc03g120980 Solyc03g121540 Solyc04g071140 Solyc04g071900 Solyc04g076190 Solyc04g082510 Solyc05g005490 Solyc05g015490 Solyc06g008040 Solyc06g009050 Solyc06g072130 Solyc07g049280 Solyc07g049530 Solyc07g062490 Solyc07g0…
Cellular Component	chloroplast thylakoid	4	GO:0009534	14	412	166	30306	6.2	7.16235e-08	7.14	Solyc00g500071 Solyc00g500192 Solyc01g006540 Solyc02g071620 Solyc02g086830 Solyc03g096460 Solyc03g114470 Solyc04g050930 Solyc07g066310 Solyc08g067330 Solyc08g074683 Solyc09g090330 Solyc10g005050 Solyc11g066110
Cellular Component	plastid thylakoid	3	GO:0031976	14	415	166	30306	6.16	7.82967e-08	7.11	Solyc00g500071 Solyc00g500192 Solyc01g006540 Solyc02g071620 Solyc02g086830 Solyc03g096460 Solyc03g114470 Solyc04g050930 Solyc07g066310 Solyc08g067330 Solyc08g074683 Solyc09g090330 Solyc10g005050 Solyc11g066110
Cellular Component	thylakoid	3	GO:0009579	15	490	166	30306	5.59	9.34855e-08	7.03	Solyc00g500056 Solyc00g500071 Solyc00g500192 Solyc01g006540 Solyc02g071620 Solyc02g086830 Solyc03g096460 Solyc03g114470 Solyc04g050930 Solyc07g066310 Solyc08g067330 Solyc08g074683 Solyc09g090330 Solyc10g005050 Solyc11g066110
Cellular Component	monolayer-surrounded lipid storage body	6	GO:0012511	4	9	166	30306	81.14	1.07068e-07	6.97	Solyc02g086490 Solyc02g087110 Solyc03g112440 Solyc12g010920
Cellular Component	vacuolar membrane	5	GO:0005774	15	516	166	30306	5.31	1.81628e-07	6.74	Solyc01g105150 Solyc02g087300 Solyc02g092430 Solyc02g094470 Solyc03g019820 Solyc03g096460 Solyc03g111230 Solyc03g120980 Solyc05g052100 Solyc06g072130 Solyc07g062490 Solyc08g077360 Solyc09g082060 Solyc10g078890 Solyc12g006470
Cellular Component	endoplasmic reticulum	5	GO:0005783	19	853	166	30306	4.07	2.50634e-07	6.6	Solyc01g006430 Solyc01g080410 Solyc01g103680 Solyc02g082900 Solyc02g085020 Solyc02g087110 Solyc03g096460 Solyc03g111730 Solyc03g122350 Solyc04g054258 Solyc04g079960 Solyc04g082390 Solyc05g015490 Solyc05g025810 Solyc07g049530 Solyc09g005120 Solyc09g074910 Solyc09g075440 Solyc10g080840
Cellular Component	endomembrane system	2	GO:0012505	28	1787	166	30306	2.86	4.71558e-07	6.33	Solyc01g006430 Solyc01g080410 Solyc01g103680 Solyc02g082900 Solyc02g085020 Solyc02g087110 Solyc02g087300 Solyc03g034180 Solyc03g096460 Solyc03g111730 Solyc03g122350 Solyc04g054258 Solyc04g079960 Solyc04g082390 Solyc05g015490 Solyc05g025810 Solyc07g005100 Solyc07g049530 Solyc07g062490 Solyc09g005120 Solyc09g007160 Solyc09g074910 Solyc09g075440 Solyc10g078890 Solyc10g080840 Solyc12g006470 Solyc12g0…
Cellular Component	bounding membrane of organelle	4	GO:0098588	18	844	166	30306	3.89	9.86647e-07	6.01	Solyc01g105150 Solyc02g087300 Solyc02g092430 Solyc02g094470 Solyc03g019820 Solyc03g096460 Solyc03g111230 Solyc03g120980 Solyc05g052100 Solyc06g072130 Solyc07g062490 Solyc08g077360 Solyc09g074910 Solyc09g082060 Solyc10g078890 Solyc12g006470 Solyc12g009060 Solyc12g014460
Cellular Component	extracellular region	2	GO:0005576	13	447	166	30306	5.31	1.2292e-06	5.91	Solyc01g111250 Solyc02g071620 Solyc02g088690 Solyc03g111730 Solyc04g076190 Solyc07g005100 Solyc07g056140 Solyc07g056540 Solyc07g062490 Solyc07g062650 Solyc09g082060 Solyc10g007600 Solyc10g080210
Cellular Component	symplast	2	GO:0055044	17	776	166	30306	4	1.39924e-06	5.85	Solyc02g032940 Solyc02g080880 Solyc03g034180 Solyc03g111230 Solyc04g071900 Solyc06g008040 Solyc07g049530 Solyc07g056540 Solyc08g077270 Solyc08g077360 Solyc09g005120 Solyc09g092430 Solyc10g007600 Solyc11g072380 Solyc12g014460 Solyc12g099440 Solyc12g099910
Cellular Component	plasmodesma	5	GO:0009506	17	776	166	30306	4	1.39924e-06	5.85	Solyc02g032940 Solyc02g080880 Solyc03g034180 Solyc03g111230 Solyc04g071900 Solyc06g008040 Solyc07g049530 Solyc07g056540 Solyc08g077270 Solyc08g077360 Solyc09g005120 Solyc09g092430 Solyc10g007600 Solyc11g072380 Solyc12g014460 Solyc12g099440 Solyc12g099910
Cellular Component	mitochondrion	5	GO:0005739	21	1163	166	30306	3.3	1.70275e-06	5.77	Solyc00g500192 Solyc01g088570 Solyc01g091170 Solyc02g094470 Solyc03g034180 Solyc03g114470 Solyc03g120980 Solyc04g005080 Solyc04g079960 Solyc04g082460 Solyc05g052100 Solyc06g071000 Solyc07g062650 Solyc08g077270 Solyc08g077360 Solyc08g083380 Solyc09g075450 Solyc12g006320 Solyc12g006470 Solyc12g021170 Solyc12g088220
Cellular Component	cell-cell junction	4	GO:0005911	17	790	166	30306	3.93	1.78101e-06	5.75	Solyc02g032940 Solyc02g080880 Solyc03g034180 Solyc03g111230 Solyc04g071900 Solyc06g008040 Solyc07g049530 Solyc07g056540 Solyc08g077270 Solyc08g077360 Solyc09g005120 Solyc09g092430 Solyc10g007600 Solyc11g072380 Solyc12g014460 Solyc12g099440 Solyc12g099910
Cellular Component	cell junction	2	GO:0030054	17	798	166	30306	3.89	2.03924e-06	5.69	Solyc02g032940 Solyc02g080880 Solyc03g034180 Solyc03g111230 Solyc04g071900 Solyc06g008040 Solyc07g049530 Solyc07g056540 Solyc08g077270 Solyc08g077360 Solyc09g005120 Solyc09g092430 Solyc10g007600 Solyc11g072380 Solyc12g014460 Solyc12g099440 Solyc12g099910
Cellular Component	organelle subcompartment	2	GO:0031984	20	1091	166	30306	3.35	2.44541e-06	5.61	Solyc00g500071 Solyc00g500192 Solyc01g006430 Solyc01g006540 Solyc02g071620 Solyc02g085020 Solyc02g086830 Solyc02g087110 Solyc03g096460 Solyc03g114470 Solyc03g122350 Solyc04g050930 Solyc04g054258 Solyc07g066310 Solyc08g067330 Solyc08g074683 Solyc09g074910 Solyc09g090330 Solyc10g005050 Solyc11g066110
Cellular Component	apoplast	3	GO:0048046	9	241	166	30306	6.82	7.84775e-06	5.11	Solyc02g071620 Solyc02g088690 Solyc04g076190 Solyc07g056140 Solyc07g056540 Solyc07g062490 Solyc07g062650 Solyc09g082060 Solyc10g007600
Cellular Component	non-membrane-bounded organelle	3	GO:0043228	24	1618	166	30306	2.71	8.67735e-06	5.06	Solyc02g086490 Solyc02g087110 Solyc02g087300 Solyc02g092430 Solyc03g025270 Solyc03g097440 Solyc03g111230 Solyc03g112440 Solyc04g007850 Solyc06g008040 Solyc06g072670 Solyc07g055080 Solyc07g056540 Solyc08g066700 Solyc08g074600 Solyc08g077360 Solyc09g007440 Solyc09g015310 Solyc09g098120 Solyc10g005050 Solyc10g007600 Solyc12g006320 Solyc12g010920 Solyc12g099440
Cellular Component	intracellular non-membrane-bounded organelle	4	GO:0043232	24	1618	166	30306	2.71	8.67735e-06	5.06	Solyc02g086490 Solyc02g087110 Solyc02g087300 Solyc02g092430 Solyc03g025270 Solyc03g097440 Solyc03g111230 Solyc03g112440 Solyc04g007850 Solyc06g008040 Solyc06g072670 Solyc07g055080 Solyc07g056540 Solyc08g066700 Solyc08g074600 Solyc08g077360 Solyc09g007440 Solyc09g015310 Solyc09g098120 Solyc10g005050 Solyc10g007600 Solyc12g006320 Solyc12g010920 Solyc12g099440
Cellular Component	plastid thylakoid membrane	5	GO:0055035	10	329	166	30306	5.55	1.47862e-05	4.83	Solyc00g500071 Solyc00g500192 Solyc02g086830 Solyc03g096460 Solyc03g114470 Solyc07g066310 Solyc08g067330 Solyc09g090330 Solyc10g005050 Solyc11g066110
Cellular Component	amyloplast	6	GO:0009501	4	28	166	30306	26.08	1.60407e-05	4.79	Solyc01g079790 Solyc01g109790 Solyc07g056140 Solyc08g083320
Cellular Component	organelle envelope	3	GO:0031967	18	1034	166	30306	3.18	1.61392e-05	4.79	Solyc00g500192 Solyc01g079790 Solyc02g087300 Solyc02g094470 Solyc03g114470 Solyc03g120980 Solyc04g081970 Solyc04g082510 Solyc05g005490 Solyc06g009630 Solyc06g071550 Solyc08g014130 Solyc08g067330 Solyc08g083380 Solyc09g074910 Solyc09g090330 Solyc10g005050 Solyc12g021170
Cellular Component	envelope	2	GO:0031975	18	1035	166	30306	3.18	1.63477e-05	4.79	Solyc00g500192 Solyc01g079790 Solyc02g087300 Solyc02g094470 Solyc03g114470 Solyc03g120980 Solyc04g081970 Solyc04g082510 Solyc05g005490 Solyc06g009630 Solyc06g071550 Solyc08g014130 Solyc08g067330 Solyc08g083380 Solyc09g074910 Solyc09g090330 Solyc10g005050 Solyc12g021170
Cellular Component	chloroplast envelope	5	GO:0009941	13	583	166	30306	4.07	2.13474e-05	4.67	Solyc01g079790 Solyc03g114470 Solyc03g120980 Solyc04g081970 Solyc04g082510 Solyc05g005490 Solyc06g009630 Solyc06g071550 Solyc08g014130 Solyc08g067330 Solyc09g074910 Solyc09g090330 Solyc10g005050
Cellular Component	thylakoid membrane	4	GO:0042651	10	344	166	30306	5.31	2.1662e-05	4.66	Solyc00g500071 Solyc00g500192 Solyc02g086830 Solyc03g096460 Solyc03g114470 Solyc07g066310 Solyc08g067330 Solyc09g090330 Solyc10g005050 Solyc11g066110
Cellular Component	photosynthetic membrane	3	GO:0034357	10	345	166	30306	5.29	2.22047e-05	4.65	Solyc00g500071 Solyc00g500192 Solyc02g086830 Solyc03g096460 Solyc03g114470 Solyc07g066310 Solyc08g067330 Solyc09g090330 Solyc10g005050 Solyc11g066110
Cellular Component	plastid envelope	4	GO:0009526	13	606	166	30306	3.92	3.18451e-05	4.5	Solyc01g079790 Solyc03g114470 Solyc03g120980 Solyc04g081970 Solyc04g082510 Solyc05g005490 Solyc06g009630 Solyc06g071550 Solyc08g014130 Solyc08g067330 Solyc09g074910 Solyc09g090330 Solyc10g005050
Cellular Component	chloroplast thylakoid membrane	6	GO:0009535	9	324	166	30306	5.07	7.96205e-05	4.1	Solyc00g500071 Solyc00g500192 Solyc02g086830 Solyc03g096460 Solyc07g066310 Solyc08g067330 Solyc09g090330 Solyc10g005050 Solyc11g066110
Cellular Component	aleurone grain	7	GO:0033095	2	4	166	30306	91.28	0.000177649	3.75	Solyc09g025210 Solyc09g082340
Cellular Component	protein storage vacuole membrane	7	GO:0032586	2	5	166	30306	73.03	0.000295014	3.53	Solyc03g019820 Solyc06g072130
Cellular Component	thylakoid lumen	2	GO:0031977	4	59	166	30306	12.38	0.000312447	3.51	Solyc02g086830 Solyc04g050930 Solyc08g074683 Solyc09g090330
Cellular Component	elongator holoenzyme complex	3	GO:0033588	2	6	166	30306	60.86	0.000440926	3.36	Solyc08g008250 Solyc12g009500
Cellular Component	plant-type cell wall	4	GO:0009505	7	266	166	30306	4.8	0.000687909	3.16	Solyc03g111730 Solyc04g071900 Solyc04g076190 Solyc05g015490 Solyc07g062490 Solyc08g079080 Solyc09g082340
Cellular Component	protein-containing complex	1	GO:0032991	26	2379	166	30306	2	0.000694766	3.16	Solyc00g500192 Solyc01g109790 Solyc02g087300 Solyc02g092430 Solyc03g025270 Solyc03g062940 Solyc03g111230 Solyc04g082390 Solyc06g009630 Solyc07g005950 Solyc07g055080 Solyc07g056140 Solyc07g056540 Solyc08g008250 Solyc08g066700 Solyc08g074600 Solyc08g083380 Solyc09g007910 Solyc09g015310 Solyc10g005050 Solyc10g007600 Solyc10g086180 Solyc11g066110 Solyc12g009060 Solyc12g009500 Solyc12g021170
Cellular Component	central vacuole	7	GO:0042807	2	10	166	30306	36.51	0.00130384	2.88	Solyc03g019820 Solyc06g072130
Cellular Component	intracellular organelle lumen	4	GO:0070013	18	1479	166	30306	2.22	0.00154225	2.81	Solyc01g088570 Solyc02g087300 Solyc02g092430 Solyc03g025270 Solyc03g111230 Solyc03g111730 Solyc04g005080 Solyc04g007850 Solyc07g005100 Solyc07g005950 Solyc08g066700 Solyc08g074600 Solyc08g083380 Solyc09g005120 Solyc09g007440 Solyc12g006320 Solyc12g021170 Solyc12g099440
Cellular Component	membrane-enclosed lumen	2	GO:0031974	18	1479	166	30306	2.22	0.00154225	2.81	Solyc01g088570 Solyc02g087300 Solyc02g092430 Solyc03g025270 Solyc03g111230 Solyc03g111730 Solyc04g005080 Solyc04g007850 Solyc07g005100 Solyc07g005950 Solyc08g066700 Solyc08g074600 Solyc08g083380 Solyc09g005120 Solyc09g007440 Solyc12g006320 Solyc12g021170 Solyc12g099440
Cellular Component	organelle lumen	3	GO:0043233	18	1479	166	30306	2.22	0.00154225	2.81	Solyc01g088570 Solyc02g087300 Solyc02g092430 Solyc03g025270 Solyc03g111230 Solyc03g111730 Solyc04g005080 Solyc04g007850 Solyc07g005100 Solyc07g005950 Solyc08g066700 Solyc08g074600 Solyc08g083380 Solyc09g005120 Solyc09g007440 Solyc12g006320 Solyc12g021170 Solyc12g099440
Cellular Component	nucleolus	5	GO:0005730	9	520	166	30306	3.16	0.00237178	2.62	Solyc02g087300 Solyc02g092430 Solyc03g025270 Solyc03g111230 Solyc04g007850 Solyc08g066700 Solyc09g007440 Solyc12g006320 Solyc12g099440
Cellular Component	protein storage vacuole	7	GO:0000326	2	14	166	30306	26.08	0.00259895	2.59	Solyc03g019820 Solyc06g072130
Cellular Component	plant-type vacuole	6	GO:0000325	5	180	166	30306	5.07	0.00320153	2.49	Solyc01g105150 Solyc03g019820 Solyc03g111730 Solyc06g072130 Solyc08g079080
Cellular Component	microbody	5	GO:0042579	5	205	166	30306	4.45	0.0055409	2.26	Solyc04g082460 Solyc07g056540 Solyc09g082060 Solyc10g007600 Solyc12g099440
Cellular Component	peroxisome	6	GO:0005777	5	205	166	30306	4.45	0.0055409	2.26	Solyc04g082460 Solyc07g056540 Solyc09g082060 Solyc10g007600 Solyc12g099440
Cellular Component	plasma membrane	3	GO:0005886	24	2475	166	30306	1.77	0.00622198	2.21	Solyc01g105150 Solyc02g092430 Solyc03g019820 Solyc03g034180 Solyc03g096460 Solyc03g111230 Solyc03g112590 Solyc03g120570 Solyc03g120980 Solyc04g071140 Solyc04g082510 Solyc05g005490 Solyc05g015490 Solyc06g008040 Solyc06g009050 Solyc06g072130 Solyc07g049530 Solyc08g077360 Solyc09g082060 Solyc09g082460 Solyc09g090330 Solyc11g066770 Solyc11g071740 Solyc12g014460
Cellular Component	lysosome	7	GO:0005764	3	84	166	30306	6.52	0.0111209	1.95	Solyc02g087300 Solyc03g111730 Solyc07g005100
Cellular Component	plastoglobule	2	GO:0010287	3	86	166	30306	6.37	0.0118502	1.93	Solyc00g500071 Solyc08g067330 Solyc09g090330
Cellular Component	storage vacuole	6	GO:0000322	2	31	166	30306	11.78	0.0124956	1.9	Solyc03g019820 Solyc06g072130
Cellular Component	endoplasmic reticulum lumen	5	GO:0005788	2	36	166	30306	10.14	0.0166303	1.78	Solyc03g111730 Solyc09g005120
Cellular Component	endoplasmic reticulum membrane	4	GO:0005789	6	371	166	30306	2.95	0.0167652	1.78	Solyc01g006430 Solyc02g085020 Solyc02g087110 Solyc03g122350 Solyc04g054258 Solyc09g074910
Cellular Component	ribosome	5	GO:0005840	6	373	166	30306	2.94	0.017167	1.77	Solyc02g092430 Solyc03g111230 Solyc07g055080 Solyc07g056540 Solyc09g015310 Solyc10g007600
Cellular Component	endoplasmic reticulum subcompartment	3	GO:0098827	6	376	166	30306	2.91	0.0177822	1.75	Solyc01g006430 Solyc02g085020 Solyc02g087110 Solyc03g122350 Solyc04g054258 Solyc09g074910
Cellular Component	lytic vacuole	6	GO:0000323	3	102	166	30306	5.37	0.0186645	1.73	Solyc02g087300 Solyc03g111730 Solyc07g005100
Cellular Component	cytosolic ribosome	6	GO:0022626	5	291	166	30306	3.14	0.0223635	1.65	Solyc02g092430 Solyc03g111230 Solyc07g055080 Solyc07g056540 Solyc10g007600
Cellular Component	phragmoplast	2	GO:0009524	2	58	166	30306	6.3	0.0403618	1.39	Solyc06g008040 Solyc08g077360
Cellular Component	mediator complex	3	GO:0016592	2	64	166	30306	5.71	0.0481961	1.32	Solyc03g025270 Solyc08g074600
Cellular Component	mitochondrial matrix	5	GO:0005759	3	149	166	30306	3.68	0.0488625	1.31	Solyc01g088570 Solyc04g005080 Solyc12g021170
Cellular Component	oxidoreductase complex	3	GO:1990204	2	72	166	30306	5.07	0.0594137	1.23	Solyc00g500192 Solyc12g021170
Cellular Component	catalytic complex	2	GO:1902494	8	745	166	30306	1.96	0.0691716	1.16	Solyc00g500192 Solyc01g109790 Solyc03g062940 Solyc04g082390 Solyc07g005950 Solyc07g055080 Solyc08g066700 Solyc12g021170
Cellular Component	Golgi apparatus	5	GO:0005794	8	759	166	30306	1.92	0.0728209	1.14	Solyc02g087110 Solyc03g034180 Solyc05g015490 Solyc07g049530 Solyc07g062490 Solyc09g074910 Solyc10g078890 Solyc12g006470
Cellular Component	vesicle	4	GO:0031982	6	533	166	30306	2.06	0.0737131	1.13	Solyc02g084840 Solyc07g005100 Solyc09g025210 Solyc09g082340 Solyc12g009060 Solyc12g014460
Cellular Component	nucleus	5	GO:0005634	29	3824	166	30306	1.38	0.0772966	1.11	Solyc01g080410 Solyc01g108910 Solyc02g071620 Solyc02g086830 Solyc02g087300 Solyc02g088690 Solyc02g092430 Solyc03g025270 Solyc03g111230 Solyc03g111250 Solyc03g116390 Solyc04g005080 Solyc04g007850 Solyc04g012160 Solyc04g054740 Solyc04g076220 Solyc07g005950 Solyc07g056540 Solyc08g005170 Solyc08g066700 Solyc08g074600 Solyc09g007440 Solyc09g082060 Solyc09g090330 Solyc10g007600 Solyc10g083630 Solyc11g0…
Cellular Component	intrinsic component of membrane	2	GO:0031224	8	790	166	30306	1.85	0.0821882	1.09	Solyc01g006430 Solyc02g094470 Solyc03g019820 Solyc03g120980 Solyc05g015490 Solyc06g072130 Solyc12g021170 Solyc12g096930
Cellular Component	polysomal ribosome	6	GO:0042788	2	87	166	30306	4.2	0.0825221	1.08	Solyc02g092430 Solyc03g111230
Cellular Component	integral component of membrane	3	GO:0016021	7	624	166	30306	2.05	0.0880211	1.06	Solyc01g006430 Solyc02g094470 Solyc03g019820 Solyc03g120980 Solyc06g072130 Solyc12g021170 Solyc12g096930
Cellular Component	endosome membrane	5	GO:0010008	2	95	166	30306	3.84	0.0957945	1.02	Solyc12g009060 Solyc12g014460
Cellular Component	mitochondrial protein-containing complex	2	GO:0098798	3	202	166	30306	2.71	0.0997779	1	Solyc00g500192 Solyc08g083380 Solyc12g021170
Cellular Component	mitochondrial envelope	4	GO:0005740	4	325	166	30306	2.25	0.103963	0.98	Solyc00g500192 Solyc02g094470 Solyc08g083380 Solyc12g021170
Cellular Component	nuclear lumen	5	GO:0031981	11	1256	166	30306	1.6	0.114873	0.94	Solyc02g087300 Solyc02g092430 Solyc03g025270 Solyc03g111230 Solyc04g007850 Solyc07g005950 Solyc08g066700 Solyc08g074600 Solyc09g007440 Solyc12g006320 Solyc12g099440
Cellular Component	polysome	3	GO:0005844	2	107	166	30306	3.41	0.116727	0.93	Solyc02g092430 Solyc03g111230
Cellular Component	ribonucleoprotein complex	2	GO:1990904	7	738	166	30306	1.73	0.128491	0.89	Solyc02g092430 Solyc03g025270 Solyc03g111230 Solyc07g055080 Solyc07g056540 Solyc09g015310 Solyc10g007600
Cellular Component	extracellular space	2	GO:0005615	2	115	166	30306	3.18	0.131261	0.88	Solyc03g111730 Solyc07g005100
Cellular Component	organelle inner membrane	4	GO:0019866	4	359	166	30306	2.03	0.135259	0.87	Solyc00g500192 Solyc02g094470 Solyc03g114470 Solyc12g021170
Cellular Component	plant-type vacuole membrane	6	GO:0009705	2	129	166	30306	2.83	0.157594	0.8	Solyc03g019820 Solyc06g072130
Cellular Component	supramolecular complex	2	GO:0099080	2	131	166	30306	2.79	0.161434	0.79	Solyc06g008040 Solyc06g009630
Cellular Component	mitochondrial inner membrane	5	GO:0005743	3	273	166	30306	2.01	0.189055	0.72	Solyc00g500192 Solyc02g094470 Solyc12g021170
Cellular Component	chloroplast membrane	5	GO:0031969	2	151	166	30306	2.42	0.200644	0.7	Solyc03g114470 Solyc09g074910
Cellular Component	cytoplasmic vesicle	6	GO:0031410	5	500	166	30306	1.83	0.203491	0.69	Solyc07g005100 Solyc09g025210 Solyc09g082340 Solyc12g009060 Solyc12g014460
Cellular Component	intracellular vesicle	5	GO:0097708	5	502	166	30306	1.82	0.20446	0.69	Solyc07g005100 Solyc09g025210 Solyc09g082340 Solyc12g009060 Solyc12g014460
Cellular Component	cytosolic large ribosomal subunit	5	GO:0022625	2	162	166	30306	2.25	0.222661	0.65	Solyc02g092430 Solyc03g111230
Cellular Component	plastid membrane	4	GO:0042170	2	163	166	30306	2.24	0.224673	0.65	Solyc03g114470 Solyc09g074910
Cellular Component	ribosomal subunit	3	GO:0044391	3	303	166	30306	1.81	0.231465	0.64	Solyc02g092430 Solyc03g111230 Solyc09g015310
Cellular Component	mitochondrial membrane	4	GO:0031966	3	311	166	30306	1.76	0.243066	0.61	Solyc00g500192 Solyc02g094470 Solyc12g021170
Cellular Component	large ribosomal subunit	4	GO:0015934	2	187	166	30306	1.95	0.273218	0.56	Solyc02g092430 Solyc03g111230
Cellular Component	transferase complex	3	GO:1990234	4	451	166	30306	1.62	0.317365	0.5	Solyc01g109790 Solyc03g062940 Solyc04g082390 Solyc07g005950
Cellular Component	intrinsic component of plasma membrane	3	GO:0031226	3	389	166	30306	1.41	0.475407	0.32	Solyc03g019820 Solyc05g015490 Solyc06g072130
Cellular Component	membrane protein complex	2	GO:0098796	3	406	166	30306	1.35	0.490155	0.31	Solyc00g500192 Solyc10g005050 Solyc12g009060
Cellular Component	integral component of plasma membrane	4	GO:0005887	2	256	166	30306	1.43	0.653543	0.18	Solyc03g019820 Solyc06g072130
Cellular Component	chromosome	5	GO:0005694	2	427	166	30306	0.86	1	0	Solyc08g074600 Solyc10g005050
Cellular Component	nucleoplasm	2	GO:0005654	3	683	166	30306	0.8	1	0	Solyc03g025270 Solyc07g005950 Solyc08g074600
Cellular Component	endosome	7	GO:0005768	2	394	166	30306	0.93	1	0	Solyc12g009060 Solyc12g014460
Cellular Component	cytoskeleton	5	GO:0005856	2	379	166	30306	0.96	1	0	Solyc06g008040 Solyc08g077360
Molecular Function	catalytic activity	1	GO:0003824	98	5940	140	30306	3.57	3.09326e-38	37.51	Solyc00g500192 Solyc01g006430 Solyc01g006540 Solyc01g008710 Solyc01g079790 Solyc01g080410 Solyc01g091170 Solyc01g098850 Solyc01g105150 Solyc01g109790 Solyc02g032940 Solyc02g070020 Solyc02g079960 Solyc02g080880 Solyc02g082900 Solyc02g085020 Solyc02g086830 Solyc02g087110 Solyc02g087770 Solyc02g087800 Solyc02g088690 Solyc03g025270 Solyc03g063600 Solyc03g096040 Solyc03g111730 Solyc03g112060 Solyc03g1…
Molecular Function	oxidoreductase activity	2	GO:0016491	28	886	140	30306	6.84	7.31094e-16	15.14	Solyc00g500192 Solyc01g006430 Solyc01g006540 Solyc01g080410 Solyc01g098850 Solyc02g079960 Solyc02g085020 Solyc02g087110 Solyc02g088690 Solyc03g096040 Solyc04g050930 Solyc04g071900 Solyc04g081970 Solyc04g082460 Solyc05g052100 Solyc06g068440 Solyc06g071000 Solyc06g084460 Solyc07g049530 Solyc07g056540 Solyc07g062650 Solyc09g005120 Solyc10g007600 Solyc10g080900 Solyc11g065930 Solyc12g021170 Solyc12g0…
Molecular Function	binding	1	GO:0005488	59	4653	140	30306	2.74	2.45507e-14	13.61	Solyc00g500056 Solyc01g088570 Solyc01g091170 Solyc01g103680 Solyc01g108910 Solyc02g084840 Solyc02g086490 Solyc02g086830 Solyc02g092430 Solyc03g025270 Solyc03g034180 Solyc03g112060 Solyc03g114470 Solyc03g118290 Solyc04g005080 Solyc04g050930 Solyc04g076220 Solyc04g082460 Solyc05g015490 Solyc05g052100 Solyc06g006080 Solyc06g008040 Solyc06g009050 Solyc06g009630 Solyc06g048840 Solyc06g059760 Solyc06g0…
Molecular Function	ion binding	2	GO:0043167	23	931	140	30306	5.35	5.41834e-11	10.27	Solyc00g500056 Solyc01g088570 Solyc01g091170 Solyc01g103680 Solyc02g084840 Solyc03g034180 Solyc04g005080 Solyc05g052100 Solyc06g009050 Solyc06g009630 Solyc06g071000 Solyc07g049530 Solyc07g062650 Solyc07g064160 Solyc08g067330 Solyc08g083320 Solyc08g083380 Solyc09g082060 Solyc11g065930 Solyc11g071740 Solyc12g006470 Solyc12g021170 Solyc12g096930
Molecular Function	UDP-glucosyltransferase activity	5	GO:0035251	10	176	140	30306	12.3	1.01007e-08	8	Solyc02g070020 Solyc04g074360 Solyc04g079050 Solyc05g053120 Solyc07g043490 Solyc08g083320 Solyc10g085230 Solyc11g010760 Solyc11g066670 Solyc12g009930
Molecular Function	cation binding	3	GO:0043169	15	527	140	30306	6.16	2.46102e-08	7.61	Solyc01g091170 Solyc01g103680 Solyc02g084840 Solyc04g005080 Solyc05g052100 Solyc06g009050 Solyc06g009630 Solyc06g071000 Solyc07g049530 Solyc07g062650 Solyc07g064160 Solyc08g083380 Solyc11g071740 Solyc12g006470 Solyc12g096930
Molecular Function	transferase activity	2	GO:0016740	32	2423	140	30306	2.86	4.68083e-08	7.33	Solyc01g079790 Solyc01g109790 Solyc02g070020 Solyc03g025270 Solyc03g063600 Solyc04g012160 Solyc04g074360 Solyc04g079050 Solyc04g079960 Solyc04g082510 Solyc05g053120 Solyc05g053550 Solyc06g060670 Solyc06g071550 Solyc07g043490 Solyc07g049280 Solyc07g056140 Solyc08g014130 Solyc08g083320 Solyc09g007150 Solyc09g075440 Solyc09g082060 Solyc09g091510 Solyc10g007110 Solyc10g080900 Solyc10g085230 Solyc11g0…
Molecular Function	glucosyltransferase activity	5	GO:0046527	10	211	140	30306	10.26	5.64595e-08	7.25	Solyc02g070020 Solyc04g074360 Solyc04g079050 Solyc05g053120 Solyc07g043490 Solyc08g083320 Solyc10g085230 Solyc11g010760 Solyc11g066670 Solyc12g009930
Molecular Function	metal ion binding	4	GO:0046872	14	505	140	30306	6	1.02019e-07	6.99	Solyc01g091170 Solyc01g103680 Solyc02g084840 Solyc04g005080 Solyc05g052100 Solyc06g009630 Solyc06g071000 Solyc07g049530 Solyc07g062650 Solyc07g064160 Solyc08g083380 Solyc11g071740 Solyc12g006470 Solyc12g096930
Molecular Function	UDP-glycosyltransferase activity	4	GO:0008194	10	235	140	30306	9.21	1.54394e-07	6.81	Solyc02g070020 Solyc04g074360 Solyc04g079050 Solyc05g053120 Solyc07g043490 Solyc08g083320 Solyc10g085230 Solyc11g010760 Solyc11g066670 Solyc12g009930
Molecular Function	hydrolase activity	2	GO:0016787	29	2260	140	30306	2.78	4.17775e-07	6.38	Solyc01g008710 Solyc01g091170 Solyc02g032940 Solyc02g080880 Solyc02g082900 Solyc02g086830 Solyc03g025270 Solyc03g111730 Solyc03g120980 Solyc03g121540 Solyc04g076190 Solyc04g079190 Solyc05g025810 Solyc06g006080 Solyc07g005100 Solyc07g055160 Solyc07g064500 Solyc08g066700 Solyc08g074600 Solyc08g077360 Solyc08g079080 Solyc09g007440 Solyc09g020190 Solyc10g080210 Solyc10g083630 Solyc11g006580 Solyc11g0…
Molecular Function	transition metal ion binding	5	GO:0046914	11	346	140	30306	6.88	6.70154e-07	6.17	Solyc01g091170 Solyc02g084840 Solyc04g005080 Solyc05g052100 Solyc06g009630 Solyc06g071000 Solyc07g049530 Solyc07g062650 Solyc07g064160 Solyc08g083380 Solyc12g006470
Molecular Function	glycosyltransferase activity	3	GO:0016757	11	358	140	30306	6.65	9.35471e-07	6.03	Solyc02g070020 Solyc04g074360 Solyc04g079050 Solyc05g053120 Solyc06g071550 Solyc07g043490 Solyc08g083320 Solyc10g085230 Solyc11g010760 Solyc11g066670 Solyc12g009930
Molecular Function	glucose-1-phosphate adenylyltransferase activity	6	GO:0008878	3	5	140	30306	129.88	9.58361e-07	6.02	Solyc01g079790 Solyc01g109790 Solyc07g056140
Molecular Function	hexosyltransferase activity	4	GO:0016758	10	320	140	30306	6.76	2.55859e-06	5.59	Solyc02g070020 Solyc04g074360 Solyc04g079050 Solyc05g053120 Solyc07g043490 Solyc08g083320 Solyc10g085230 Solyc11g010760 Solyc11g066670 Solyc12g009930
Molecular Function	cobalt ion binding	6	GO:0050897	5	48	140	30306	22.55	2.85769e-06	5.54	Solyc01g091170 Solyc04g005080 Solyc05g052100 Solyc06g071000 Solyc12g006470
Molecular Function	pentosyltransferase activity	4	GO:0016763	5	70	140	30306	15.46	1.86184e-05	4.73	Solyc04g079050 Solyc05g053120 Solyc06g071550 Solyc11g066670 Solyc12g009930
Molecular Function	copper ion binding	6	GO:0005507	6	118	140	30306	11.01	1.88081e-05	4.73	Solyc02g084840 Solyc05g052100 Solyc06g009630 Solyc07g049530 Solyc07g062650 Solyc08g083380
Molecular Function	antioxidant activity	1	GO:0016209	6	125	140	30306	10.39	2.60752e-05	4.58	Solyc02g079960 Solyc02g087110 Solyc03g096040 Solyc04g071900 Solyc04g081970 Solyc04g082460
Molecular Function	anion binding	3	GO:0043168	11	521	140	30306	4.57	3.22126e-05	4.49	Solyc00g500056 Solyc01g088570 Solyc02g084840 Solyc03g034180 Solyc05g052100 Solyc06g009050 Solyc08g067330 Solyc08g083320 Solyc09g082060 Solyc11g065930 Solyc12g021170
Molecular Function	UDP-xylosyltransferase activity	5	GO:0035252	4	45	140	30306	19.24	5.61044e-05	4.25	Solyc04g079050 Solyc05g053120 Solyc11g066670 Solyc12g009930
Molecular Function	metal cluster binding	2	GO:0051540	4	46	140	30306	18.82	6.12282e-05	4.21	Solyc03g112060 Solyc06g006080 Solyc11g065930 Solyc12g021170
Molecular Function	iron-sulfur cluster binding	3	GO:0051536	4	46	140	30306	18.82	6.12282e-05	4.21	Solyc03g112060 Solyc06g006080 Solyc11g065930 Solyc12g021170
Molecular Function	xylosyltransferase activity	5	GO:0042285	4	52	140	30306	16.65	9.94213e-05	4	Solyc04g079050 Solyc05g053120 Solyc11g066670 Solyc12g009930
Molecular Function	quercetin 7-O-glucosyltransferase activity	6	GO:0080044	5	100	140	30306	10.82	0.000103663	3.98	Solyc02g070020 Solyc04g074360 Solyc04g079050 Solyc07g043490 Solyc11g010760
Molecular Function	quercetin 3-O-glucosyltransferase activity	6	GO:0080043	5	100	140	30306	10.82	0.000103663	3.98	Solyc02g070020 Solyc04g074360 Solyc04g079050 Solyc07g043490 Solyc11g010760
Molecular Function	4 iron, 4 sulfur cluster binding	4	GO:0051539	2	4	140	30306	108.24	0.00012636	3.9	Solyc03g112060 Solyc12g021170
Molecular Function	IgE binding	4	GO:0019863	2	4	140	30306	108.24	0.00012636	3.9	Solyc08g083320 Solyc09g065470
Molecular Function	immunoglobulin binding	3	GO:0019865	2	4	140	30306	108.24	0.00012636	3.9	Solyc08g083320 Solyc09g065470
Molecular Function	naringenin-chalcone synthase activity	5	GO:0016210	2	4	140	30306	108.24	0.00012636	3.9	Solyc05g053550 Solyc09g091510
Molecular Function	isomerase activity	2	GO:0016853	6	182	140	30306	7.14	0.000208298	3.68	Solyc02g079960 Solyc02g087770 Solyc02g087800 Solyc04g054740 Solyc09g065720 Solyc12g099440
Molecular Function	heterocyclic compound binding	2	GO:1901363	26	2630	140	30306	2.14	0.000208409	3.68	Solyc00g500056 Solyc02g086490 Solyc02g092430 Solyc03g025270 Solyc03g034180 Solyc04g076220 Solyc04g082460 Solyc05g052100 Solyc06g009050 Solyc06g048840 Solyc06g059760 Solyc08g005170 Solyc08g066700 Solyc08g067330 Solyc08g074600 Solyc08g083320 Solyc09g015310 Solyc09g074910 Solyc09g082060 Solyc10g005050 Solyc10g080900 Solyc11g065930 Solyc11g069700 Solyc12g006320 Solyc12g010920 Solyc12g021170
Molecular Function	organic cyclic compound binding	2	GO:0097159	26	2638	140	30306	2.13	0.000215101	3.67	Solyc00g500056 Solyc02g086490 Solyc02g092430 Solyc03g025270 Solyc03g034180 Solyc04g076220 Solyc04g082460 Solyc05g052100 Solyc06g009050 Solyc06g048840 Solyc06g059760 Solyc08g005170 Solyc08g066700 Solyc08g067330 Solyc08g074600 Solyc08g083320 Solyc09g015310 Solyc09g074910 Solyc09g082060 Solyc10g005050 Solyc10g080900 Solyc11g065930 Solyc11g069700 Solyc12g006320 Solyc12g010920 Solyc12g021170
Molecular Function	small molecule binding	2	GO:0036094	9	440	140	30306	4.43	0.000216664	3.66	Solyc01g088570 Solyc03g034180 Solyc05g052100 Solyc06g009050 Solyc08g083320 Solyc09g082060 Solyc10g080900 Solyc11g065930 Solyc12g021170
Molecular Function	tetrapyrrole binding	3	GO:0046906	4	65	140	30306	13.32	0.000237354	3.62	Solyc00g500056 Solyc04g082460 Solyc08g067330 Solyc09g074910
Molecular Function	racemase and epimerase activity	3	GO:0016854	3	29	140	30306	22.39	0.000322844	3.49	Solyc02g087770 Solyc02g087800 Solyc12g099440
Molecular Function	adenylyltransferase activity	5	GO:0070566	3	30	140	30306	21.65	0.000357505	3.45	Solyc01g079790 Solyc01g109790 Solyc07g056140
Molecular Function	peroxidase activity	2	GO:0004601	4	74	140	30306	11.7	0.000390637	3.41	Solyc02g087110 Solyc03g096040 Solyc04g071900 Solyc04g082460
Molecular Function	aldose 1-epimerase activity	5	GO:0004034	2	7	140	30306	61.85	0.00043825	3.36	Solyc02g087770 Solyc02g087800
Molecular Function	hydrolase activity, acting on glycosyl bonds	3	GO:0016798	6	217	140	30306	5.99	0.000531873	3.27	Solyc01g008710 Solyc03g121540 Solyc07g005100 Solyc08g079080 Solyc10g080210 Solyc10g083630
Molecular Function	zeatin O-beta-D-xylosyltransferase activity	6	GO:0050404	3	35	140	30306	18.55	0.000566675	3.25	Solyc05g053120 Solyc11g066670 Solyc12g009930
Molecular Function	nickel cation binding	6	GO:0016151	2	8	140	30306	54.12	0.000582562	3.23	Solyc02g084840 Solyc06g009630
Molecular Function	protein domain specific binding	3	GO:0019904	4	84	140	30306	10.31	0.000632137	3.2	Solyc04g050930 Solyc06g006080 Solyc10g005050 Solyc11g066110
Molecular Function	transaminase activity	4	GO:0008483	3	44	140	30306	14.76	0.00111241	2.95	Solyc10g007110 Solyc12g006470 Solyc12g088220
Molecular Function	(S)-2-hydroxy-acid oxidase activity	5	GO:0003973	2	11	140	30306	39.36	0.00113395	2.95	Solyc07g056540 Solyc10g007600
Molecular Function	endopeptidase activity	4	GO:0004175	5	176	140	30306	6.15	0.00138358	2.86	Solyc02g032940 Solyc02g080880 Solyc02g086830 Solyc03g111730 Solyc04g076190
Molecular Function	nucleoside phosphate binding	3	GO:1901265	7	357	140	30306	4.24	0.00139892	2.85	Solyc03g034180 Solyc05g052100 Solyc06g009050 Solyc08g083320 Solyc10g080900 Solyc11g065930 Solyc12g021170
Molecular Function	nucleotide binding	3	GO:0000166	7	357	140	30306	4.24	0.00139892	2.85	Solyc03g034180 Solyc05g052100 Solyc06g009050 Solyc08g083320 Solyc10g080900 Solyc11g065930 Solyc12g021170
Molecular Function	lyase activity	2	GO:0016829	6	265	140	30306	4.9	0.00149269	2.83	Solyc01g105150 Solyc05g005490 Solyc09g007910 Solyc09g075450 Solyc10g086180 Solyc12g099440
Molecular Function	peptidase activity	3	GO:0008233	6	281	140	30306	4.62	0.00200531	2.7	Solyc02g032940 Solyc02g080880 Solyc02g086830 Solyc03g111730 Solyc04g076190 Solyc11g066250
Molecular Function	protein binding	2	GO:0005515	18	1829	140	30306	2.13	0.00211852	2.67	Solyc02g086830 Solyc03g112060 Solyc03g114470 Solyc03g118290 Solyc04g050930 Solyc06g006080 Solyc06g008040 Solyc06g009630 Solyc06g059760 Solyc07g042620 Solyc07g064210 Solyc08g008250 Solyc08g066700 Solyc08g077360 Solyc08g080480 Solyc09g007160 Solyc10g005050 Solyc11g066110
Molecular Function	phenylalanine ammonia-lyase activity	5	GO:0045548	2	15	140	30306	28.86	0.00213875	2.67	Solyc09g007910 Solyc10g086180
Molecular Function	aspartic-type peptidase activity	4	GO:0070001	3	56	140	30306	11.6	0.00223618	2.65	Solyc02g032940 Solyc02g080880 Solyc04g076190
Molecular Function	aspartic-type endopeptidase activity	5	GO:0004190	3	56	140	30306	11.6	0.00223618	2.65	Solyc02g032940 Solyc02g080880 Solyc04g076190
Molecular Function	hydro-lyase activity	4	GO:0016836	3	58	140	30306	11.2	0.0024725	2.61	Solyc05g005490 Solyc09g075450 Solyc12g099440
Molecular Function	cis-zeatin O-beta-D-glucosyltransferase activity	6	GO:0050502	2	22	140	30306	19.68	0.00460672	2.34	Solyc04g074360 Solyc05g053120
Molecular Function	heme binding	4	GO:0020037	2	22	140	30306	19.68	0.00460672	2.34	Solyc04g082460 Solyc09g074910
Molecular Function	ammonia-lyase activity	4	GO:0016841	2	22	140	30306	19.68	0.00460672	2.34	Solyc09g007910 Solyc10g086180
Molecular Function	protein-disulfide reductase (NAD(P)) activity	4	GO:0047134	2	23	140	30306	18.82	0.00503025	2.3	Solyc02g079960 Solyc04g081970
Molecular Function	modified amino acid binding	2	GO:0072341	2	25	140	30306	17.32	0.00592884	2.23	Solyc01g088570 Solyc02g084840
Molecular Function	protein-disulfide reductase activity	3	GO:0015035	2	25	140	30306	17.32	0.00592884	2.23	Solyc02g079960 Solyc04g081970
Molecular Function	protein histidine kinase binding	6	GO:0043424	2	25	140	30306	17.32	0.00592884	2.23	Solyc07g064210 Solyc08g080480
Molecular Function	molecular adaptor activity	1	GO:0060090	2	27	140	30306	16.03	0.00689504	2.16	Solyc06g009630 Solyc06g059760
Molecular Function	thioredoxin-disulfide reductase activity	2	GO:0004791	2	27	140	30306	16.03	0.00689504	2.16	Solyc02g079960 Solyc04g081970
Molecular Function	carbohydrate derivative binding	2	GO:0097367	5	258	140	30306	4.2	0.00707167	2.15	Solyc03g034180 Solyc05g052100 Solyc06g009050 Solyc07g005100 Solyc08g083320
Molecular Function	vitamin binding	3	GO:0019842	2	28	140	30306	15.46	0.00740309	2.13	Solyc01g088570 Solyc09g082060
Molecular Function	adenyl ribonucleotide binding	5	GO:0032559	4	168	140	30306	5.15	0.00779203	2.11	Solyc03g034180 Solyc05g052100 Solyc06g009050 Solyc08g083320
Molecular Function	adenyl nucleotide binding	5	GO:0030554	4	169	140	30306	5.12	0.0079529	2.1	Solyc03g034180 Solyc05g052100 Solyc06g009050 Solyc08g083320
Molecular Function	histone methyltransferase activity	4	GO:0042054	2	30	140	30306	14.43	0.00846827	2.07	Solyc03g025270 Solyc06g060670
Molecular Function	carbon-nitrogen lyase activity	3	GO:0016840	2	32	140	30306	13.53	0.00959784	2.02	Solyc09g007910 Solyc10g086180
Molecular Function	protein folding chaperone	1	GO:0044183	2	32	140	30306	13.53	0.00959784	2.02	Solyc03g114470 Solyc07g042620
Molecular Function	oxidoreductase activity, acting on NAD(P)H	3	GO:0016651	3	95	140	30306	6.84	0.00980012	2.01	Solyc00g500192 Solyc02g079960 Solyc04g081970
Molecular Function	zinc ion binding	6	GO:0008270	4	181	140	30306	4.78	0.0100557	2	Solyc04g005080 Solyc05g052100 Solyc06g071000 Solyc12g006470
Molecular Function	acid phosphatase activity	6	GO:0003993	2	33	140	30306	13.12	0.0101864	1.99	Solyc07g064500 Solyc09g020190
Molecular Function	calcium ion binding	5	GO:0005509	3	102	140	30306	6.37	0.0118768	1.93	Solyc01g103680 Solyc11g071740 Solyc12g096930
Molecular Function	water transmembrane transporter activity	4	GO:0005372	2	38	140	30306	11.39	0.0133603	1.87	Solyc03g019820 Solyc06g072130
Molecular Function	water channel activity	5	GO:0015250	2	38	140	30306	11.39	0.0133603	1.87	Solyc03g019820 Solyc06g072130
Molecular Function	protein methyltransferase activity	3	GO:0008276	2	40	140	30306	10.82	0.014735	1.83	Solyc03g025270 Solyc06g060670
Molecular Function	chlorophyll binding	4	GO:0016168	2	40	140	30306	10.82	0.014735	1.83	Solyc00g500056 Solyc08g067330
Molecular Function	nucleotidyltransferase activity	4	GO:0016779	3	112	140	30306	5.8	0.0152504	1.82	Solyc01g079790 Solyc01g109790 Solyc07g056140
Molecular Function	pyrophosphatase activity	5	GO:0016462	8	696	140	30306	2.49	0.0157966	1.8	Solyc03g120980 Solyc06g006080 Solyc08g074600 Solyc08g077360 Solyc09g007440 Solyc11g006580 Solyc11g069700 Solyc12g006320
Molecular Function	carbon-oxygen lyase activity	3	GO:0016835	3	114	140	30306	5.7	0.0159834	1.8	Solyc05g005490 Solyc09g075450 Solyc12g099440
Molecular Function	hydrolase activity, acting on acid anhydrides	3	GO:0016817	8	705	140	30306	2.46	0.0169285	1.77	Solyc03g120980 Solyc06g006080 Solyc08g074600 Solyc08g077360 Solyc09g007440 Solyc11g006580 Solyc11g069700 Solyc12g006320
Molecular Function	disulfide oxidoreductase activity	4	GO:0015036	2	44	140	30306	9.84	0.0176579	1.75	Solyc02g079960 Solyc04g081970
Molecular Function	intramolecular oxidoreductase activity	3	GO:0016860	2	46	140	30306	9.41	0.0192039	1.72	Solyc02g079960 Solyc12g099440
Molecular Function	purine ribonucleotide binding	4	GO:0032555	4	221	140	30306	3.92	0.0195478	1.71	Solyc03g034180 Solyc05g052100 Solyc06g009050 Solyc08g083320
Molecular Function	purine nucleotide binding	4	GO:0017076	4	222	140	30306	3.9	0.0198372	1.7	Solyc03g034180 Solyc05g052100 Solyc06g009050 Solyc08g083320
Molecular Function	protein-containing complex binding	2	GO:0044877	4	227	140	30306	3.81	0.0213235	1.67	Solyc01g108910 Solyc06g009630 Solyc08g083320 Solyc09g065470
Molecular Function	acyltransferase activity	3	GO:0016746	4	227	140	30306	3.81	0.0213235	1.67	Solyc05g053550 Solyc08g014130 Solyc09g091510 Solyc10g080900
Molecular Function	N-methyltransferase activity	5	GO:0008170	2	49	140	30306	8.84	0.0216252	1.67	Solyc03g025270 Solyc06g060670
Molecular Function	catalytic activity, acting on a protein	2	GO:0140096	14	1618	140	30306	1.87	0.0218152	1.66	Solyc02g032940 Solyc02g079960 Solyc02g080880 Solyc02g086830 Solyc03g025270 Solyc03g111730 Solyc04g012160 Solyc04g076190 Solyc04g082510 Solyc06g060670 Solyc09g065720 Solyc09g075440 Solyc11g006000 Solyc11g066250
Molecular Function	ribonucleotide binding	3	GO:0032553	4	232	140	30306	3.73	0.0228766	1.64	Solyc03g034180 Solyc05g052100 Solyc06g009050 Solyc08g083320
Molecular Function	helicase activity	2	GO:0004386	3	133	140	30306	4.88	0.0239251	1.62	Solyc08g074600 Solyc09g007440 Solyc12g006320
Molecular Function	flavin adenine dinucleotide binding	4	GO:0050660	2	53	140	30306	8.17	0.0250387	1.6	Solyc11g065930 Solyc12g021170
Molecular Function	protein heterodimerization activity	4	GO:0046982	2	56	140	30306	7.73	0.027733	1.56	Solyc03g118290 Solyc06g059760
Molecular Function	phospholipase activity	5	GO:0004620	2	61	140	30306	7.1	0.0324683	1.49	Solyc07g055160 Solyc09g020190
Molecular Function	serine-type peptidase activity	4	GO:0008236	2	63	140	30306	6.87	0.0344451	1.46	Solyc02g086830 Solyc11g066250
Molecular Function	serine hydrolase activity	3	GO:0017171	2	63	140	30306	6.87	0.0344451	1.46	Solyc02g086830 Solyc11g066250
Molecular Function	catalytic activity, acting on DNA	3	GO:0140097	3	163	140	30306	3.98	0.040069	1.4	Solyc08g066700 Solyc08g074600 Solyc10g083630
Molecular Function	protein kinase binding	5	GO:0019901	2	76	140	30306	5.7	0.0483642	1.32	Solyc07g064210 Solyc08g080480
Molecular Function	metal ion transmembrane transporter activity	5	GO:0046873	3	179	140	30306	3.63	0.0504412	1.3	Solyc01g105150 Solyc02g068590 Solyc03g120980
Molecular Function	ATP-dependent activity, acting on RNA	2	GO:0008186	2	79	140	30306	5.48	0.0518225	1.29	Solyc09g007440 Solyc12g006320
Molecular Function	potassium ion transmembrane transporter activity	6	GO:0015079	2	81	140	30306	5.34	0.0541758	1.27	Solyc01g105150 Solyc02g068590
Molecular Function	RNA helicase activity	3	GO:0003724	2	81	140	30306	5.34	0.0541758	1.27	Solyc09g007440 Solyc12g006320
Molecular Function	GTPase activity	7	GO:0003924	2	85	140	30306	5.09	0.0589933	1.23	Solyc08g077360 Solyc11g069700
Molecular Function	kinase binding	4	GO:0019900	2	92	140	30306	4.71	0.0677615	1.17	Solyc07g064210 Solyc08g080480
Molecular Function	microtubule binding	5	GO:0008017	2	93	140	30306	4.66	0.0690475	1.16	Solyc06g008040 Solyc08g077360
Molecular Function	lipase activity	4	GO:0016298	2	93	140	30306	4.66	0.0690475	1.16	Solyc07g055160 Solyc09g020190
Molecular Function	dioxygenase activity	3	GO:0051213	2	93	140	30306	4.66	0.0690475	1.16	Solyc01g006540 Solyc02g087110
Molecular Function	enzyme activator activity	3	GO:0008047	2	97	140	30306	4.46	0.0742708	1.13	Solyc03g112060 Solyc09g007160
Molecular Function	ribonuclease activity	4	GO:0004540	2	100	140	30306	4.33	0.0782689	1.11	Solyc03g025270 Solyc08g066700
Molecular Function	ion transmembrane transporter activity	3	GO:0015075	5	509	140	30306	2.13	0.0877032	1.06	Solyc01g105150 Solyc02g068590 Solyc02g094470 Solyc03g120570 Solyc03g120980
Molecular Function	tubulin binding	4	GO:0015631	2	110	140	30306	3.94	0.0920596	1.04	Solyc06g008040 Solyc08g077360
Molecular Function	channel activity	4	GO:0015267	2	123	140	30306	3.52	0.110937	0.95	Solyc03g019820 Solyc06g072130
Molecular Function	passive transmembrane transporter activity	3	GO:0022803	2	123	140	30306	3.52	0.110937	0.95	Solyc03g019820 Solyc06g072130
Molecular Function	phosphoric ester hydrolase activity	4	GO:0042578	3	253	140	30306	2.57	0.112651	0.95	Solyc07g064500 Solyc09g020190 Solyc11g006580
Molecular Function	catalytic activity, acting on RNA	3	GO:0140098	4	403	140	30306	2.15	0.117094	0.93	Solyc03g025270 Solyc08g066700 Solyc09g007440 Solyc12g006320
Molecular Function	carboxylic ester hydrolase activity	4	GO:0052689	2	132	140	30306	3.28	0.124545	0.9	Solyc05g025810 Solyc07g055160
Molecular Function	transmembrane transporter activity	2	GO:0022857	7	875	140	30306	1.73	0.127942	0.89	Solyc01g105150 Solyc02g068590 Solyc02g094470 Solyc03g019820 Solyc03g120570 Solyc03g120980 Solyc06g072130
Molecular Function	nucleoside-triphosphatase activity	6	GO:0017111	6	652	140	30306	1.99	0.129726	0.89	Solyc03g120980 Solyc08g074600 Solyc08g077360 Solyc09g007440 Solyc11g069700 Solyc12g006320
Molecular Function	lipid binding	2	GO:0008289	2	141	140	30306	3.07	0.138528	0.86	Solyc02g084840 Solyc05g015490
Molecular Function	hydrolase activity, acting on ester bonds	3	GO:0016788	8	1001	140	30306	1.73	0.14526	0.84	Solyc02g082900 Solyc03g025270 Solyc05g025810 Solyc07g055160 Solyc07g064500 Solyc08g066700 Solyc09g020190 Solyc11g006580
Molecular Function	transporter activity	1	GO:0005215	8	1017	140	30306	1.7	0.148621	0.83	Solyc01g105150 Solyc02g068590 Solyc02g094470 Solyc03g019820 Solyc03g120570 Solyc03g120980 Solyc06g072130 Solyc08g083380
Molecular Function	ATP binding	5	GO:0005524	2	154	140	30306	2.81	0.159284	0.8	Solyc03g034180 Solyc05g052100
Molecular Function	enzyme binding	3	GO:0019899	4	470	140	30306	1.84	0.17336	0.76	Solyc06g009630 Solyc07g064210 Solyc08g080480 Solyc09g007160
Molecular Function	DNA binding	4	GO:0003677	8	1107	140	30306	1.56	0.175366	0.76	Solyc04g076220 Solyc06g048840 Solyc06g059760 Solyc08g005170 Solyc08g066700 Solyc08g074600 Solyc10g005050 Solyc12g006320
Molecular Function	protein dimerization activity	3	GO:0046983	3	312	140	30306	2.08	0.175528	0.76	Solyc03g112060 Solyc03g118290 Solyc06g059760
Molecular Function	monooxygenase activity	3	GO:0004497	2	165	140	30306	2.62	0.177264	0.75	Solyc01g006430 Solyc12g096930
Molecular Function	cation transmembrane transporter activity	4	GO:0008324	3	314	140	30306	2.07	0.177812	0.75	Solyc01g105150 Solyc02g068590 Solyc03g120980
Molecular Function	methyltransferase activity	4	GO:0008168	2	168	140	30306	2.58	0.182223	0.74	Solyc03g025270 Solyc06g060670
Molecular Function	structural constituent of ribosome	2	GO:0003735	3	327	140	30306	1.99	0.19285	0.71	Solyc02g092430 Solyc03g111230 Solyc09g015310
Molecular Function	purine ribonucleoside triphosphate binding	4	GO:0035639	2	207	140	30306	2.09	0.24805	0.61	Solyc03g034180 Solyc05g052100
Molecular Function	mRNA binding	5	GO:0003729	3	376	140	30306	1.73	0.251949	0.6	Solyc02g086490 Solyc02g092430 Solyc12g010920
Molecular Function	nucleic acid binding	3	GO:0003676	14	2259	140	30306	1.34	0.256149	0.59	Solyc02g086490 Solyc02g092430 Solyc03g025270 Solyc04g076220 Solyc06g048840 Solyc06g059760 Solyc08g005170 Solyc08g066700 Solyc08g074600 Solyc09g015310 Solyc10g005050 Solyc11g069700 Solyc12g006320 Solyc12g010920
Molecular Function	phosphatase activity	5	GO:0016791	2	216	140	30306	2	0.263427	0.58	Solyc07g064500 Solyc09g020190
Molecular Function	enzyme regulator activity	2	GO:0030234	2	221	140	30306	1.96	0.271974	0.57	Solyc03g112060 Solyc09g007160
Molecular Function	RNA binding	4	GO:0003723	8	1235	140	30306	1.4	0.284502	0.55	Solyc02g086490 Solyc02g092430 Solyc03g025270 Solyc08g066700 Solyc09g015310 Solyc11g069700 Solyc12g006320 Solyc12g010920
Molecular Function	anion transmembrane transporter activity	4	GO:0008509	2	231	140	30306	1.87	0.289057	0.54	Solyc02g094470 Solyc03g120570
Molecular Function	kinase activity	4	GO:0016301	6	851	140	30306	1.53	0.294509	0.53	Solyc03g063600 Solyc04g012160 Solyc04g082510 Solyc07g049280 Solyc09g075440 Solyc11g006000
Molecular Function	transcription regulator activity	1	GO:0140110	3	1335	140	30306	0.49	0.295992	0.53	Solyc04g076220 Solyc06g069430 Solyc08g005170
Molecular Function	cytoskeletal protein binding	3	GO:0008092	2	236	140	30306	1.83	0.297583	0.53	Solyc06g008040 Solyc08g077360
Molecular Function	identical protein binding	3	GO:0042802	4	502	140	30306	1.72	0.29898	0.52	Solyc02g086830 Solyc03g112060 Solyc03g118290 Solyc08g066700
Molecular Function	double-stranded DNA binding	5	GO:0003690	2	244	140	30306	1.77	0.311193	0.51	Solyc04g076220 Solyc08g066700
Molecular Function	ATP hydrolysis activity	7	GO:0016887	4	559	140	30306	1.55	0.332434	0.48	Solyc03g120980 Solyc08g074600 Solyc09g007440 Solyc12g006320
Molecular Function	molecular function regulator	1	GO:0098772	2	260	140	30306	1.67	0.338237	0.47	Solyc03g112060 Solyc09g007160
Molecular Function	protein homodimerization activity	4	GO:0042803	2	272	140	30306	1.59	0.358315	0.45	Solyc03g112060 Solyc03g118290
Molecular Function	DNA-binding transcription factor activity	2	GO:0003700	3	1224	140	30306	0.53	0.384361	0.42	Solyc04g076220 Solyc06g069430 Solyc08g005170
Molecular Function	structural molecule activity	1	GO:0005198	3	396	140	30306	1.64	0.434747	0.36	Solyc02g092430 Solyc03g111230 Solyc09g015310
Molecular Function	protein kinase activity	3	GO:0004672	4	693	140	30306	1.25	0.565451	0.25	Solyc04g012160 Solyc04g082510 Solyc09g075440 Solyc11g006000
Molecular Function	protein serine/threonine kinase activity	4	GO:0004674	3	590	140	30306	1.1	0.755081	0.12	Solyc04g012160 Solyc04g082510 Solyc11g006000
Molecular Function	nuclease activity	4	GO:0004518	2	563	140	30306	0.77	1	0	Solyc03g025270 Solyc08g066700
Biological Process	response to stimulus	1	GO:0050896	90	5178	160	30306	3.29	3.47152e-29	28.46	Solyc01g080410 Solyc01g091170 Solyc01g108910 Solyc02g032940 Solyc02g071620 Solyc02g079960 Solyc02g080880 Solyc02g082900 Solyc02g084840 Solyc02g085590 Solyc02g086490 Solyc02g086830 Solyc02g087110 Solyc02g092430 Solyc02g094470 Solyc03g034180 Solyc03g096040 Solyc03g096460 Solyc03g111250 Solyc03g111730 Solyc03g112440 Solyc03g114470 Solyc03g116390 Solyc03g120980 Solyc04g005080 Solyc04g012160 Solyc04g0…
Biological Process	metabolic process	1	GO:0008152	102	7014	160	30306	2.75	5.9116e-28	27.23	Solyc00g500071 Solyc00g500192 Solyc01g006430 Solyc01g006540 Solyc01g008710 Solyc01g080410 Solyc01g088570 Solyc01g091170 Solyc01g098850 Solyc01g109790 Solyc02g032940 Solyc02g036350 Solyc02g079960 Solyc02g080880 Solyc02g085020 Solyc02g086830 Solyc02g087110 Solyc02g087770 Solyc02g087800 Solyc02g088690 Solyc02g092430 Solyc03g019820 Solyc03g025270 Solyc03g063600 Solyc03g096040 Solyc03g111250 Solyc03g1…
Biological Process	response to stress	2	GO:0006950	66	2981	160	30306	4.19	1.1742e-25	24.93	Solyc01g080410 Solyc01g091170 Solyc01g108910 Solyc02g032940 Solyc02g071620 Solyc02g079960 Solyc02g080880 Solyc02g082900 Solyc02g084840 Solyc02g085590 Solyc02g086490 Solyc02g087110 Solyc02g092430 Solyc02g094470 Solyc03g096040 Solyc03g096460 Solyc03g111250 Solyc03g111730 Solyc03g112440 Solyc03g116390 Solyc03g120980 Solyc04g005080 Solyc04g012160 Solyc04g050930 Solyc04g054740 Solyc04g076190 Solyc04g0…
Biological Process	cellular process	1	GO:0009987	106	8647	160	30306	2.32	4.43574e-23	22.35	Solyc00g500071 Solyc00g500192 Solyc01g006540 Solyc01g008710 Solyc01g080410 Solyc01g088570 Solyc01g091170 Solyc01g105150 Solyc01g109790 Solyc02g036350 Solyc02g068590 Solyc02g079960 Solyc02g086830 Solyc02g087110 Solyc02g088690 Solyc02g092430 Solyc03g019820 Solyc03g025270 Solyc03g062940 Solyc03g063600 Solyc03g096040 Solyc03g111250 Solyc03g111730 Solyc03g112060 Solyc03g114470 Solyc03g117870 Solyc03g1…
Biological Process	response to chemical	2	GO:0042221	54	2839	160	30306	3.6	1.44388e-17	16.84	Solyc01g080410 Solyc01g108910 Solyc02g032940 Solyc02g079960 Solyc02g080880 Solyc02g082900 Solyc02g084840 Solyc02g086830 Solyc02g087110 Solyc03g034180 Solyc03g096040 Solyc03g096460 Solyc03g116390 Solyc03g120980 Solyc04g005080 Solyc04g012160 Solyc04g054258 Solyc04g054740 Solyc04g071900 Solyc04g079050 Solyc04g081970 Solyc04g082390 Solyc04g082460 Solyc05g005490 Solyc05g052100 Solyc06g006080 Solyc06g0…
Biological Process	cellular metabolic process	2	GO:0044237	81	6203	160	30306	2.47	2.08361e-17	16.68	Solyc00g500071 Solyc00g500192 Solyc01g006540 Solyc01g008710 Solyc01g088570 Solyc01g091170 Solyc01g109790 Solyc02g036350 Solyc02g086830 Solyc02g087110 Solyc02g088690 Solyc02g092430 Solyc03g019820 Solyc03g025270 Solyc03g063600 Solyc03g111250 Solyc03g111730 Solyc03g112060 Solyc03g117870 Solyc03g120980 Solyc04g012160 Solyc04g050930 Solyc04g054740 Solyc04g071140 Solyc04g079960 Solyc04g082460 Solyc04g0…
Biological Process	organic substance metabolic process	2	GO:0071704	79	6224	160	30306	2.4	4.93253e-16	15.31	Solyc01g006540 Solyc01g008710 Solyc01g088570 Solyc01g091170 Solyc01g109790 Solyc02g032940 Solyc02g036350 Solyc02g080880 Solyc02g085020 Solyc02g086830 Solyc02g087110 Solyc02g087770 Solyc02g087800 Solyc02g088690 Solyc02g092430 Solyc03g025270 Solyc03g063600 Solyc03g111250 Solyc03g111730 Solyc03g112060 Solyc03g117870 Solyc03g120980 Solyc04g012160 Solyc04g050930 Solyc04g054740 Solyc04g071140 Solyc04g0…
Biological Process	response to abiotic stimulus	2	GO:0009628	42	2110	160	30306	3.77	3.52748e-14	13.45	Solyc01g080410 Solyc02g032940 Solyc02g080880 Solyc02g084840 Solyc02g086490 Solyc02g092430 Solyc02g094470 Solyc03g096040 Solyc03g096460 Solyc03g111250 Solyc03g112440 Solyc03g114470 Solyc03g116390 Solyc04g005080 Solyc04g012160 Solyc04g050930 Solyc04g054740 Solyc04g081970 Solyc04g082460 Solyc05g052100 Solyc06g009630 Solyc06g059760 Solyc06g068440 Solyc06g071000 Solyc07g049530 Solyc07g055160 Solyc07g0…
Biological Process	small molecule metabolic process	2	GO:0044281	31	1270	160	30306	4.62	8.59346e-13	12.07	Solyc01g006540 Solyc01g088570 Solyc01g091170 Solyc02g087110 Solyc02g087770 Solyc02g087800 Solyc02g088690 Solyc03g063600 Solyc03g112060 Solyc03g120980 Solyc04g050930 Solyc04g054740 Solyc04g071140 Solyc06g006080 Solyc06g071000 Solyc06g071550 Solyc06g084460 Solyc07g064160 Solyc08g014130 Solyc08g077270 Solyc09g075450 Solyc09g082060 Solyc10g007110 Solyc10g080840 Solyc10g080900 Solyc11g006580 Solyc11g0…
Biological Process	fruit development	4	GO:0010154	23	677	160	30306	6.43	1.53152e-12	11.81	Solyc01g108910 Solyc02g086490 Solyc03g019820 Solyc03g096040 Solyc03g112440 Solyc03g114470 Solyc03g118290 Solyc04g054740 Solyc04g079960 Solyc05g053120 Solyc06g048840 Solyc06g059760 Solyc06g069430 Solyc06g072130 Solyc06g084460 Solyc07g049280 Solyc09g025210 Solyc09g098120 Solyc11g066670 Solyc12g006470 Solyc12g009930 Solyc12g010920 Solyc12g096930
Biological Process	multicellular organismal process	1	GO:0032501	44	2581	160	30306	3.23	1.58311e-12	11.8	Solyc01g108910 Solyc02g086490 Solyc02g087110 Solyc03g019820 Solyc03g063600 Solyc03g096040 Solyc03g111250 Solyc03g111730 Solyc03g112440 Solyc03g114470 Solyc03g118290 Solyc04g012160 Solyc04g054740 Solyc04g079960 Solyc05g015490 Solyc05g053120 Solyc06g048840 Solyc06g059760 Solyc06g069430 Solyc06g072130 Solyc06g084460 Solyc07g005100 Solyc07g042620 Solyc07g049280 Solyc07g056140 Solyc07g064210 Solyc08g0…
Biological Process	biosynthetic process	2	GO:0009058	42	2412	160	30306	3.3	2.98075e-12	11.53	Solyc01g088570 Solyc01g091170 Solyc01g109790 Solyc02g036350 Solyc02g085020 Solyc02g087110 Solyc02g088690 Solyc02g092430 Solyc03g063600 Solyc03g112060 Solyc03g117870 Solyc04g054258 Solyc04g054740 Solyc04g079050 Solyc04g079960 Solyc05g053120 Solyc05g053550 Solyc06g006080 Solyc06g009630 Solyc06g068440 Solyc06g071550 Solyc06g084460 Solyc07g049530 Solyc07g056140 Solyc07g056540 Solyc07g064160 Solyc08g0…
Biological Process	response to inorganic substance	3	GO:0010035	27	999	160	30306	5.12	3.07266e-12	11.51	Solyc02g032940 Solyc02g080880 Solyc02g084840 Solyc02g087110 Solyc03g034180 Solyc03g096040 Solyc03g096460 Solyc03g116390 Solyc04g005080 Solyc04g054740 Solyc04g081970 Solyc04g082460 Solyc05g052100 Solyc06g059760 Solyc07g049280 Solyc07g049530 Solyc07g055080 Solyc07g062650 Solyc08g077360 Solyc09g007150 Solyc09g082060 Solyc09g090330 Solyc09g092430 Solyc11g065930 Solyc11g071740 Solyc12g006320 Solyc12g0…
Biological Process	response to other organism	2	GO:0051707	27	1017	160	30306	5.03	4.63053e-12	11.33	Solyc01g091170 Solyc01g108910 Solyc02g071620 Solyc02g082900 Solyc02g085590 Solyc02g087110 Solyc03g111730 Solyc03g120980 Solyc04g054740 Solyc04g076190 Solyc04g082510 Solyc05g015490 Solyc06g059760 Solyc07g005100 Solyc07g049530 Solyc07g055080 Solyc07g056540 Solyc07g062650 Solyc08g077360 Solyc08g079080 Solyc08g080640 Solyc08g080650 Solyc09g082340 Solyc09g090330 Solyc10g007600 Solyc10g083630 Solyc11g0…
Biological Process	developmental process involved in reproduction	2	GO:0003006	31	1360	160	30306	4.32	5.00212e-12	11.3	Solyc01g108910 Solyc02g086490 Solyc03g019820 Solyc03g096040 Solyc03g111730 Solyc03g112440 Solyc03g114470 Solyc03g118290 Solyc04g054740 Solyc04g079960 Solyc05g053120 Solyc06g048840 Solyc06g059760 Solyc06g069430 Solyc06g072130 Solyc06g084460 Solyc07g049280 Solyc07g056140 Solyc09g005120 Solyc09g008770 Solyc09g025210 Solyc09g075450 Solyc09g082060 Solyc09g098120 Solyc10g078890 Solyc10g080210 Solyc11g0…
Biological Process	response to external biotic stimulus	3	GO:0043207	27	1022	160	30306	5	5.1812e-12	11.29	Solyc01g091170 Solyc01g108910 Solyc02g071620 Solyc02g082900 Solyc02g085590 Solyc02g087110 Solyc03g111730 Solyc03g120980 Solyc04g054740 Solyc04g076190 Solyc04g082510 Solyc05g015490 Solyc06g059760 Solyc07g005100 Solyc07g049530 Solyc07g055080 Solyc07g056540 Solyc07g062650 Solyc08g077360 Solyc08g079080 Solyc08g080640 Solyc08g080650 Solyc09g082340 Solyc09g090330 Solyc10g007600 Solyc10g083630 Solyc11g0…
Biological Process	response to biotic stimulus	2	GO:0009607	27	1025	160	30306	4.99	5.54078e-12	11.26	Solyc01g091170 Solyc01g108910 Solyc02g071620 Solyc02g082900 Solyc02g085590 Solyc02g087110 Solyc03g111730 Solyc03g120980 Solyc04g054740 Solyc04g076190 Solyc04g082510 Solyc05g015490 Solyc06g059760 Solyc07g005100 Solyc07g049530 Solyc07g055080 Solyc07g056540 Solyc07g062650 Solyc08g077360 Solyc08g079080 Solyc08g080640 Solyc08g080650 Solyc09g082340 Solyc09g090330 Solyc10g007600 Solyc10g083630 Solyc11g0…
Biological Process	organic substance biosynthetic process	3	GO:1901576	39	2195	160	30306	3.37	1.19627e-11	10.92	Solyc01g088570 Solyc01g091170 Solyc01g109790 Solyc02g036350 Solyc02g085020 Solyc02g087110 Solyc02g088690 Solyc02g092430 Solyc03g063600 Solyc03g112060 Solyc03g117870 Solyc04g054740 Solyc04g079050 Solyc04g079960 Solyc05g053120 Solyc05g053550 Solyc06g006080 Solyc06g009630 Solyc06g068440 Solyc06g071550 Solyc06g084460 Solyc07g049530 Solyc07g056140 Solyc07g064160 Solyc08g014130 Solyc08g077270 Solyc08g0…
Biological Process	reproductive system development	4	GO:0061458	28	1150	160	30306	4.61	1.35768e-11	10.87	Solyc01g108910 Solyc02g086490 Solyc03g019820 Solyc03g096040 Solyc03g111730 Solyc03g112440 Solyc03g114470 Solyc03g118290 Solyc04g054740 Solyc04g079960 Solyc05g053120 Solyc06g048840 Solyc06g059760 Solyc06g069430 Solyc06g072130 Solyc06g084460 Solyc07g049280 Solyc07g056140 Solyc09g008770 Solyc09g025210 Solyc09g098120 Solyc10g078890 Solyc10g080210 Solyc11g066670 Solyc12g006470 Solyc12g009930 Solyc12g0…
Biological Process	reproductive structure development	3	GO:0048608	28	1150	160	30306	4.61	1.35768e-11	10.87	Solyc01g108910 Solyc02g086490 Solyc03g019820 Solyc03g096040 Solyc03g111730 Solyc03g112440 Solyc03g114470 Solyc03g118290 Solyc04g054740 Solyc04g079960 Solyc05g053120 Solyc06g048840 Solyc06g059760 Solyc06g069430 Solyc06g072130 Solyc06g084460 Solyc07g049280 Solyc07g056140 Solyc09g008770 Solyc09g025210 Solyc09g098120 Solyc10g078890 Solyc10g080210 Solyc11g066670 Solyc12g006470 Solyc12g009930 Solyc12g0…
Biological Process	response to fungus	3	GO:0009620	17	374	160	30306	8.61	1.72185e-11	10.76	Solyc01g091170 Solyc01g108910 Solyc02g082900 Solyc02g085590 Solyc02g087110 Solyc03g111730 Solyc03g120980 Solyc04g054740 Solyc05g015490 Solyc06g059760 Solyc07g049530 Solyc08g077360 Solyc08g080640 Solyc08g080650 Solyc09g082340 Solyc10g083630 Solyc11g072380
Biological Process	anatomical structure development	2	GO:0048856	43	2731	160	30306	2.98	4.08952e-11	10.39	Solyc01g108910 Solyc02g086490 Solyc03g019820 Solyc03g063600 Solyc03g096040 Solyc03g111250 Solyc03g111730 Solyc03g112440 Solyc03g114470 Solyc03g118290 Solyc04g012160 Solyc04g054740 Solyc04g079960 Solyc05g015490 Solyc05g053120 Solyc06g008040 Solyc06g048840 Solyc06g059760 Solyc06g069430 Solyc06g072130 Solyc06g084460 Solyc07g042620 Solyc07g049280 Solyc07g056140 Solyc07g064210 Solyc08g008250 Solyc08g0…
Biological Process	defense response to other organism	3	GO:0098542	22	737	160	30306	5.65	5.91252e-11	10.23	Solyc01g091170 Solyc01g108910 Solyc02g071620 Solyc02g085590 Solyc02g087110 Solyc03g111730 Solyc03g120980 Solyc04g054740 Solyc04g076190 Solyc04g082510 Solyc05g015490 Solyc07g055080 Solyc07g056540 Solyc07g062650 Solyc08g077360 Solyc08g080640 Solyc08g080650 Solyc09g082340 Solyc09g090330 Solyc10g007600 Solyc10g083630 Solyc11g072380
Biological Process	defense response	3	GO:0006952	24	904	160	30306	5.03	8.12758e-11	10.09	Solyc01g091170 Solyc01g108910 Solyc02g071620 Solyc02g085590 Solyc02g087110 Solyc03g111730 Solyc03g120980 Solyc04g054740 Solyc04g076190 Solyc04g082510 Solyc05g015490 Solyc07g055080 Solyc07g056540 Solyc07g062650 Solyc08g077360 Solyc08g080640 Solyc08g080650 Solyc09g082340 Solyc09g090330 Solyc10g007600 Solyc10g078890 Solyc10g083630 Solyc11g072380 Solyc12g096930
Biological Process	multicellular organism development	2	GO:0007275	39	2361	160	30306	3.13	1.05198e-10	9.98	Solyc01g108910 Solyc02g086490 Solyc03g019820 Solyc03g063600 Solyc03g096040 Solyc03g111250 Solyc03g111730 Solyc03g112440 Solyc03g114470 Solyc03g118290 Solyc04g012160 Solyc04g054740 Solyc04g079960 Solyc05g015490 Solyc05g053120 Solyc06g048840 Solyc06g059760 Solyc06g069430 Solyc06g072130 Solyc06g084460 Solyc07g042620 Solyc07g049280 Solyc07g056140 Solyc07g064210 Solyc08g008250 Solyc08g079080 Solyc08g0…
Biological Process	response to external stimulus	2	GO:0009605	30	1447	160	30306	3.93	1.17337e-10	9.93	Solyc01g091170 Solyc01g108910 Solyc02g071620 Solyc02g082900 Solyc02g085590 Solyc02g087110 Solyc03g111730 Solyc03g120980 Solyc04g054740 Solyc04g076190 Solyc04g082510 Solyc05g015490 Solyc05g052100 Solyc06g006080 Solyc06g059760 Solyc07g005100 Solyc07g049530 Solyc07g055080 Solyc07g056540 Solyc07g062650 Solyc08g077360 Solyc08g079080 Solyc08g080640 Solyc08g080650 Solyc09g082340 Solyc09g090330 Solyc10g0…
Biological Process	reproductive process	1	GO:0022414	31	1568	160	30306	3.74	1.76407e-10	9.75	Solyc01g108910 Solyc02g086490 Solyc03g019820 Solyc03g096040 Solyc03g111730 Solyc03g112440 Solyc03g114470 Solyc03g118290 Solyc04g054740 Solyc04g079960 Solyc05g053120 Solyc06g048840 Solyc06g059760 Solyc06g069430 Solyc06g072130 Solyc06g084460 Solyc07g049280 Solyc07g056140 Solyc09g005120 Solyc09g008770 Solyc09g025210 Solyc09g075450 Solyc09g082060 Solyc09g098120 Solyc10g078890 Solyc10g080210 Solyc11g0…
Biological Process	reproduction	1	GO:0000003	31	1575	160	30306	3.73	1.96765e-10	9.71	Solyc01g108910 Solyc02g086490 Solyc03g019820 Solyc03g096040 Solyc03g111730 Solyc03g112440 Solyc03g114470 Solyc03g118290 Solyc04g054740 Solyc04g079960 Solyc05g053120 Solyc06g048840 Solyc06g059760 Solyc06g069430 Solyc06g072130 Solyc06g084460 Solyc07g049280 Solyc07g056140 Solyc09g005120 Solyc09g008770 Solyc09g025210 Solyc09g075450 Solyc09g082060 Solyc09g098120 Solyc10g078890 Solyc10g080210 Solyc11g0…
Biological Process	response to oxidative stress	3	GO:0006979	17	438	160	30306	7.35	1.99976e-10	9.7	Solyc01g080410 Solyc02g079960 Solyc02g087110 Solyc04g054740 Solyc04g081970 Solyc04g082460 Solyc06g059760 Solyc07g049530 Solyc09g075450 Solyc09g090330 Solyc09g092430 Solyc11g006000 Solyc11g065930 Solyc11g071740 Solyc12g006470 Solyc12g009500 Solyc12g021170
Biological Process	catabolic process	2	GO:0009056	27	1210	160	30306	4.23	2.29956e-10	9.64	Solyc01g008710 Solyc01g091170 Solyc02g032940 Solyc02g080880 Solyc02g086830 Solyc02g087110 Solyc02g087770 Solyc02g087800 Solyc03g019820 Solyc03g111730 Solyc03g120980 Solyc04g076190 Solyc04g079190 Solyc04g082460 Solyc06g071000 Solyc06g072130 Solyc07g005100 Solyc08g066700 Solyc09g007910 Solyc09g020190 Solyc10g007110 Solyc10g086180 Solyc11g065930 Solyc11g066250 Solyc12g006470 Solyc12g021170 Solyc12g0…
Biological Process	developmental process	1	GO:0032502	43	2886	160	30306	2.82	2.35993e-10	9.63	Solyc01g108910 Solyc02g086490 Solyc03g019820 Solyc03g063600 Solyc03g096040 Solyc03g111250 Solyc03g111730 Solyc03g112440 Solyc03g114470 Solyc03g118290 Solyc04g012160 Solyc04g054740 Solyc04g079960 Solyc05g015490 Solyc05g053120 Solyc06g008040 Solyc06g048840 Solyc06g059760 Solyc06g069430 Solyc06g072130 Solyc06g084460 Solyc07g042620 Solyc07g049280 Solyc07g056140 Solyc07g064210 Solyc08g008250 Solyc08g0…
Biological Process	seed development	3	GO:0048316	20	645	160	30306	5.87	2.43773e-10	9.61	Solyc01g108910 Solyc02g086490 Solyc03g019820 Solyc03g096040 Solyc03g112440 Solyc03g114470 Solyc04g054740 Solyc04g079960 Solyc05g053120 Solyc06g048840 Solyc06g059760 Solyc06g072130 Solyc06g084460 Solyc07g049280 Solyc09g025210 Solyc09g098120 Solyc11g066670 Solyc12g009930 Solyc12g010920 Solyc12g096930
Biological Process	defense response to fungus	4	GO:0050832	14	287	160	30306	9.24	4.55087e-10	9.34	Solyc01g091170 Solyc01g108910 Solyc02g085590 Solyc02g087110 Solyc03g111730 Solyc03g120980 Solyc04g054740 Solyc05g015490 Solyc08g077360 Solyc08g080640 Solyc08g080650 Solyc09g082340 Solyc10g083630 Solyc11g072380
Biological Process	cellular biosynthetic process	3	GO:0044249	36	2159	160	30306	3.16	5.08186e-10	9.29	Solyc01g088570 Solyc01g091170 Solyc01g109790 Solyc02g036350 Solyc02g087110 Solyc02g088690 Solyc02g092430 Solyc03g063600 Solyc03g112060 Solyc03g117870 Solyc04g054740 Solyc04g079960 Solyc05g053120 Solyc06g006080 Solyc06g068440 Solyc06g071550 Solyc06g084460 Solyc07g049530 Solyc07g056140 Solyc07g056540 Solyc07g064160 Solyc08g014130 Solyc08g077270 Solyc08g083320 Solyc09g007910 Solyc09g082060 Solyc10g0…
Biological Process	system development	3	GO:0048731	33	1859	160	30306	3.36	6.52256e-10	9.19	Solyc01g108910 Solyc02g086490 Solyc03g019820 Solyc03g096040 Solyc03g111250 Solyc03g111730 Solyc03g112440 Solyc03g114470 Solyc03g118290 Solyc04g054740 Solyc04g079960 Solyc05g053120 Solyc06g048840 Solyc06g059760 Solyc06g069430 Solyc06g072130 Solyc06g084460 Solyc07g042620 Solyc07g049280 Solyc07g056140 Solyc08g008250 Solyc08g079080 Solyc09g008770 Solyc09g025210 Solyc09g098120 Solyc10g078890 Solyc10g0…
Biological Process	response to temperature stimulus	3	GO:0009266	19	628	160	30306	5.73	1.06172e-09	8.97	Solyc01g080410 Solyc02g084840 Solyc02g086490 Solyc02g092430 Solyc03g096460 Solyc03g112440 Solyc03g116390 Solyc04g050930 Solyc04g054740 Solyc04g082460 Solyc06g009630 Solyc06g068440 Solyc07g062650 Solyc08g005170 Solyc08g078700 Solyc09g005120 Solyc09g075450 Solyc12g006320 Solyc12g010920
Biological Process	primary metabolic process	2	GO:0044238	63	5709	160	30306	2.09	1.40253e-09	8.85	Solyc01g006540 Solyc01g008710 Solyc01g088570 Solyc01g091170 Solyc01g109790 Solyc02g032940 Solyc02g080880 Solyc02g086830 Solyc02g087110 Solyc02g087770 Solyc02g087800 Solyc02g088690 Solyc02g092430 Solyc03g025270 Solyc03g063600 Solyc03g111250 Solyc03g111730 Solyc03g112060 Solyc04g012160 Solyc04g050930 Solyc04g054740 Solyc04g076190 Solyc04g079960 Solyc04g082510 Solyc05g053120 Solyc06g009630 Solyc06g0…
Biological Process	oxoacid metabolic process	4	GO:0043436	21	808	160	30306	4.92	2.00163e-09	8.7	Solyc01g006540 Solyc01g088570 Solyc01g091170 Solyc02g087110 Solyc02g088690 Solyc03g112060 Solyc03g120980 Solyc04g050930 Solyc06g071000 Solyc06g071550 Solyc06g084460 Solyc08g014130 Solyc09g075450 Solyc09g082060 Solyc10g007110 Solyc10g080840 Solyc10g080900 Solyc12g006470 Solyc12g021170 Solyc12g096930 Solyc12g099440
Biological Process	organic acid metabolic process	3	GO:0006082	21	808	160	30306	4.92	2.00163e-09	8.7	Solyc01g006540 Solyc01g088570 Solyc01g091170 Solyc02g087110 Solyc02g088690 Solyc03g112060 Solyc03g120980 Solyc04g050930 Solyc06g071000 Solyc06g071550 Solyc06g084460 Solyc08g014130 Solyc09g075450 Solyc09g082060 Solyc10g007110 Solyc10g080840 Solyc10g080900 Solyc12g006470 Solyc12g021170 Solyc12g096930 Solyc12g099440
Biological Process	response to oxygen-containing compound	3	GO:1901700	30	1633	160	30306	3.48	2.0404e-09	8.69	Solyc02g082900 Solyc02g084840 Solyc02g087110 Solyc03g096040 Solyc03g096460 Solyc03g116390 Solyc03g120980 Solyc04g012160 Solyc04g054740 Solyc04g079050 Solyc04g081970 Solyc04g082460 Solyc05g005490 Solyc06g009630 Solyc06g048840 Solyc06g059760 Solyc07g049530 Solyc08g079080 Solyc09g007910 Solyc09g025210 Solyc09g074910 Solyc09g090330 Solyc09g092430 Solyc09g098120 Solyc10g005050 Solyc10g086180 Solyc11g0…
Biological Process	carboxylic acid metabolic process	5	GO:0019752	20	742	160	30306	5.11	2.7073e-09	8.57	Solyc01g006540 Solyc01g088570 Solyc01g091170 Solyc02g087110 Solyc02g088690 Solyc03g112060 Solyc04g050930 Solyc06g071000 Solyc06g071550 Solyc06g084460 Solyc08g014130 Solyc09g075450 Solyc09g082060 Solyc10g007110 Solyc10g080840 Solyc10g080900 Solyc12g006470 Solyc12g021170 Solyc12g096930 Solyc12g099440
Biological Process	response to acid chemical	3	GO:0001101	25	1228	160	30306	3.86	7.31532e-09	8.14	Solyc02g082900 Solyc02g084840 Solyc02g087110 Solyc03g096040 Solyc03g096460 Solyc03g116390 Solyc03g120980 Solyc04g012160 Solyc04g079050 Solyc04g081970 Solyc04g082460 Solyc06g048840 Solyc07g049530 Solyc08g079080 Solyc09g007910 Solyc09g025210 Solyc09g074910 Solyc09g090330 Solyc09g098120 Solyc10g005050 Solyc10g086180 Solyc11g065930 Solyc11g071740 Solyc12g005720 Solyc12g006320
Biological Process	organic substance catabolic process	3	GO:1901575	23	1050	160	30306	4.15	8.13122e-09	8.09	Solyc01g008710 Solyc01g091170 Solyc02g032940 Solyc02g080880 Solyc02g086830 Solyc02g087110 Solyc02g087770 Solyc02g087800 Solyc03g111730 Solyc03g120980 Solyc04g076190 Solyc06g071000 Solyc07g005100 Solyc08g066700 Solyc09g007910 Solyc09g020190 Solyc10g007110 Solyc10g086180 Solyc11g065930 Solyc11g066250 Solyc12g006470 Solyc12g021170 Solyc12g099440
Biological Process	response to salt stress	4	GO:0009651	17	579	160	30306	5.56	1.31608e-08	7.88	Solyc02g032940 Solyc02g080880 Solyc02g094470 Solyc03g096460 Solyc04g005080 Solyc04g012160 Solyc05g052100 Solyc06g071000 Solyc07g049530 Solyc07g062650 Solyc08g080640 Solyc08g080650 Solyc09g074910 Solyc09g075450 Solyc12g006320 Solyc12g006470 Solyc12g014460
Biological Process	response to osmotic stress	3	GO:0006970	18	663	160	30306	5.14	1.59679e-08	7.8	Solyc02g032940 Solyc02g080880 Solyc02g094470 Solyc03g096460 Solyc04g005080 Solyc04g012160 Solyc05g052100 Solyc06g071000 Solyc07g049530 Solyc07g062650 Solyc08g078700 Solyc08g080640 Solyc08g080650 Solyc09g074910 Solyc09g075450 Solyc12g006320 Solyc12g006470 Solyc12g014460
Biological Process	response to organic substance	3	GO:0010033	32	2026	160	30306	2.99	2.05295e-08	7.69	Solyc02g032940 Solyc02g080880 Solyc02g082900 Solyc02g084840 Solyc02g086830 Solyc02g087110 Solyc03g120980 Solyc04g012160 Solyc04g054258 Solyc04g054740 Solyc04g079050 Solyc04g082460 Solyc05g005490 Solyc06g006080 Solyc06g009630 Solyc06g048840 Solyc06g059760 Solyc07g049280 Solyc07g049530 Solyc07g056540 Solyc08g079080 Solyc09g007910 Solyc09g025210 Solyc09g074910 Solyc09g082340 Solyc09g098120 Solyc10g0…
Biological Process	seed oilbody biogenesis	2	GO:0010344	4	7	160	30306	108.24	2.58665e-08	7.59	Solyc02g086490 Solyc03g112440 Solyc09g098120 Solyc12g010920
Biological Process	post-embryonic development	2	GO:0009791	26	1410	160	30306	3.49	2.63153e-08	7.58	Solyc01g108910 Solyc02g086490 Solyc03g019820 Solyc03g096040 Solyc03g111730 Solyc03g112440 Solyc03g114470 Solyc04g012160 Solyc04g054740 Solyc04g079960 Solyc05g053120 Solyc06g048840 Solyc06g059760 Solyc06g072130 Solyc06g084460 Solyc07g049280 Solyc07g056140 Solyc09g008770 Solyc09g025210 Solyc09g098120 Solyc10g078890 Solyc10g080210 Solyc11g066670 Solyc12g009930 Solyc12g010920 Solyc12g096930
Biological Process	response to endogenous stimulus	2	GO:0009719	28	1623	160	30306	3.27	2.92939e-08	7.53	Solyc02g032940 Solyc02g080880 Solyc02g082900 Solyc02g084840 Solyc02g086830 Solyc02g087110 Solyc03g120980 Solyc04g012160 Solyc04g054258 Solyc04g054740 Solyc04g079050 Solyc04g082460 Solyc06g048840 Solyc06g059760 Solyc07g049280 Solyc07g049530 Solyc07g056540 Solyc08g079080 Solyc09g007910 Solyc09g025210 Solyc09g074910 Solyc09g082340 Solyc09g098120 Solyc10g005050 Solyc10g007600 Solyc10g086180 Solyc12g0…
Biological Process	small molecule biosynthetic process	3	GO:0044283	16	537	160	30306	5.64	2.94425e-08	7.53	Solyc01g088570 Solyc02g087110 Solyc02g088690 Solyc03g063600 Solyc03g112060 Solyc04g054740 Solyc06g006080 Solyc06g071550 Solyc06g084460 Solyc07g064160 Solyc08g014130 Solyc09g082060 Solyc10g007110 Solyc10g080840 Solyc10g080900 Solyc12g096930
Biological Process	response to bacterium	3	GO:0009617	15	490	160	30306	5.8	5.73264e-08	7.24	Solyc01g091170 Solyc02g087110 Solyc03g120980 Solyc04g054740 Solyc04g082510 Solyc06g059760 Solyc07g005100 Solyc07g055080 Solyc07g056540 Solyc07g062650 Solyc08g079080 Solyc08g080640 Solyc08g080650 Solyc09g090330 Solyc10g007600
Biological Process	response to metal ion	4	GO:0010038	15	490	160	30306	5.8	5.73264e-08	7.24	Solyc02g032940 Solyc02g080880 Solyc03g034180 Solyc04g005080 Solyc05g052100 Solyc06g059760 Solyc07g049280 Solyc07g049530 Solyc07g055080 Solyc07g062650 Solyc08g077360 Solyc09g007150 Solyc09g082060 Solyc09g092430 Solyc12g006470
Biological Process	response to hormone	3	GO:0009725	27	1580	160	30306	3.24	6.51621e-08	7.19	Solyc02g032940 Solyc02g080880 Solyc02g082900 Solyc02g084840 Solyc02g086830 Solyc02g087110 Solyc03g120980 Solyc04g012160 Solyc04g054258 Solyc04g054740 Solyc04g079050 Solyc04g082460 Solyc06g048840 Solyc06g059760 Solyc07g049280 Solyc07g049530 Solyc07g056540 Solyc08g079080 Solyc09g007910 Solyc09g025210 Solyc09g074910 Solyc09g082340 Solyc09g098120 Solyc10g005050 Solyc10g007600 Solyc10g086180 Solyc12g0…
Biological Process	response to cadmium ion	5	GO:0046686	12	306	160	30306	7.43	9.21794e-08	7.04	Solyc02g032940 Solyc02g080880 Solyc03g034180 Solyc04g005080 Solyc05g052100 Solyc07g049280 Solyc07g062650 Solyc08g077360 Solyc09g007150 Solyc09g082060 Solyc09g092430 Solyc12g006470
Biological Process	organonitrogen compound metabolic process	3	GO:1901564	42	3422	160	30306	2.32	1.2278e-07	6.91	Solyc01g091170 Solyc02g032940 Solyc02g080880 Solyc02g086830 Solyc02g088690 Solyc02g092430 Solyc03g025270 Solyc03g063600 Solyc03g111730 Solyc03g112060 Solyc03g120980 Solyc04g012160 Solyc04g050930 Solyc04g054740 Solyc04g071140 Solyc04g076190 Solyc04g082510 Solyc05g053120 Solyc06g006080 Solyc06g009630 Solyc06g060670 Solyc06g071000 Solyc06g071550 Solyc07g005100 Solyc07g064160 Solyc08g014130 Solyc09g0…
Biological Process	response to cold	3	GO:0009409	14	464	160	30306	5.72	1.92874e-07	6.71	Solyc01g080410 Solyc02g084840 Solyc02g086490 Solyc02g092430 Solyc03g096460 Solyc03g112440 Solyc03g116390 Solyc04g082460 Solyc06g009630 Solyc06g068440 Solyc07g062650 Solyc09g075450 Solyc12g006320 Solyc12g010920
Biological Process	organonitrogen compound catabolic process	4	GO:1901565	16	641	160	30306	4.73	3.2441e-07	6.49	Solyc01g091170 Solyc02g032940 Solyc02g080880 Solyc02g086830 Solyc03g111730 Solyc03g120980 Solyc04g076190 Solyc06g071000 Solyc07g005100 Solyc09g007910 Solyc10g007110 Solyc10g086180 Solyc11g065930 Solyc11g066250 Solyc12g006470 Solyc12g021170
Biological Process	nitrogen compound metabolic process	2	GO:0006807	53	5063	160	30306	1.98	3.42071e-07	6.47	Solyc01g091170 Solyc02g032940 Solyc02g080880 Solyc02g086830 Solyc02g088690 Solyc02g092430 Solyc03g025270 Solyc03g063600 Solyc03g111250 Solyc03g111730 Solyc03g112060 Solyc03g120980 Solyc04g012160 Solyc04g050930 Solyc04g054740 Solyc04g071140 Solyc04g076190 Solyc04g082510 Solyc05g053120 Solyc06g006080 Solyc06g009630 Solyc06g060670 Solyc06g071000 Solyc06g071550 Solyc07g005100 Solyc07g005950 Solyc07g0…
Biological Process	response to cytokinin	4	GO:0009735	10	227	160	30306	8.34	3.89396e-07	6.41	Solyc02g032940 Solyc02g080880 Solyc02g086830 Solyc04g079050 Solyc07g049280 Solyc07g049530 Solyc07g056540 Solyc09g025210 Solyc09g082340 Solyc10g007600
Biological Process	cellular catabolic process	3	GO:0044248	20	1032	160	30306	3.67	5.8171e-07	6.24	Solyc01g008710 Solyc01g091170 Solyc02g087110 Solyc03g019820 Solyc03g111730 Solyc03g120980 Solyc04g082460 Solyc06g071000 Solyc06g072130 Solyc07g005100 Solyc08g066700 Solyc09g007910 Solyc09g020190 Solyc10g007110 Solyc10g086180 Solyc11g065930 Solyc11g066250 Solyc12g006470 Solyc12g021170 Solyc12g099440
Biological Process	alpha-amino acid metabolic process	4	GO:1901605	9	184	160	30306	9.26	6.31655e-07	6.2	Solyc01g091170 Solyc03g112060 Solyc06g071000 Solyc06g071550 Solyc08g014130 Solyc09g082060 Solyc10g007110 Solyc12g006470 Solyc12g021170
Biological Process	small molecule catabolic process	3	GO:0044282	9	187	160	30306	9.12	7.23206e-07	6.14	Solyc01g091170 Solyc02g087110 Solyc02g087770 Solyc02g087800 Solyc06g071000 Solyc10g007110 Solyc12g006470 Solyc12g021170 Solyc12g099440
Biological Process	fatty acid metabolic process	4	GO:0006631	9	191	160	30306	8.93	8.62999e-07	6.06	Solyc01g006540 Solyc01g088570 Solyc02g087110 Solyc04g050930 Solyc10g080840 Solyc10g080900 Solyc12g021170 Solyc12g096930 Solyc12g099440
Biological Process	defense response to bacterium	4	GO:0042742	12	394	160	30306	5.77	1.35074e-06	5.87	Solyc01g091170 Solyc02g087110 Solyc03g120980 Solyc04g054740 Solyc04g082510 Solyc07g055080 Solyc07g056540 Solyc07g062650 Solyc08g080640 Solyc08g080650 Solyc09g090330 Solyc10g007600
Biological Process	cellular component organization or biogenesis	2	GO:0071840	34	2654	160	30306	2.43	1.40798e-06	5.85	Solyc00g500071 Solyc02g086490 Solyc02g088690 Solyc02g092430 Solyc03g025270 Solyc03g062940 Solyc03g112060 Solyc03g112440 Solyc03g114470 Solyc03g120980 Solyc04g071900 Solyc04g082460 Solyc06g008040 Solyc06g009630 Solyc06g060670 Solyc07g042620 Solyc08g066700 Solyc08g074600 Solyc08g077360 Solyc08g083380 Solyc09g005120 Solyc09g007440 Solyc09g082060 Solyc09g090330 Solyc09g092430 Solyc09g098120 Solyc10g0…
Biological Process	response to toxic substance	3	GO:0009636	11	331	160	30306	6.29	1.63321e-06	5.79	Solyc02g079960 Solyc02g087110 Solyc03g096040 Solyc04g054740 Solyc04g071900 Solyc04g081970 Solyc04g082460 Solyc06g059760 Solyc09g007910 Solyc09g092430 Solyc10g086180
Biological Process	response to alcohol	4	GO:0097305	14	570	160	30306	4.65	2.20835e-06	5.66	Solyc02g084840 Solyc02g087110 Solyc03g120980 Solyc04g012160 Solyc04g082460 Solyc06g048840 Solyc06g059760 Solyc09g007910 Solyc09g025210 Solyc09g074910 Solyc09g098120 Solyc10g005050 Solyc10g086180 Solyc12g005720
Biological Process	response to freezing	4	GO:0050826	4	19	160	30306	39.88	2.72629e-06	5.56	Solyc02g086490 Solyc03g112440 Solyc03g116390 Solyc12g010920
Biological Process	cellular aromatic compound metabolic process	3	GO:0006725	33	2708	160	30306	2.31	4.69788e-06	5.33	Solyc01g091170 Solyc02g088690 Solyc03g025270 Solyc03g063600 Solyc03g111250 Solyc03g112060 Solyc03g117870 Solyc03g120980 Solyc04g050930 Solyc05g053120 Solyc06g006080 Solyc06g068440 Solyc06g071550 Solyc07g005950 Solyc07g064160 Solyc08g008250 Solyc08g066700 Solyc08g074600 Solyc08g077270 Solyc09g007440 Solyc09g007910 Solyc09g065720 Solyc09g074910 Solyc10g007110 Solyc10g080840 Solyc10g083630 Solyc10g0…
Biological Process	monocarboxylic acid metabolic process	6	GO:0032787	11	382	160	30306	5.45	6.42044e-06	5.19	Solyc01g006540 Solyc01g088570 Solyc02g087110 Solyc04g050930 Solyc06g084460 Solyc10g080840 Solyc10g080900 Solyc12g006470 Solyc12g021170 Solyc12g096930 Solyc12g099440
Biological Process	alpha-amino acid catabolic process	5	GO:1901606	5	50	160	30306	18.94	6.73705e-06	5.17	Solyc01g091170 Solyc06g071000 Solyc10g007110 Solyc12g006470 Solyc12g021170
Biological Process	organic acid biosynthetic process	4	GO:0016053	11	392	160	30306	5.32	8.18575e-06	5.09	Solyc01g088570 Solyc02g087110 Solyc02g088690 Solyc03g112060 Solyc06g071550 Solyc06g084460 Solyc08g014130 Solyc09g082060 Solyc10g080840 Solyc10g080900 Solyc12g096930
Biological Process	carboxylic acid biosynthetic process	5	GO:0046394	11	392	160	30306	5.32	8.18575e-06	5.09	Solyc01g088570 Solyc02g087110 Solyc02g088690 Solyc03g112060 Solyc06g071550 Solyc06g084460 Solyc08g014130 Solyc09g082060 Solyc10g080840 Solyc10g080900 Solyc12g096930
Biological Process	carboxylic acid catabolic process	5	GO:0046395	7	137	160	30306	9.68	8.67588e-06	5.06	Solyc01g091170 Solyc02g087110 Solyc06g071000 Solyc10g007110 Solyc12g006470 Solyc12g021170 Solyc12g099440
Biological Process	organic acid catabolic process	4	GO:0016054	7	137	160	30306	9.68	8.67588e-06	5.06	Solyc01g091170 Solyc02g087110 Solyc06g071000 Solyc10g007110 Solyc12g006470 Solyc12g021170 Solyc12g099440
Biological Process	lipid storage	3	GO:0019915	4	26	160	30306	29.14	1.02168e-05	4.99	Solyc02g086490 Solyc03g112440 Solyc09g098120 Solyc12g010920
Biological Process	photosynthesis	3	GO:0015979	7	142	160	30306	9.34	1.09686e-05	4.96	Solyc00g500071 Solyc00g500192 Solyc02g086830 Solyc06g009630 Solyc07g049280 Solyc08g067330 Solyc10g005050
Biological Process	response to lipid	4	GO:0033993	15	749	160	30306	3.79	1.11276e-05	4.95	Solyc02g084840 Solyc02g087110 Solyc03g120980 Solyc04g012160 Solyc04g082460 Solyc06g048840 Solyc07g049530 Solyc08g079080 Solyc09g007910 Solyc09g025210 Solyc09g074910 Solyc09g098120 Solyc10g005050 Solyc10g086180 Solyc12g005720
Biological Process	carbohydrate metabolic process	3	GO:0005975	12	487	160	30306	4.67	1.16574e-05	4.93	Solyc01g008710 Solyc01g088570 Solyc01g109790 Solyc02g087770 Solyc02g087800 Solyc02g088690 Solyc04g054740 Solyc06g009630 Solyc07g049280 Solyc07g056140 Solyc08g083320 Solyc12g006470
Biological Process	cellular amino acid metabolic process	3	GO:0006520	9	265	160	30306	6.43	1.24602e-05	4.9	Solyc01g091170 Solyc03g112060 Solyc06g071000 Solyc06g071550 Solyc08g014130 Solyc09g082060 Solyc10g007110 Solyc12g006470 Solyc12g021170
Biological Process	response to antibiotic	3	GO:0046677	10	343	160	30306	5.52	1.53585e-05	4.81	Solyc02g082900 Solyc02g087110 Solyc04g054740 Solyc04g082460 Solyc06g059760 Solyc09g007910 Solyc09g090330 Solyc09g092430 Solyc10g086180 Solyc11g071740
Biological Process	cellular amino acid catabolic process	4	GO:0009063	5	60	160	30306	15.78	1.66432e-05	4.78	Solyc01g091170 Solyc06g071000 Solyc10g007110 Solyc12g006470 Solyc12g021170
Biological Process	dicarboxylic acid metabolic process	6	GO:0043648	5	63	160	30306	15.03	2.11482e-05	4.67	Solyc03g112060 Solyc06g071000 Solyc06g084460 Solyc09g075450 Solyc12g006470
Biological Process	thiamine biosynthetic process	6	GO:0009228	2	2	160	30306	189.41	2.76996e-05	4.56	Solyc06g006080 Solyc07g064160
Biological Process	phenylpropanoid biosynthetic process	4	GO:0009699	6	111	160	30306	10.24	2.82542e-05	4.55	Solyc03g117870 Solyc06g068440 Solyc09g007910 Solyc10g080840 Solyc10g086180 Solyc11g010960
Biological Process	macromolecule localization	2	GO:0033036	14	720	160	30306	3.68	3.04961e-05	4.52	Solyc02g086490 Solyc03g062940 Solyc03g063600 Solyc03g112440 Solyc03g120980 Solyc05g015490 Solyc08g083380 Solyc09g007160 Solyc09g098120 Solyc10g075150 Solyc11g066110 Solyc12g009060 Solyc12g010920 Solyc12g014460
Biological Process	glutamine family amino acid catabolic process	6	GO:0009065	3	12	160	30306	47.35	3.06797e-05	4.51	Solyc01g091170 Solyc06g071000 Solyc12g006470
Biological Process	reactive oxygen species metabolic process	3	GO:0072593	5	69	160	30306	13.73	3.29635e-05	4.48	Solyc04g082460 Solyc06g071000 Solyc07g056540 Solyc10g007600 Solyc11g065930
Biological Process	response to reactive oxygen species	4	GO:0000302	8	235	160	30306	6.45	3.76286e-05	4.42	Solyc02g087110 Solyc04g054740 Solyc04g082460 Solyc07g049530 Solyc09g090330 Solyc09g092430 Solyc11g065930 Solyc11g071740
Biological Process	cold acclimation	4	GO:0009631	4	37	160	30306	20.48	4.31397e-05	4.37	Solyc01g080410 Solyc02g084840 Solyc04g082460 Solyc09g075450
Biological Process	immune system process	1	GO:0002376	11	473	160	30306	4.4	4.597e-05	4.34	Solyc02g071620 Solyc02g087110 Solyc03g111730 Solyc03g120980 Solyc04g054740 Solyc04g076190 Solyc04g082510 Solyc07g005100 Solyc07g042620 Solyc08g080640 Solyc08g080650
Biological Process	phenylpropanoid metabolic process	3	GO:0009698	6	123	160	30306	9.24	5.03389e-05	4.3	Solyc03g117870 Solyc06g068440 Solyc09g007910 Solyc10g080840 Solyc10g086180 Solyc11g010960
Biological Process	cellular oxidant detoxification	3	GO:0098869	6	126	160	30306	9.02	5.75908e-05	4.24	Solyc02g079960 Solyc02g087110 Solyc03g096040 Solyc04g071900 Solyc04g081970 Solyc04g082460
Biological Process	lipid localization	3	GO:0010876	6	126	160	30306	9.02	5.75908e-05	4.24	Solyc02g086490 Solyc03g112440 Solyc05g015490 Solyc09g098120 Solyc10g075150 Solyc12g010920
Biological Process	cellular response to stress	3	GO:0033554	17	1075	160	30306	3	5.77986e-05	4.24	Solyc01g080410 Solyc02g079960 Solyc02g087110 Solyc03g111250 Solyc03g111730 Solyc03g120980 Solyc04g054740 Solyc04g081970 Solyc05g052100 Solyc06g009630 Solyc06g059760 Solyc07g005950 Solyc07g049530 Solyc08g074600 Solyc09g005120 Solyc10g083630 Solyc11g006000
Biological Process	cellular detoxification	2	GO:1990748	6	129	160	30306	8.81	6.56545e-05	4.18	Solyc02g079960 Solyc02g087110 Solyc03g096040 Solyc04g071900 Solyc04g081970 Solyc04g082460
Biological Process	organic cyclic compound metabolic process	3	GO:1901360	31	2767	160	30306	2.12	7.7957e-05	4.11	Solyc01g091170 Solyc02g088690 Solyc03g025270 Solyc03g063600 Solyc03g111250 Solyc03g112060 Solyc03g117870 Solyc03g120980 Solyc04g050930 Solyc06g006080 Solyc06g068440 Solyc06g071000 Solyc06g071550 Solyc07g005950 Solyc07g064160 Solyc08g008250 Solyc08g066700 Solyc08g074600 Solyc08g077270 Solyc09g007440 Solyc09g007910 Solyc09g065720 Solyc09g074910 Solyc10g007110 Solyc10g080840 Solyc10g083630 Solyc10g0…
Biological Process	seed maturation	3	GO:0010431	4	44	160	30306	17.22	8.61589e-05	4.06	Solyc03g019820 Solyc03g096040 Solyc06g072130 Solyc09g025210
Biological Process	fatty acid biosynthetic process	5	GO:0006633	5	86	160	30306	11.01	9.50421e-05	4.02	Solyc01g088570 Solyc02g087110 Solyc10g080840 Solyc10g080900 Solyc12g096930
Biological Process	cellular response to stimulus	2	GO:0051716	28	2471	160	30306	2.15	0.000113447	3.95	Solyc01g080410 Solyc02g079960 Solyc02g087110 Solyc03g096040 Solyc03g111250 Solyc03g111730 Solyc03g120980 Solyc04g012160 Solyc04g054740 Solyc04g071900 Solyc04g079050 Solyc04g081970 Solyc04g082460 Solyc04g082510 Solyc05g052100 Solyc06g009630 Solyc06g059760 Solyc07g005950 Solyc07g049530 Solyc07g055160 Solyc08g074600 Solyc08g079080 Solyc09g005120 Solyc09g025210 Solyc09g092430 Solyc10g083630 Solyc11g0…
Biological Process	response to abscisic acid	4	GO:0009737	11	536	160	30306	3.89	0.000138888	3.86	Solyc02g084840 Solyc02g087110 Solyc03g120980 Solyc04g012160 Solyc04g082460 Solyc06g048840 Solyc09g025210 Solyc09g074910 Solyc09g098120 Solyc10g005050 Solyc12g005720
Biological Process	generation of precursor metabolites and energy	3	GO:0006091	8	287	160	30306	5.28	0.00015118	3.82	Solyc00g500071 Solyc00g500192 Solyc02g086830 Solyc03g112060 Solyc08g067330 Solyc09g075450 Solyc10g005050 Solyc12g021170
Biological Process	cellular component organization	3	GO:0016043	27	2390	160	30306	2.14	0.000164015	3.79	Solyc00g500071 Solyc02g088690 Solyc03g025270 Solyc03g062940 Solyc03g112060 Solyc03g114470 Solyc03g120980 Solyc04g071900 Solyc04g082460 Solyc06g008040 Solyc06g009630 Solyc06g060670 Solyc07g042620 Solyc08g074600 Solyc08g077360 Solyc08g083380 Solyc09g005120 Solyc09g082060 Solyc09g090330 Solyc09g092430 Solyc10g080210 Solyc10g083630 Solyc11g066110 Solyc12g006470 Solyc12g009060 Solyc12g014460 Solyc12g0…
Biological Process	cellular response to toxic substance	4	GO:0097237	6	156	160	30306	7.29	0.000186522	3.73	Solyc02g079960 Solyc02g087110 Solyc03g096040 Solyc04g071900 Solyc04g081970 Solyc04g082460
Biological Process	organic cyclic compound biosynthetic process	4	GO:1901362	14	855	160	30306	3.1	0.000187285	3.73	Solyc02g088690 Solyc03g063600 Solyc03g112060 Solyc03g117870 Solyc06g006080 Solyc06g068440 Solyc06g071550 Solyc07g064160 Solyc08g077270 Solyc09g007910 Solyc10g007110 Solyc10g080840 Solyc10g086180 Solyc11g010960
Biological Process	flavonoid biosynthetic process	4	GO:0009813	4	55	160	30306	13.78	0.000206918	3.68	Solyc02g085020 Solyc04g079050 Solyc05g053550 Solyc09g091510
Biological Process	aromatic compound biosynthetic process	4	GO:0019438	13	764	160	30306	3.22	0.000220732	3.66	Solyc02g088690 Solyc03g063600 Solyc03g112060 Solyc03g117870 Solyc06g006080 Solyc06g068440 Solyc06g071550 Solyc07g064160 Solyc08g077270 Solyc09g007910 Solyc10g080840 Solyc10g086180 Solyc11g010960
Biological Process	immune response	2	GO:0006955	9	389	160	30306	4.38	0.000236917	3.63	Solyc02g071620 Solyc02g087110 Solyc03g111730 Solyc03g120980 Solyc04g076190 Solyc04g082510 Solyc07g005100 Solyc08g080640 Solyc08g080650
Biological Process	cellular lipid metabolic process	3	GO:0044255	12	668	160	30306	3.4	0.000237091	3.63	Solyc01g006540 Solyc01g088570 Solyc02g087110 Solyc04g050930 Solyc04g054740 Solyc04g079960 Solyc09g020190 Solyc10g080840 Solyc10g080900 Solyc12g021170 Solyc12g096930 Solyc12g099440
Biological Process	detoxification	1	GO:0098754	6	164	160	30306	6.93	0.000244412	3.61	Solyc02g079960 Solyc02g087110 Solyc03g096040 Solyc04g071900 Solyc04g081970 Solyc04g082460
Biological Process	organonitrogen compound biosynthetic process	4	GO:1901566	15	992	160	30306	2.86	0.000259399	3.59	Solyc01g091170 Solyc02g088690 Solyc02g092430 Solyc03g063600 Solyc03g112060 Solyc04g054740 Solyc05g053120 Solyc06g006080 Solyc06g071550 Solyc07g064160 Solyc08g014130 Solyc09g082060 Solyc11g066670 Solyc11g069700 Solyc12g009930
Biological Process	heterocycle metabolic process	3	GO:0046483	28	2570	160	30306	2.06	0.000269379	3.57	Solyc01g091170 Solyc02g088690 Solyc03g025270 Solyc03g063600 Solyc03g111250 Solyc03g112060 Solyc03g120980 Solyc04g050930 Solyc05g053120 Solyc06g006080 Solyc06g071000 Solyc06g071550 Solyc07g005950 Solyc07g064160 Solyc08g008250 Solyc08g066700 Solyc08g074600 Solyc08g077270 Solyc09g007440 Solyc09g065720 Solyc09g074910 Solyc10g007110 Solyc10g083630 Solyc11g006580 Solyc11g065930 Solyc11g066670 Solyc12g0…
Biological Process	hydrogen peroxide biosynthetic process	4	GO:0050665	2	5	160	30306	75.77	0.000274119	3.56	Solyc07g056540 Solyc10g007600
Biological Process	maintenance of location	2	GO:0051235	4	61	160	30306	12.42	0.000308927	3.51	Solyc02g086490 Solyc03g112440 Solyc09g098120 Solyc12g010920
Biological Process	cellular response to chemical stimulus	3	GO:0070887	16	1126	160	30306	2.69	0.000321984	3.49	Solyc01g080410 Solyc02g079960 Solyc02g087110 Solyc03g096040 Solyc03g120980 Solyc04g012160 Solyc04g071900 Solyc04g079050 Solyc04g081970 Solyc04g082460 Solyc06g009630 Solyc07g049530 Solyc08g079080 Solyc09g025210 Solyc09g092430 Solyc12g014460
Biological Process	regulation of shoot system development	4	GO:0048831	8	326	160	30306	4.65	0.000356782	3.45	Solyc03g111250 Solyc03g118290 Solyc05g053120 Solyc06g059760 Solyc06g069430 Solyc11g066670 Solyc12g009500 Solyc12g009930
Biological Process	cellular response to oxidative stress	4	GO:0034599	5	116	160	30306	8.16	0.000385531	3.41	Solyc01g080410 Solyc02g079960 Solyc02g087110 Solyc04g081970 Solyc07g049530
Biological Process	localization	1	GO:0051179	24	2088	160	30306	2.18	0.000397268	3.4	Solyc01g105150 Solyc02g068590 Solyc02g086490 Solyc02g087300 Solyc02g094470 Solyc03g019820 Solyc03g062940 Solyc03g063600 Solyc03g112440 Solyc03g120570 Solyc03g120980 Solyc05g015490 Solyc06g072130 Solyc07g005100 Solyc07g062490 Solyc08g077360 Solyc08g083380 Solyc09g007160 Solyc09g098120 Solyc10g075150 Solyc11g066110 Solyc12g009060 Solyc12g010920 Solyc12g014460
Biological Process	embryo development ending in seed dormancy	3	GO:0009793	9	423	160	30306	4.03	0.000436144	3.36	Solyc01g108910 Solyc03g114470 Solyc04g054740 Solyc04g079960 Solyc06g059760 Solyc06g084460 Solyc07g049280 Solyc09g098120 Solyc12g096930
Biological Process	sulfur compound metabolic process	3	GO:0006790	7	257	160	30306	5.16	0.000450786	3.35	Solyc03g112060 Solyc03g120980 Solyc06g006080 Solyc07g064160 Solyc09g007150 Solyc09g082060 Solyc09g092430
Biological Process	amine metabolic process	4	GO:0009308	6	186	160	30306	6.11	0.000478316	3.32	Solyc01g091170 Solyc04g071140 Solyc05g053120 Solyc06g071550 Solyc11g066670 Solyc12g009930
Biological Process	starch biosynthetic process	7	GO:0019252	3	30	160	30306	18.94	0.000528013	3.28	Solyc01g109790 Solyc07g056140 Solyc08g083320
Biological Process	response to heat	3	GO:0009408	6	191	160	30306	5.95	0.000550065	3.26	Solyc04g050930 Solyc04g054740 Solyc06g009630 Solyc08g005170 Solyc08g078700 Solyc09g005120
Biological Process	flavonoid metabolic process	3	GO:0009812	4	71	160	30306	10.67	0.000552143	3.26	Solyc02g085020 Solyc04g079050 Solyc05g053550 Solyc09g091510
Biological Process	secondary metabolite biosynthetic process	3	GO:0044550	7	266	160	30306	4.98	0.000553021	3.26	Solyc03g117870 Solyc04g054258 Solyc06g068440 Solyc09g007910 Solyc10g080840 Solyc10g086180 Solyc11g010960
Biological Process	galactose catabolic process via UDP-galactose	7	GO:0033499	2	7	160	30306	54.12	0.000571661	3.24	Solyc02g087770 Solyc02g087800
Biological Process	thiamine metabolic process	5	GO:0006772	2	7	160	30306	54.12	0.000571661	3.24	Solyc06g006080 Solyc07g064160
Biological Process	monocarboxylic acid catabolic process	6	GO:0072329	4	72	160	30306	10.52	0.000582238	3.23	Solyc02g087110 Solyc12g006470 Solyc12g021170 Solyc12g099440
Biological Process	response to cycloheximide	5	GO:0046898	3	31	160	30306	18.33	0.000582329	3.23	Solyc06g059760 Solyc09g007910 Solyc10g086180
Biological Process	lipid metabolic process	3	GO:0006629	12	741	160	30306	3.07	0.000598114	3.22	Solyc01g006540 Solyc01g088570 Solyc02g087110 Solyc04g050930 Solyc04g054740 Solyc04g079960 Solyc09g020190 Solyc10g080840 Solyc10g080900 Solyc12g021170 Solyc12g096930 Solyc12g099440
Biological Process	secondary metabolic process	2	GO:0019748	8	354	160	30306	4.28	0.000613713	3.21	Solyc03g117870 Solyc03g120980 Solyc04g054258 Solyc06g068440 Solyc09g007910 Solyc10g080840 Solyc10g086180 Solyc11g010960
Biological Process	hydrogen peroxide metabolic process	4	GO:0042743	3	32	160	30306	17.76	0.00064009	3.19	Solyc04g082460 Solyc07g056540 Solyc10g007600
Biological Process	systemic acquired resistance	4	GO:0009627	4	76	160	30306	9.97	0.000714329	3.15	Solyc02g071620 Solyc02g087110 Solyc03g120980 Solyc04g076190
Biological Process	sno(s)RNA 3'-end processing	9	GO:0031126	2	8	160	30306	47.35	0.000759571	3.12	Solyc03g025270 Solyc08g066700
Biological Process	thiamine-containing compound metabolic process	4	GO:0042723	2	8	160	30306	47.35	0.000759571	3.12	Solyc06g006080 Solyc07g064160
Biological Process	response to fungicide	4	GO:0060992	3	34	160	30306	16.71	0.000766289	3.12	Solyc06g059760 Solyc09g007910 Solyc10g086180
Biological Process	pollen tube development	3	GO:0048868	5	136	160	30306	6.96	0.000795161	3.1	Solyc01g108910 Solyc09g005120 Solyc09g075450 Solyc09g082060 Solyc12g006470
Biological Process	innate immune response	3	GO:0045087	8	369	160	30306	4.11	0.000803188	3.1	Solyc02g071620 Solyc02g087110 Solyc03g111730 Solyc03g120980 Solyc04g076190 Solyc04g082510 Solyc08g080640 Solyc08g080650
Biological Process	response to ketone	4	GO:1901654	3	35	160	30306	16.24	0.000834896	3.08	Solyc06g059760 Solyc09g007910 Solyc10g086180
Biological Process	regulation of vegetative meristem growth	6	GO:0010083	3	35	160	30306	16.24	0.000834896	3.08	Solyc05g053120 Solyc11g066670 Solyc12g009930
Biological Process	regulation of developmental vegetative growth	5	GO:1905613	3	35	160	30306	16.24	0.000834896	3.08	Solyc05g053120 Solyc11g066670 Solyc12g009930
Biological Process	response to nitrogen compound	3	GO:1901698	9	466	160	30306	3.66	0.000867836	3.06	Solyc02g084840 Solyc02g087110 Solyc03g120980 Solyc04g082390 Solyc06g006080 Solyc06g059760 Solyc07g049530 Solyc09g007910 Solyc10g086180
Biological Process	galactose catabolic process	6	GO:0019388	2	9	160	30306	42.09	0.000973205	3.01	Solyc02g087770 Solyc02g087800
Biological Process	macromolecule catabolic process	4	GO:0009057	11	683	160	30306	3.05	0.00105513	2.98	Solyc01g008710 Solyc02g032940 Solyc02g080880 Solyc02g086830 Solyc03g111730 Solyc04g076190 Solyc07g005100 Solyc08g066700 Solyc09g007910 Solyc10g086180 Solyc11g066250
Biological Process	antibiotic metabolic process	2	GO:0016999	4	86	160	30306	8.81	0.00113508	2.94	Solyc04g082460 Solyc07g056540 Solyc09g075450 Solyc10g007600
Biological Process	nucleotide-sugar metabolic process	4	GO:0009225	3	39	160	30306	14.57	0.00114792	2.94	Solyc02g088690 Solyc03g063600 Solyc08g077270
Biological Process	flower development	4	GO:0009908	8	398	160	30306	3.81	0.00130191	2.89	Solyc03g111730 Solyc05g053120 Solyc06g059760 Solyc09g008770 Solyc10g078890 Solyc10g080210 Solyc11g066670 Solyc12g009930
Biological Process	cellular component biogenesis	3	GO:0044085	15	1165	160	30306	2.44	0.00134226	2.87	Solyc00g500071 Solyc02g086490 Solyc02g092430 Solyc03g025270 Solyc03g112060 Solyc03g112440 Solyc04g082460 Solyc06g008040 Solyc06g009630 Solyc08g066700 Solyc09g007440 Solyc09g098120 Solyc11g066110 Solyc12g010920 Solyc12g014460
Biological Process	carbohydrate derivative metabolic process	3	GO:1901135	10	603	160	30306	3.14	0.00143122	2.84	Solyc01g088570 Solyc02g088690 Solyc03g063600 Solyc03g120980 Solyc04g079050 Solyc05g053120 Solyc07g005100 Solyc08g077270 Solyc11g066670 Solyc12g009930
Biological Process	embryo development	3	GO:0009790	9	501	160	30306	3.4	0.0014334	2.84	Solyc01g108910 Solyc03g114470 Solyc04g054740 Solyc04g079960 Solyc06g059760 Solyc06g084460 Solyc07g049280 Solyc09g098120 Solyc12g096930
Biological Process	antibiotic biosynthetic process	3	GO:0017000	2	11	160	30306	34.44	0.00147656	2.83	Solyc07g056540 Solyc10g007600
Biological Process	sno(s)RNA processing	8	GO:0043144	2	11	160	30306	34.44	0.00147656	2.83	Solyc03g025270 Solyc08g066700
Biological Process	reactive oxygen species biosynthetic process	3	GO:1903409	2	11	160	30306	34.44	0.00147656	2.83	Solyc07g056540 Solyc10g007600
Biological Process	hexose catabolic process	5	GO:0019320	2	11	160	30306	34.44	0.00147656	2.83	Solyc02g087770 Solyc02g087800
Biological Process	carbohydrate biosynthetic process	4	GO:0016051	6	232	160	30306	4.9	0.00150204	2.82	Solyc01g088570 Solyc01g109790 Solyc04g054740 Solyc06g009630 Solyc07g056140 Solyc08g083320
Biological Process	glutamine family amino acid metabolic process	5	GO:0009064	3	43	160	30306	13.21	0.00152637	2.82	Solyc01g091170 Solyc06g071000 Solyc12g006470
Biological Process	cellular carbohydrate metabolic process	3	GO:0044262	7	318	160	30306	4.17	0.00155847	2.81	Solyc01g008710 Solyc01g109790 Solyc04g054740 Solyc07g049280 Solyc07g056140 Solyc08g083320 Solyc12g006470
Biological Process	photosynthesis, light reaction	4	GO:0019684	4	94	160	30306	8.06	0.00157776	2.8	Solyc00g500071 Solyc02g086830 Solyc08g067330 Solyc10g005050
Biological Process	anatomical structure maturation	3	GO:0071695	5	160	160	30306	5.92	0.00163825	2.79	Solyc03g019820 Solyc03g096040 Solyc03g118290 Solyc06g072130 Solyc09g025210
Biological Process	biological regulation	1	GO:0065007	44	5313	160	30306	1.57	0.00164014	2.79	Solyc02g036350 Solyc02g079960 Solyc02g086490 Solyc02g087110 Solyc03g063600 Solyc03g111250 Solyc03g112060 Solyc03g112440 Solyc03g114470 Solyc03g116390 Solyc03g118290 Solyc03g120980 Solyc04g012160 Solyc04g076190 Solyc04g076220 Solyc04g081970 Solyc04g082510 Solyc05g005490 Solyc05g053120 Solyc06g008040 Solyc06g009630 Solyc06g059760 Solyc06g060670 Solyc06g068440 Solyc06g069430 Solyc07g005950 Solyc07g0…
Biological Process	reproductive shoot system development	3	GO:0090567	8	413	160	30306	3.67	0.00164268	2.78	Solyc03g111730 Solyc05g053120 Solyc06g059760 Solyc09g008770 Solyc10g078890 Solyc10g080210 Solyc11g066670 Solyc12g009930
Biological Process	monosaccharide catabolic process	4	GO:0046365	2	12	160	30306	31.57	0.00176573	2.75	Solyc02g087770 Solyc02g087800
Biological Process	flower morphogenesis	3	GO:0048439	3	46	160	30306	12.35	0.00185592	2.73	Solyc05g053120 Solyc11g066670 Solyc12g009930
Biological Process	cellular amine metabolic process	4	GO:0044106	3	47	160	30306	12.09	0.00197484	2.7	Solyc01g091170 Solyc04g071140 Solyc06g071550
Biological Process	cellular biogenic amine metabolic process	5	GO:0006576	3	47	160	30306	12.09	0.00197484	2.7	Solyc01g091170 Solyc04g071140 Solyc06g071550
Biological Process	water transport	5	GO:0006833	3	47	160	30306	12.09	0.00197484	2.7	Solyc03g019820 Solyc06g072130 Solyc07g062490
Biological Process	fluid transport	4	GO:0042044	3	47	160	30306	12.09	0.00197484	2.7	Solyc03g019820 Solyc06g072130 Solyc07g062490
Biological Process	regulation of developmental process	3	GO:0050793	13	972	160	30306	2.53	0.00201871	2.69	Solyc03g063600 Solyc03g111250 Solyc03g118290 Solyc05g005490 Solyc05g053120 Solyc06g059760 Solyc06g069430 Solyc07g049530 Solyc11g066110 Solyc11g066670 Solyc12g009500 Solyc12g009930 Solyc12g014460
Biological Process	alkene biosynthetic process	4	GO:0043450	2	13	160	30306	29.14	0.00207955	2.68	Solyc02g036350 Solyc07g049530
Biological Process	cellular alkene metabolic process	3	GO:0043449	2	13	160	30306	29.14	0.00207955	2.68	Solyc02g036350 Solyc07g049530
Biological Process	ethylene metabolic process	4	GO:0009692	2	13	160	30306	29.14	0.00207955	2.68	Solyc02g036350 Solyc07g049530
Biological Process	olefin biosynthetic process	4	GO:1900674	2	13	160	30306	29.14	0.00207955	2.68	Solyc02g036350 Solyc07g049530
Biological Process	ethylene biosynthetic process	5	GO:0009693	2	13	160	30306	29.14	0.00207955	2.68	Solyc02g036350 Solyc07g049530
Biological Process	fatty acid catabolic process	5	GO:0009062	3	48	160	30306	11.84	0.00209839	2.68	Solyc02g087110 Solyc12g021170 Solyc12g099440
Biological Process	fatty acid oxidation	5	GO:0019395	3	49	160	30306	11.6	0.00222665	2.65	Solyc02g087110 Solyc12g021170 Solyc12g099440
Biological Process	regulation of biological quality	2	GO:0065008	16	1299	160	30306	2.33	0.00235436	2.63	Solyc02g036350 Solyc02g079960 Solyc02g086490 Solyc02g087110 Solyc03g112440 Solyc03g116390 Solyc04g081970 Solyc05g053120 Solyc06g008040 Solyc07g049530 Solyc09g015310 Solyc09g098120 Solyc11g066670 Solyc12g006470 Solyc12g009930 Solyc12g010920
Biological Process	cellular respiration	5	GO:0045333	4	105	160	30306	7.22	0.00236501	2.63	Solyc00g500192 Solyc03g112060 Solyc09g075450 Solyc12g021170
Biological Process	galactose metabolic process	5	GO:0006012	2	14	160	30306	27.06	0.00241775	2.62	Solyc02g087770 Solyc02g087800
Biological Process	aminoglycan metabolic process	4	GO:0006022	2	14	160	30306	27.06	0.00241775	2.62	Solyc02g088690 Solyc07g005100
Biological Process	leucine metabolic process	5	GO:0006551	2	14	160	30306	27.06	0.00241775	2.62	Solyc08g014130 Solyc12g021170
Biological Process	transport	3	GO:0006810	20	1880	160	30306	2.02	0.00261757	2.58	Solyc01g105150 Solyc02g068590 Solyc02g087300 Solyc02g094470 Solyc03g019820 Solyc03g062940 Solyc03g063600 Solyc03g120570 Solyc03g120980 Solyc05g015490 Solyc06g072130 Solyc07g005100 Solyc07g062490 Solyc08g077360 Solyc08g083380 Solyc09g007160 Solyc10g075150 Solyc11g066110 Solyc12g009060 Solyc12g014460
Biological Process	organic hydroxy compound metabolic process	3	GO:1901615	6	262	160	30306	4.34	0.00276025	2.56	Solyc02g087110 Solyc04g054740 Solyc04g071140 Solyc06g084460 Solyc10g007110 Solyc12g006470
Biological Process	sno(s)RNA metabolic process	7	GO:0016074	2	15	160	30306	25.26	0.00278006	2.56	Solyc03g025270 Solyc08g066700
Biological Process	aromatic amino acid family metabolic process	4	GO:0009072	3	54	160	30306	10.52	0.00294058	2.53	Solyc01g091170 Solyc06g071550 Solyc10g007110
Biological Process	establishment of localization	2	GO:0051234	20	1914	160	30306	1.98	0.00305998	2.51	Solyc01g105150 Solyc02g068590 Solyc02g087300 Solyc02g094470 Solyc03g019820 Solyc03g062940 Solyc03g063600 Solyc03g120570 Solyc03g120980 Solyc05g015490 Solyc06g072130 Solyc07g005100 Solyc07g062490 Solyc08g077360 Solyc08g083380 Solyc09g007160 Solyc10g075150 Solyc11g066110 Solyc12g009060 Solyc12g014460
Biological Process	protein arginylation	5	GO:0016598	2	16	160	30306	23.68	0.00316622	2.5	Solyc09g007910 Solyc10g086180
Biological Process	leukocyte activation	2	GO:0045321	2	16	160	30306	23.68	0.00316622	2.5	Solyc07g005100 Solyc07g042620
Biological Process	proline metabolic process	6	GO:0006560	2	16	160	30306	23.68	0.00316622	2.5	Solyc01g091170 Solyc06g071000
Biological Process	response to xenobiotic stimulus	3	GO:0009410	2	16	160	30306	23.68	0.00316622	2.5	Solyc02g087110 Solyc04g082460
Biological Process	starch metabolic process	6	GO:0005982	3	57	160	30306	9.97	0.00342908	2.46	Solyc01g109790 Solyc07g056140 Solyc08g083320
Biological Process	multi-multicellular organism process	2	GO:0044706	5	190	160	30306	4.98	0.00344541	2.46	Solyc01g108910 Solyc09g005120 Solyc09g075450 Solyc09g082060 Solyc12g006470
Biological Process	pollination	2	GO:0009856	5	190	160	30306	4.98	0.00344541	2.46	Solyc01g108910 Solyc09g005120 Solyc09g075450 Solyc09g082060 Solyc12g006470
Biological Process	carbohydrate derivative biosynthetic process	4	GO:1901137	7	368	160	30306	3.6	0.00351675	2.45	Solyc01g088570 Solyc02g088690 Solyc03g063600 Solyc05g053120 Solyc08g077270 Solyc11g066670 Solyc12g009930
Biological Process	protein heterooligomerization	7	GO:0051291	2	17	160	30306	22.28	0.00357599	2.45	Solyc04g082460 Solyc11g066110
Biological Process	dicarboxylic acid biosynthetic process	6	GO:0043650	2	17	160	30306	22.28	0.00357599	2.45	Solyc03g112060 Solyc06g084460
Biological Process	lipid oxidation	5	GO:0034440	3	58	160	30306	9.8	0.00360225	2.44	Solyc02g087110 Solyc12g021170 Solyc12g099440
Biological Process	developmental maturation	2	GO:0021700	5	193	160	30306	4.91	0.00368269	2.43	Solyc03g019820 Solyc03g096040 Solyc03g118290 Solyc06g072130 Solyc09g025210
Biological Process	regulation of chlorophyll biosynthetic process	7	GO:0010380	3	59	160	30306	9.63	0.00378067	2.42	Solyc05g053120 Solyc11g066670 Solyc12g009930
Biological Process	cellular lipid catabolic process	4	GO:0044242	4	120	160	30306	6.31	0.00382414	2.42	Solyc02g087110 Solyc09g020190 Solyc12g021170 Solyc12g099440
Biological Process	regulation of tetrapyrrole biosynthetic process	6	GO:1901463	3	60	160	30306	9.47	0.0039644	2.4	Solyc05g053120 Solyc11g066670 Solyc12g009930
Biological Process	cell activation	2	GO:0001775	2	18	160	30306	21.05	0.00400909	2.4	Solyc07g005100 Solyc07g042620
Biological Process	amino sugar metabolic process	4	GO:0006040	2	18	160	30306	21.05	0.00400909	2.4	Solyc07g005100 Solyc08g077270
Biological Process	olefin metabolic process	4	GO:1900673	2	18	160	30306	21.05	0.00400909	2.4	Solyc02g036350 Solyc07g049530
Biological Process	tyrosine metabolic process	5	GO:0006570	2	18	160	30306	21.05	0.00400909	2.4	Solyc01g091170 Solyc10g007110
Biological Process	response to organonitrogen compound	4	GO:0010243	6	283	160	30306	4.02	0.00402443	2.4	Solyc02g084840 Solyc03g120980 Solyc06g006080 Solyc06g059760 Solyc09g007910 Solyc10g086180
Biological Process	response to water deprivation	3	GO:0009414	7	378	160	30306	3.51	0.00406876	2.39	Solyc02g084840 Solyc03g096040 Solyc03g096460 Solyc03g116390 Solyc04g081970 Solyc11g065930 Solyc12g006320
Biological Process	vitamin biosynthetic process	4	GO:0009110	3	61	160	30306	9.32	0.00415348	2.38	Solyc06g006080 Solyc07g064160 Solyc10g007110
Biological Process	regulation of chlorophyll metabolic process	6	GO:0090056	3	61	160	30306	9.32	0.00415348	2.38	Solyc05g053120 Solyc11g066670 Solyc12g009930
Biological Process	monocarboxylic acid biosynthetic process	6	GO:0072330	5	199	160	30306	4.76	0.00419205	2.38	Solyc01g088570 Solyc02g087110 Solyc10g080840 Solyc10g080900 Solyc12g096930
Biological Process	response to water	3	GO:0009415	7	383	160	30306	3.46	0.00436827	2.36	Solyc02g084840 Solyc03g096040 Solyc03g096460 Solyc03g116390 Solyc04g081970 Solyc11g065930 Solyc12g006320
Biological Process	floral organ abscission	3	GO:0010227	2	19	160	30306	19.94	0.00446527	2.35	Solyc09g008770 Solyc10g080210
Biological Process	inositol metabolic process	4	GO:0006020	2	19	160	30306	19.94	0.00446527	2.35	Solyc04g054740 Solyc12g006470
Biological Process	regulation of tetrapyrrole metabolic process	5	GO:1901401	3	63	160	30306	9.02	0.00454786	2.34	Solyc05g053120 Solyc11g066670 Solyc12g009930
Biological Process	lipid catabolic process	4	GO:0016042	4	128	160	30306	5.92	0.00480795	2.32	Solyc02g087110 Solyc09g020190 Solyc12g021170 Solyc12g099440
Biological Process	ncRNA 3'-end processing	8	GO:0043628	2	20	160	30306	18.94	0.00494429	2.31	Solyc03g025270 Solyc08g066700
Biological Process	icosanoid metabolic process	6	GO:0006690	2	20	160	30306	18.94	0.00494429	2.31	Solyc01g006540 Solyc02g087110
Biological Process	cellular response to acid chemical	4	GO:0071229	7	399	160	30306	3.32	0.00543964	2.26	Solyc02g087110 Solyc03g120980 Solyc04g012160 Solyc04g079050 Solyc07g049530 Solyc08g079080 Solyc09g025210
Biological Process	protein catabolic process	4	GO:0030163	8	506	160	30306	2.99	0.0056139	2.25	Solyc02g032940 Solyc02g080880 Solyc02g086830 Solyc03g111730 Solyc04g076190 Solyc09g007910 Solyc10g086180 Solyc11g066250
Biological Process	regulation of meristem growth	5	GO:0010075	3	70	160	30306	8.12	0.00610303	2.21	Solyc05g053120 Solyc11g066670 Solyc12g009930
Biological Process	multicellular organismal reproductive process	2	GO:0048609	5	220	160	30306	4.3	0.00637207	2.2	Solyc03g019820 Solyc03g096040 Solyc06g072130 Solyc09g025210 Solyc10g080210
Biological Process	glutamate metabolic process	6	GO:0006536	2	23	160	30306	16.47	0.00651584	2.19	Solyc06g071000 Solyc12g006470
Biological Process	cellular response to nitric oxide	5	GO:0071732	2	23	160	30306	16.47	0.00651584	2.19	Solyc02g087110 Solyc07g049530
Biological Process	cellular macromolecule metabolic process	3	GO:0044260	29	3298	160	30306	1.67	0.0068862	2.16	Solyc01g008710 Solyc01g109790 Solyc02g086830 Solyc02g092430 Solyc03g025270 Solyc03g111250 Solyc03g111730 Solyc04g012160 Solyc04g082510 Solyc05g053120 Solyc06g009630 Solyc06g060670 Solyc07g005950 Solyc07g056140 Solyc08g008250 Solyc08g066700 Solyc08g074600 Solyc08g083320 Solyc09g007150 Solyc09g007910 Solyc09g065720 Solyc09g075440 Solyc10g083630 Solyc10g086180 Solyc11g006000 Solyc11g066250 Solyc11g0…
Biological Process	vitamin metabolic process	3	GO:0006766	3	75	160	30306	7.58	0.00738572	2.13	Solyc06g006080 Solyc07g064160 Solyc10g007110
Biological Process	shoot system development	4	GO:0048367	10	764	160	30306	2.48	0.00756866	2.12	Solyc03g111730 Solyc05g053120 Solyc06g059760 Solyc08g008250 Solyc09g008770 Solyc10g078890 Solyc10g080210 Solyc11g066670 Solyc12g006470 Solyc12g009930
Biological Process	negative regulation of growth	4	GO:0045926	3	78	160	30306	7.29	0.00822609	2.08	Solyc05g053120 Solyc11g066670 Solyc12g009930
Biological Process	nucleotide-sugar biosynthetic process	5	GO:0009226	2	26	160	30306	14.57	0.00828396	2.08	Solyc02g088690 Solyc08g077270
Biological Process	positive regulation of intracellular transport	5	GO:0032388	2	26	160	30306	14.57	0.00828396	2.08	Solyc03g114470 Solyc12g014460
Biological Process	abscission	2	GO:0009838	2	26	160	30306	14.57	0.00828396	2.08	Solyc09g008770 Solyc10g080210
Biological Process	lipid biosynthetic process	4	GO:0008610	7	438	160	30306	3.03	0.00886864	2.05	Solyc01g088570 Solyc02g087110 Solyc04g054740 Solyc04g079960 Solyc10g080840 Solyc10g080900 Solyc12g096930
Biological Process	multicellular organism reproduction	2	GO:0032504	5	239	160	30306	3.96	0.00894036	2.05	Solyc03g019820 Solyc03g096040 Solyc06g072130 Solyc09g025210 Solyc10g080210
Biological Process	protein transport	4	GO:0015031	7	442	160	30306	3	0.00929354	2.03	Solyc03g062940 Solyc03g063600 Solyc08g083380 Solyc09g007160 Solyc11g066110 Solyc12g009060 Solyc12g014460
Biological Process	glucan biosynthetic process	6	GO:0009250	3	82	160	30306	6.93	0.00943075	2.03	Solyc01g109790 Solyc07g056140 Solyc08g083320
Biological Process	cellular nitrogen compound metabolic process	3	GO:0034641	25	2834	160	30306	1.67	0.00945296	2.02	Solyc01g091170 Solyc02g088690 Solyc02g092430 Solyc03g025270 Solyc03g063600 Solyc03g111250 Solyc03g112060 Solyc03g120980 Solyc04g071140 Solyc06g006080 Solyc06g071550 Solyc07g005950 Solyc07g064160 Solyc08g008250 Solyc08g066700 Solyc08g074600 Solyc08g077270 Solyc09g007150 Solyc09g007440 Solyc09g065720 Solyc10g083630 Solyc11g006580 Solyc11g065930 Solyc11g069700 Solyc12g006320
Biological Process	response to nitric oxide	4	GO:0071731	2	28	160	30306	13.53	0.0095687	2.02	Solyc02g087110 Solyc07g049530
Biological Process	response to bronchodilator	3	GO:0097366	2	28	160	30306	13.53	0.0095687	2.02	Solyc02g087110 Solyc07g049530
Biological Process	macromolecule metabolic process	3	GO:0043170	36	4504	160	30306	1.51	0.00991016	2	Solyc01g008710 Solyc01g109790 Solyc02g032940 Solyc02g080880 Solyc02g086830 Solyc02g088690 Solyc02g092430 Solyc03g025270 Solyc03g111250 Solyc03g111730 Solyc04g012160 Solyc04g076190 Solyc04g082510 Solyc05g053120 Solyc06g009630 Solyc06g060670 Solyc07g005100 Solyc07g005950 Solyc07g056140 Solyc08g008250 Solyc08g066700 Solyc08g074600 Solyc08g083320 Solyc09g007150 Solyc09g007440 Solyc09g007910 Solyc09g0…
Biological Process	establishment of protein localization	3	GO:0045184	7	448	160	30306	2.96	0.00995862	2	Solyc03g062940 Solyc03g063600 Solyc08g083380 Solyc09g007160 Solyc11g066110 Solyc12g009060 Solyc12g014460
Biological Process	organelle organization	4	GO:0006996	16	1550	160	30306	1.96	0.0102005	1.99	Solyc03g025270 Solyc03g062940 Solyc03g114470 Solyc06g008040 Solyc06g060670 Solyc07g042620 Solyc08g074600 Solyc08g077360 Solyc08g083380 Solyc09g090330 Solyc09g092430 Solyc10g083630 Solyc11g066110 Solyc12g009060 Solyc12g014460 Solyc12g096930
Biological Process	polysaccharide metabolic process	4	GO:0005976	5	247	160	30306	3.83	0.0102092	1.99	Solyc01g008710 Solyc01g109790 Solyc02g088690 Solyc07g056140 Solyc08g083320
Biological Process	organic cyclic compound catabolic process	4	GO:1901361	5	248	160	30306	3.82	0.010376	1.98	Solyc03g120980 Solyc06g071000 Solyc08g066700 Solyc10g007110 Solyc11g065930
Biological Process	response to organic cyclic compound	4	GO:0014070	7	453	160	30306	2.93	0.0105389	1.98	Solyc02g082900 Solyc02g087110 Solyc03g120980 Solyc06g006080 Solyc06g059760 Solyc09g007910 Solyc10g086180
Biological Process	cellular response to reactive nitrogen species	5	GO:1902170	2	30	160	30306	12.63	0.010936	1.96	Solyc02g087110 Solyc07g049530
Biological Process	positive chemotaxis	4	GO:0050918	2	31	160	30306	12.22	0.0116501	1.93	Solyc01g108910 Solyc12g006470
Biological Process	pollen tube guidance	2	GO:0010183	2	31	160	30306	12.22	0.0116501	1.93	Solyc01g108910 Solyc12g006470
Biological Process	sulfur compound biosynthetic process	4	GO:0044272	3	90	160	30306	6.31	0.0121344	1.92	Solyc06g006080 Solyc07g064160 Solyc09g082060
Biological Process	cellular carbohydrate biosynthetic process	4	GO:0034637	4	168	160	30306	4.51	0.0122805	1.91	Solyc01g109790 Solyc04g054740 Solyc07g056140 Solyc08g083320
Biological Process	peptide transport	5	GO:0015833	7	470	160	30306	2.82	0.0126967	1.9	Solyc03g062940 Solyc03g063600 Solyc08g083380 Solyc09g007160 Solyc11g066110 Solyc12g009060 Solyc12g014460
Biological Process	protein stabilization	4	GO:0050821	2	33	160	30306	11.48	0.0131378	1.88	Solyc03g116390 Solyc06g008040
Biological Process	regulation of multicellular organismal process	3	GO:0051239	10	834	160	30306	2.27	0.0134004	1.87	Solyc03g111250 Solyc03g118290 Solyc05g005490 Solyc05g053120 Solyc06g059760 Solyc06g069430 Solyc07g049530 Solyc11g066670 Solyc12g009500 Solyc12g009930
Biological Process	macromolecule methylation	3	GO:0043414	4	174	160	30306	4.35	0.0138118	1.86	Solyc03g025270 Solyc06g060670 Solyc08g008250 Solyc10g083630
Biological Process	cellular biogenic amine biosynthetic process	6	GO:0042401	2	34	160	30306	11.14	0.013911	1.86	Solyc01g091170 Solyc06g071550
Biological Process	amine biosynthetic process	5	GO:0009309	2	34	160	30306	11.14	0.013911	1.86	Solyc01g091170 Solyc06g071550
Biological Process	pollen tube growth	3	GO:0009860	3	96	160	30306	5.92	0.0144246	1.84	Solyc09g005120 Solyc09g082060 Solyc12g006470
Biological Process	amide transport	5	GO:0042886	7	484	160	30306	2.74	0.0146995	1.83	Solyc03g062940 Solyc03g063600 Solyc08g083380 Solyc09g007160 Solyc11g066110 Solyc12g009060 Solyc12g014460
Biological Process	cell redox homeostasis	3	GO:0045454	2	35	160	30306	10.82	0.0147035	1.83	Solyc02g079960 Solyc04g081970
Biological Process	meristem development	4	GO:0048507	5	272	160	30306	3.48	0.0149592	1.83	Solyc05g053120 Solyc06g069430 Solyc08g008250 Solyc11g066670 Solyc12g009930
Biological Process	cell wall organization	3	GO:0071555	4	180	160	30306	4.21	0.0154595	1.81	Solyc02g088690 Solyc03g120980 Solyc04g071900 Solyc10g080210
Biological Process	root development	4	GO:0048364	7	491	160	30306	2.7	0.0157814	1.8	Solyc03g111250 Solyc05g053120 Solyc08g008250 Solyc08g079080 Solyc11g066670 Solyc12g006470 Solyc12g009930
Biological Process	root system development	4	GO:0022622	7	493	160	30306	2.69	0.0161006	1.79	Solyc03g111250 Solyc05g053120 Solyc08g008250 Solyc08g079080 Solyc11g066670 Solyc12g006470 Solyc12g009930
Biological Process	cellular polysaccharide metabolic process	4	GO:0044264	4	183	160	30306	4.14	0.0163277	1.79	Solyc01g008710 Solyc01g109790 Solyc07g056140 Solyc08g083320
Biological Process	glucose metabolic process	5	GO:0006006	2	37	160	30306	10.24	0.0163454	1.79	Solyc02g087770 Solyc02g087800
Biological Process	water-soluble vitamin biosynthetic process	5	GO:0042364	2	38	160	30306	9.97	0.0171944	1.76	Solyc06g006080 Solyc07g064160
Biological Process	meristem maintenance	2	GO:0010073	4	188	160	30306	4.03	0.0178417	1.75	Solyc05g053120 Solyc06g069430 Solyc11g066670 Solyc12g009930
Biological Process	regulation of protein stability	3	GO:0031647	2	39	160	30306	9.71	0.0180618	1.74	Solyc03g116390 Solyc06g008040
Biological Process	alpha-amino acid biosynthetic process	5	GO:1901607	3	105	160	30306	5.41	0.0182889	1.74	Solyc06g071550 Solyc08g014130 Solyc09g082060
Biological Process	branched-chain amino acid metabolic process	4	GO:0009081	2	40	160	30306	9.47	0.0189473	1.72	Solyc08g014130 Solyc12g021170
Biological Process	regulation of photosynthesis	5	GO:0010109	2	40	160	30306	9.47	0.0189473	1.72	Solyc06g009630 Solyc09g075450
Biological Process	fatty acid beta-oxidation	6	GO:0006635	2	40	160	30306	9.47	0.0189473	1.72	Solyc12g021170 Solyc12g099440
Biological Process	response to light stimulus	4	GO:0009416	9	754	160	30306	2.26	0.0190439	1.72	Solyc03g111250 Solyc03g114470 Solyc04g054740 Solyc04g082460 Solyc06g009630 Solyc07g055160 Solyc07g056140 Solyc08g067330 Solyc12g021170
Biological Process	response to virus	3	GO:0009615	3	108	160	30306	5.26	0.0196924	1.71	Solyc02g082900 Solyc04g054740 Solyc09g082340
Biological Process	plant organ development	3	GO:0099402	11	980	160	30306	2.13	0.0203431	1.69	Solyc03g111250 Solyc03g111730 Solyc05g053120 Solyc06g059760 Solyc08g008250 Solyc08g079080 Solyc09g008770 Solyc10g080210 Solyc11g066670 Solyc12g006470 Solyc12g009930
Biological Process	protein metabolic process	3	GO:0019538	22	2533	160	30306	1.65	0.0206479	1.69	Solyc02g032940 Solyc02g080880 Solyc02g086830 Solyc02g092430 Solyc03g025270 Solyc03g111730 Solyc04g012160 Solyc04g076190 Solyc04g082510 Solyc05g053120 Solyc06g009630 Solyc06g060670 Solyc09g007150 Solyc09g007910 Solyc09g065720 Solyc09g075440 Solyc10g086180 Solyc11g006000 Solyc11g066250 Solyc11g066670 Solyc11g069700 Solyc12g009930
Biological Process	protein glycosylation	4	GO:0006486	3	110	160	30306	5.17	0.0206602	1.68	Solyc05g053120 Solyc11g066670 Solyc12g009930
Biological Process	macromolecule glycosylation	3	GO:0043413	3	110	160	30306	5.17	0.0206602	1.68	Solyc05g053120 Solyc11g066670 Solyc12g009930
Biological Process	cellular response to heat	4	GO:0034605	2	42	160	30306	9.02	0.0207721	1.68	Solyc06g009630 Solyc09g005120
Biological Process	photosynthesis, light harvesting	4	GO:0009765	2	42	160	30306	9.02	0.0207721	1.68	Solyc02g086830 Solyc08g067330
Biological Process	regulation of biological process	2	GO:0050789	36	4706	160	30306	1.45	0.0208313	1.68	Solyc02g079960 Solyc03g063600 Solyc03g111250 Solyc03g112060 Solyc03g114470 Solyc03g118290 Solyc03g120980 Solyc04g012160 Solyc04g076190 Solyc04g076220 Solyc04g081970 Solyc04g082510 Solyc05g005490 Solyc05g053120 Solyc06g008040 Solyc06g009630 Solyc06g059760 Solyc06g060670 Solyc06g068440 Solyc06g069430 Solyc07g005950 Solyc07g049530 Solyc08g005170 Solyc08g008250 Solyc08g066700 Solyc09g007160 Solyc09g0…
Biological Process	seed germination	2	GO:0009845	3	111	160	30306	5.12	0.0211538	1.67	Solyc02g086490 Solyc04g012160 Solyc12g010920
Biological Process	ammonium ion metabolic process	3	GO:0097164	2	43	160	30306	8.81	0.0217109	1.66	Solyc01g091170 Solyc04g071140
Biological Process	cellular response to inorganic substance	4	GO:0071241	3	113	160	30306	5.03	0.0221602	1.65	Solyc02g087110 Solyc07g049530 Solyc09g092430
Biological Process	positive regulation of flower development	5	GO:0009911	2	44	160	30306	8.61	0.0226671	1.64	Solyc03g118290 Solyc06g069430
Biological Process	response to zinc ion	5	GO:0010043	2	44	160	30306	8.61	0.0226671	1.64	Solyc07g055080 Solyc09g082060
Biological Process	regulation of flower development	4	GO:0009909	4	203	160	30306	3.73	0.0228968	1.64	Solyc03g111250 Solyc03g118290 Solyc06g059760 Solyc06g069430
Biological Process	response to hydrogen peroxide	4	GO:0042542	3	117	160	30306	4.86	0.0242505	1.62	Solyc04g054740 Solyc04g082460 Solyc09g092430
Biological Process	alcohol metabolic process	3	GO:0006066	3	118	160	30306	4.82	0.0247892	1.61	Solyc04g054740 Solyc04g071140 Solyc12g006470
Biological Process	phyllome development	4	GO:0048827	7	541	160	30306	2.45	0.0252037	1.6	Solyc03g111730 Solyc05g053120 Solyc06g059760 Solyc08g008250 Solyc10g080210 Solyc11g066670 Solyc12g009930
Biological Process	RNA methylation	4	GO:0001510	2	47	160	30306	8.06	0.0256375	1.59	Solyc03g025270 Solyc08g008250
Biological Process	fatty acid derivative metabolic process	4	GO:1901568	2	47	160	30306	8.06	0.0256375	1.59	Solyc01g006540 Solyc02g087110
Biological Process	cellular amino acid biosynthetic process	4	GO:0008652	3	120	160	30306	4.74	0.0258858	1.59	Solyc06g071550 Solyc08g014130 Solyc09g082060
Biological Process	organic substance transport	4	GO:0071702	10	859	160	30306	2.21	0.0260679	1.58	Solyc03g062940 Solyc03g063600 Solyc03g120980 Solyc05g015490 Solyc08g083380 Solyc09g007160 Solyc10g075150 Solyc11g066110 Solyc12g009060 Solyc12g014460
Biological Process	protein localization	4	GO:0008104	7	546	160	30306	2.43	0.0263201	1.58	Solyc03g062940 Solyc03g063600 Solyc08g083380 Solyc09g007160 Solyc11g066110 Solyc12g009060 Solyc12g014460
Biological Process	carbohydrate derivative catabolic process	4	GO:1901136	2	48	160	30306	7.89	0.0266609	1.57	Solyc03g120980 Solyc07g005100
Biological Process	heterocycle biosynthetic process	4	GO:0018130	8	672	160	30306	2.25	0.0267203	1.57	Solyc02g088690 Solyc03g063600 Solyc03g112060 Solyc06g006080 Solyc06g071550 Solyc07g064160 Solyc08g077270 Solyc10g007110
Biological Process	seedling development	3	GO:0090351	3	122	160	30306	4.66	0.0270082	1.57	Solyc02g086490 Solyc04g012160 Solyc12g010920
Biological Process	external encapsulating structure organization	4	GO:0045229	4	214	160	30306	3.54	0.0271054	1.57	Solyc02g088690 Solyc03g120980 Solyc04g071900 Solyc10g080210
Biological Process	regulation of developmental growth	4	GO:0048638	4	214	160	30306	3.54	0.0271054	1.57	Solyc03g063600 Solyc05g053120 Solyc11g066670 Solyc12g009930
Biological Process	nitrogen compound transport	4	GO:0071705	8	675	160	30306	2.24	0.0273371	1.56	Solyc03g062940 Solyc03g063600 Solyc03g120570 Solyc08g083380 Solyc09g007160 Solyc11g066110 Solyc12g009060 Solyc12g014460
Biological Process	heterocycle catabolic process	4	GO:0046700	4	215	160	30306	3.52	0.0275094	1.56	Solyc03g120980 Solyc06g071000 Solyc08g066700 Solyc11g065930
Biological Process	cell tip growth	4	GO:0009932	3	123	160	30306	4.62	0.027579	1.56	Solyc09g005120 Solyc09g082060 Solyc12g006470
Biological Process	cellular glucan metabolic process	5	GO:0006073	3	124	160	30306	4.58	0.0281563	1.55	Solyc01g109790 Solyc07g056140 Solyc08g083320
Biological Process	lipid modification	4	GO:0030258	3	125	160	30306	4.55	0.0287399	1.54	Solyc02g087110 Solyc12g021170 Solyc12g099440
Biological Process	glycoprotein biosynthetic process	5	GO:0009101	3	125	160	30306	4.55	0.0287399	1.54	Solyc05g053120 Solyc11g066670 Solyc12g009930
Biological Process	leaf morphogenesis	4	GO:0009965	3	126	160	30306	4.51	0.02933	1.53	Solyc05g053120 Solyc11g066670 Solyc12g009930
Biological Process	lignin biosynthetic process	5	GO:0009809	2	51	160	30306	7.43	0.0298284	1.53	Solyc06g068440 Solyc11g010960
Biological Process	water-soluble vitamin metabolic process	4	GO:0006767	2	51	160	30306	7.43	0.0298284	1.53	Solyc06g006080 Solyc07g064160
Biological Process	aerobic respiration	6	GO:0009060	2	51	160	30306	7.43	0.0298284	1.53	Solyc03g112060 Solyc09g075450
Biological Process	protein complex oligomerization	6	GO:0051259	3	127	160	30306	4.47	0.0299264	1.52	Solyc04g082460 Solyc11g066110 Solyc12g014460
Biological Process	proteolysis	4	GO:0006508	8	688	160	30306	2.2	0.0301246	1.52	Solyc02g032940 Solyc02g080880 Solyc02g086830 Solyc03g111730 Solyc04g076190 Solyc09g007910 Solyc10g086180 Solyc11g066250
Biological Process	glucan metabolic process	5	GO:0044042	3	128	160	30306	4.44	0.0305293	1.52	Solyc01g109790 Solyc07g056140 Solyc08g083320
Biological Process	carbohydrate catabolic process	4	GO:0016052	3	128	160	30306	4.44	0.0305293	1.52	Solyc01g008710 Solyc02g087770 Solyc02g087800
Biological Process	cellular polysaccharide biosynthetic process	5	GO:0033692	3	128	160	30306	4.44	0.0305293	1.52	Solyc01g109790 Solyc07g056140 Solyc08g083320
Biological Process	cellular response to oxygen-containing compound	4	GO:1901701	7	567	160	30306	2.34	0.0313782	1.5	Solyc02g087110 Solyc03g120980 Solyc04g012160 Solyc04g079050 Solyc07g049530 Solyc08g079080 Solyc09g025210
Biological Process	ion transmembrane transport	3	GO:0034220	7	569	160	30306	2.33	0.0318917	1.5	Solyc01g105150 Solyc02g068590 Solyc02g094470 Solyc03g019820 Solyc03g120570 Solyc03g120980 Solyc06g072130
Biological Process	response to ozone	4	GO:0010193	2	53	160	30306	7.15	0.032019	1.49	Solyc09g090330 Solyc11g071740
Biological Process	chemotaxis	3	GO:0006935	2	53	160	30306	7.15	0.032019	1.49	Solyc01g108910 Solyc12g006470
Biological Process	plant-type cell wall organization	4	GO:0009664	3	131	160	30306	4.34	0.032376	1.49	Solyc02g088690 Solyc04g071900 Solyc10g080210
Biological Process	glycosylation	2	GO:0070085	3	131	160	30306	4.34	0.032376	1.49	Solyc05g053120 Solyc11g066670 Solyc12g009930
Biological Process	polyol metabolic process	4	GO:0019751	2	54	160	30306	7.02	0.0331374	1.48	Solyc04g054740 Solyc12g006470
Biological Process	indole-containing compound metabolic process	4	GO:0042430	2	55	160	30306	6.89	0.0342709	1.47	Solyc03g120980 Solyc06g071550
Biological Process	taxis	2	GO:0042330	2	55	160	30306	6.89	0.0342709	1.47	Solyc01g108910 Solyc12g006470
Biological Process	porphyrin-containing compound metabolic process	5	GO:0006778	2	55	160	30306	6.89	0.0342709	1.47	Solyc04g050930 Solyc09g074910
Biological Process	tetrapyrrole metabolic process	4	GO:0033013	2	56	160	30306	6.76	0.0354194	1.45	Solyc04g050930 Solyc09g074910
Biological Process	glycoprotein metabolic process	4	GO:0009100	3	137	160	30306	4.15	0.036241	1.44	Solyc05g053120 Solyc11g066670 Solyc12g009930
Biological Process	aromatic compound catabolic process	4	GO:0019439	4	235	160	30306	3.22	0.0363497	1.44	Solyc03g120980 Solyc08g066700 Solyc10g007110 Solyc11g065930
Biological Process	RNA secondary structure unwinding	6	GO:0010501	2	57	160	30306	6.65	0.0365827	1.44	Solyc09g007440 Solyc12g006320
Biological Process	lignin metabolic process	4	GO:0009808	2	57	160	30306	6.65	0.0365827	1.44	Solyc06g068440 Solyc11g010960
Biological Process	positive regulation of developmental process	4	GO:0051094	4	237	160	30306	3.2	0.0373139	1.43	Solyc03g118290 Solyc06g069430 Solyc07g049530 Solyc12g014460
Biological Process	cytokinin metabolic process	4	GO:0009690	3	139	160	30306	4.09	0.0375797	1.43	Solyc05g053120 Solyc11g066670 Solyc12g009930
Biological Process	pyrimidine-containing compound metabolic process	4	GO:0072527	2	58	160	30306	6.53	0.0377606	1.42	Solyc06g006080 Solyc07g064160
Biological Process	hexose metabolic process	4	GO:0019318	2	58	160	30306	6.53	0.0377606	1.42	Solyc02g087770 Solyc02g087800
Biological Process	phosphorus metabolic process	3	GO:0006793	14	1461	160	30306	1.82	0.0381967	1.42	Solyc01g088570 Solyc02g088690 Solyc03g063600 Solyc03g112060 Solyc04g012160 Solyc04g054740 Solyc04g082510 Solyc07g049280 Solyc07g064500 Solyc08g077270 Solyc09g020190 Solyc09g075440 Solyc11g006000 Solyc11g006580
Biological Process	regulation of post-embryonic development	5	GO:0048580	6	469	160	30306	2.42	0.0387334	1.41	Solyc03g111250 Solyc03g118290 Solyc05g005490 Solyc06g059760 Solyc06g069430 Solyc07g049530
Biological Process	hormone metabolic process	2	GO:0042445	5	351	160	30306	2.7	0.038976	1.41	Solyc02g036350 Solyc05g053120 Solyc07g049530 Solyc11g066670 Solyc12g009930
Biological Process	polysaccharide biosynthetic process	5	GO:0000271	3	142	160	30306	4	0.0396349	1.4	Solyc01g109790 Solyc07g056140 Solyc08g083320
Biological Process	response to radiation	3	GO:0009314	9	801	160	30306	2.13	0.0403932	1.39	Solyc03g111250 Solyc03g114470 Solyc04g054740 Solyc04g082460 Solyc06g009630 Solyc07g055160 Solyc07g056140 Solyc08g067330 Solyc12g021170
Biological Process	regulation of intracellular transport	5	GO:0032386	2	61	160	30306	6.21	0.0413799	1.38	Solyc03g114470 Solyc12g014460
Biological Process	unidimensional cell growth	3	GO:0009826	4	246	160	30306	3.08	0.0418342	1.38	Solyc06g008040 Solyc09g005120 Solyc09g082060 Solyc12g006470
Biological Process	protein localization to membrane	4	GO:0072657	2	62	160	30306	6.11	0.0426143	1.37	Solyc08g083380 Solyc11g066110
Biological Process	response to gibberellin	4	GO:0009739	3	148	160	30306	3.84	0.0439128	1.36	Solyc08g079080 Solyc09g007910 Solyc10g086180
Biological Process	response to auxin	4	GO:0009733	5	363	160	30306	2.61	0.0439405	1.36	Solyc03g120980 Solyc04g054258 Solyc04g054740 Solyc04g082460 Solyc06g059760
Biological Process	anther development	3	GO:0048653	2	65	160	30306	5.83	0.0463989	1.33	Solyc03g111730 Solyc10g080210
Biological Process	response to UV-B	6	GO:0010224	2	65	160	30306	5.83	0.0463989	1.33	Solyc03g111250 Solyc07g055160
Biological Process	developmental growth	2	GO:0048589	5	370	160	30306	2.56	0.0470042	1.33	Solyc06g008040 Solyc08g008250 Solyc09g005120 Solyc09g082060 Solyc12g006470
Biological Process	RNA 3'-end processing	7	GO:0031123	2	66	160	30306	5.74	0.0476869	1.32	Solyc03g025270 Solyc08g066700
Biological Process	organophosphate metabolic process	3	GO:0019637	6	495	160	30306	2.3	0.0480987	1.32	Solyc01g088570 Solyc03g063600 Solyc03g112060 Solyc04g054740 Solyc09g020190 Solyc11g006580
Biological Process	vesicle-mediated transport	4	GO:0016192	5	373	160	30306	2.54	0.0483552	1.32	Solyc02g087300 Solyc07g005100 Solyc08g077360 Solyc12g009060 Solyc12g014460
Biological Process	organic hydroxy compound biosynthetic process	4	GO:1901617	3	154	160	30306	3.69	0.0484115	1.32	Solyc02g087110 Solyc04g054740 Solyc10g007110
Biological Process	floral organ development	3	GO:0048437	4	259	160	30306	2.93	0.0488873	1.31	Solyc03g111730 Solyc06g059760 Solyc09g008770 Solyc10g080210
Biological Process	positive regulation of transport	4	GO:0051050	2	67	160	30306	5.65	0.048988	1.31	Solyc03g114470 Solyc12g014460
Biological Process	cellular response to reactive oxygen species	5	GO:0034614	2	67	160	30306	5.65	0.048988	1.31	Solyc02g087110 Solyc07g049530
Biological Process	cellular hormone metabolic process	3	GO:0034754	3	155	160	30306	3.67	0.0491825	1.31	Solyc05g053120 Solyc11g066670 Solyc12g009930
Biological Process	cellular response to endogenous stimulus	3	GO:0071495	7	628	160	30306	2.11	0.049651	1.3	Solyc02g087110 Solyc03g120980 Solyc04g012160 Solyc04g079050 Solyc08g079080 Solyc09g025210 Solyc12g014460
Biological Process	methylation	2	GO:0032259	4	261	160	30306	2.9	0.0500273	1.3	Solyc03g025270 Solyc06g060670 Solyc08g008250 Solyc10g083630
Biological Process	intracellular protein transport	4	GO:0006886	5	377	160	30306	2.51	0.0501922	1.3	Solyc03g062940 Solyc08g083380 Solyc09g007160 Solyc11g066110 Solyc12g014460
Biological Process	cell wall modification	4	GO:0042545	2	68	160	30306	5.57	0.0503018	1.3	Solyc03g120980 Solyc10g080210
Biological Process	cell wall organization or biogenesis	2	GO:0071554	5	379	160	30306	2.5	0.0511259	1.29	Solyc01g008710 Solyc02g088690 Solyc03g120980 Solyc04g071900 Solyc10g080210
Biological Process	glycosyl compound metabolic process	4	GO:1901657	3	159	160	30306	3.57	0.0523264	1.28	Solyc03g063600 Solyc03g120980 Solyc04g079050
Biological Process	cellular macromolecule localization	3	GO:0070727	6	506	160	30306	2.25	0.0524486	1.28	Solyc03g062940 Solyc03g120980 Solyc08g083380 Solyc09g007160 Solyc11g066110 Solyc12g014460
Biological Process	positive regulation of reproductive process	4	GO:2000243	2	70	160	30306	5.41	0.0529673	1.28	Solyc03g118290 Solyc06g069430
Biological Process	developmental cell growth	3	GO:0048588	3	160	160	30306	3.55	0.0531273	1.27	Solyc09g005120 Solyc09g082060 Solyc12g006470
Biological Process	protein homooligomerization	7	GO:0051260	2	71	160	30306	5.34	0.0543186	1.27	Solyc04g082460 Solyc12g014460
Biological Process	organophosphate biosynthetic process	4	GO:0090407	4	271	160	30306	2.8	0.0559453	1.25	Solyc01g088570 Solyc03g063600 Solyc03g112060 Solyc04g054740
Biological Process	cellular response to DNA damage stimulus	4	GO:0006974	5	391	160	30306	2.42	0.0569417	1.24	Solyc03g111250 Solyc06g059760 Solyc07g005950 Solyc08g074600 Solyc10g083630
Biological Process	cellular response to lipid	5	GO:0071396	4	277	160	30306	2.74	0.0596697	1.22	Solyc04g012160 Solyc07g049530 Solyc08g079080 Solyc09g025210
Biological Process	process utilizing autophagic mechanism	2	GO:0061919	2	75	160	30306	5.05	0.0598436	1.22	Solyc03g019820 Solyc06g072130
Biological Process	histone methylation	5	GO:0016571	2	75	160	30306	5.05	0.0598436	1.22	Solyc03g025270 Solyc06g060670
Biological Process	autophagy	3	GO:0006914	2	75	160	30306	5.05	0.0598436	1.22	Solyc03g019820 Solyc06g072130
Biological Process	intracellular transport	3	GO:0046907	6	530	160	30306	2.14	0.0627505	1.2	Solyc02g087300 Solyc03g062940 Solyc08g083380 Solyc09g007160 Solyc11g066110 Solyc12g014460
Biological Process	regulation of leaf development	4	GO:2000024	2	78	160	30306	4.86	0.0641085	1.19	Solyc03g111250 Solyc12g009500
Biological Process	membrane organization	4	GO:0061024	3	176	160	30306	3.23	0.0667309	1.18	Solyc08g083380 Solyc11g066110 Solyc12g009060
Biological Process	intracellular protein transmembrane transport	4	GO:0065002	2	80	160	30306	4.74	0.0670072	1.17	Solyc08g083380 Solyc11g066110
Biological Process	cell development	3	GO:0048468	5	411	160	30306	2.3	0.067448	1.17	Solyc03g111730 Solyc09g005120 Solyc09g082060 Solyc12g006470 Solyc12g014460
Biological Process	protein localization to organelle	5	GO:0033365	4	292	160	30306	2.59	0.0695434	1.16	Solyc03g062940 Solyc08g083380 Solyc11g066110 Solyc12g014460
Biological Process	potassium ion transmembrane transport	6	GO:0071805	2	82	160	30306	4.62	0.0699487	1.16	Solyc01g105150 Solyc02g068590
Biological Process	regulation of meristem development	4	GO:0048509	3	181	160	30306	3.14	0.0712782	1.15	Solyc05g053120 Solyc11g066670 Solyc12g009930
Biological Process	protein targeting	5	GO:0006605	3	181	160	30306	3.14	0.0712782	1.15	Solyc03g062940 Solyc08g083380 Solyc11g066110
Biological Process	rRNA processing	8	GO:0006364	3	181	160	30306	3.14	0.0712782	1.15	Solyc03g025270 Solyc08g066700 Solyc09g007440
Biological Process	inorganic anion transport	6	GO:0015698	2	83	160	30306	4.56	0.0714352	1.15	Solyc02g094470 Solyc03g120570
Biological Process	cellular nitrogen compound biosynthetic process	4	GO:0044271	10	1020	160	30306	1.86	0.0718223	1.14	Solyc01g091170 Solyc02g088690 Solyc02g092430 Solyc03g063600 Solyc03g112060 Solyc06g006080 Solyc06g071550 Solyc07g064160 Solyc08g077270 Solyc11g069700
Biological Process	potassium ion transport	7	GO:0006813	2	84	160	30306	4.51	0.0729319	1.14	Solyc01g105150 Solyc02g068590
Biological Process	gametophyte development	3	GO:0048229	5	423	160	30306	2.24	0.0742367	1.13	Solyc03g063600 Solyc03g111730 Solyc07g064210 Solyc08g080480 Solyc09g092430
Biological Process	protein transmembrane transport	3	GO:0071806	2	85	160	30306	4.46	0.0744387	1.13	Solyc08g083380 Solyc11g066110
Biological Process	pigment biosynthetic process	3	GO:0046148	2	85	160	30306	4.46	0.0744387	1.13	Solyc02g085020 Solyc04g079050
Biological Process	cellular response to nitrogen compound	4	GO:1901699	3	185	160	30306	3.07	0.075014	1.12	Solyc02g087110 Solyc03g120980 Solyc07g049530
Biological Process	phospholipid metabolic process	4	GO:0006644	3	185	160	30306	3.07	0.075014	1.12	Solyc01g088570 Solyc04g054740 Solyc09g020190
Biological Process	protein alkylation	5	GO:0008213	2	86	160	30306	4.4	0.0759555	1.12	Solyc03g025270 Solyc06g060670
Biological Process	protein methylation	4	GO:0006479	2	86	160	30306	4.4	0.0759555	1.12	Solyc03g025270 Solyc06g060670
Biological Process	developmental growth involved in morphogenesis	3	GO:0060560	4	304	160	30306	2.49	0.0780106	1.11	Solyc06g008040 Solyc09g005120 Solyc09g082060 Solyc12g006470
Biological Process	cellular response to metal ion	5	GO:0071248	2	88	160	30306	4.3	0.0790185	1.1	Solyc07g049530 Solyc09g092430
Biological Process	regulation of growth	3	GO:0040008	4	306	160	30306	2.48	0.07947	1.1	Solyc03g063600 Solyc05g053120 Solyc11g066670 Solyc12g009930
Biological Process	phospholipid biosynthetic process	4	GO:0008654	2	89	160	30306	4.26	0.0805643	1.09	Solyc01g088570 Solyc04g054740
Biological Process	rRNA metabolic process	7	GO:0016072	3	191	160	30306	2.98	0.0807771	1.09	Solyc03g025270 Solyc08g066700 Solyc09g007440
Biological Process	regulation of vesicle-mediated transport	4	GO:0060627	2	91	160	30306	4.16	0.083684	1.08	Solyc09g007160 Solyc12g014460
Biological Process	mitochondrial transport	4	GO:0006839	2	92	160	30306	4.12	0.0852576	1.07	Solyc02g094470 Solyc08g083380
Biological Process	oligosaccharide metabolic process	4	GO:0009311	2	93	160	30306	4.07	0.0868401	1.06	Solyc01g088570 Solyc12g006470
Biological Process	inorganic ion transmembrane transport	4	GO:0098660	4	316	160	30306	2.4	0.0869697	1.06	Solyc01g105150 Solyc02g068590 Solyc02g094470 Solyc03g120980
Biological Process	growth	1	GO:0040007	5	447	160	30306	2.12	0.0888879	1.05	Solyc06g008040 Solyc08g008250 Solyc09g005120 Solyc09g082060 Solyc12g006470
Biological Process	regulation of protein kinase activity	6	GO:0045859	2	95	160	30306	3.99	0.0900316	1.05	Solyc07g005950 Solyc11g006000
Biological Process	negative regulation of biological process	3	GO:0048519	12	1418	160	30306	1.6	0.0913023	1.04	Solyc03g120980 Solyc05g005490 Solyc05g053120 Solyc06g008040 Solyc06g009630 Solyc06g068440 Solyc08g066700 Solyc09g075440 Solyc10g083630 Solyc11g066670 Solyc12g009500 Solyc12g009930
Biological Process	DNA repair	5	GO:0006281	4	322	160	30306	2.35	0.0916291	1.04	Solyc03g111250 Solyc07g005950 Solyc08g074600 Solyc10g083630
Biological Process	regulation of kinase activity	5	GO:0043549	2	96	160	30306	3.95	0.0916403	1.04	Solyc07g005950 Solyc11g006000
Biological Process	cellular modified amino acid metabolic process	3	GO:0006575	2	96	160	30306	3.95	0.0916403	1.04	Solyc04g054740 Solyc09g007150
Biological Process	cellular response to organic substance	4	GO:0071310	8	849	160	30306	1.78	0.0921509	1.04	Solyc02g087110 Solyc03g120980 Solyc04g012160 Solyc04g079050 Solyc07g049530 Solyc08g079080 Solyc09g025210 Solyc12g014460
Biological Process	electron transport chain	4	GO:0022900	2	97	160	30306	3.91	0.0932574	1.03	Solyc10g005050 Solyc12g021170
Biological Process	locomotion	1	GO:0040011	2	98	160	30306	3.87	0.0948828	1.02	Solyc01g108910 Solyc12g006470
Biological Process	cell death	2	GO:0008219	3	205	160	30306	2.77	0.0949384	1.02	Solyc02g087110 Solyc03g111730 Solyc03g114470
Biological Process	lipid transport	5	GO:0006869	2	100	160	30306	3.79	0.0981579	1.01	Solyc05g015490 Solyc10g075150
Biological Process	floral whorl development	3	GO:0048438	3	209	160	30306	2.72	0.0991601	1	Solyc03g111730 Solyc06g059760 Solyc10g080210
Biological Process	ribosome biogenesis	5	GO:0042254	4	333	160	30306	2.28	0.100475	1	Solyc02g092430 Solyc03g025270 Solyc08g066700 Solyc09g007440
Biological Process	monosaccharide metabolic process	3	GO:0005996	2	102	160	30306	3.71	0.101465	0.99	Solyc02g087770 Solyc02g087800
Biological Process	plastid organization	5	GO:0009657	3	212	160	30306	2.68	0.102375	0.99	Solyc03g114470 Solyc09g090330 Solyc11g066110
Biological Process	cellular nitrogen compound catabolic process	4	GO:0044270	3	213	160	30306	2.67	0.103456	0.99	Solyc03g120980 Solyc08g066700 Solyc11g065930
Biological Process	ion transport	4	GO:0006811	7	705	160	30306	1.88	0.103742	0.98	Solyc01g105150 Solyc02g068590 Solyc02g094470 Solyc03g019820 Solyc03g120570 Solyc03g120980 Solyc06g072130
Biological Process	cellular localization	2	GO:0051641	7	707	160	30306	1.88	0.104428	0.98	Solyc02g087300 Solyc03g062940 Solyc03g120980 Solyc08g083380 Solyc09g007160 Solyc11g066110 Solyc12g014460
Biological Process	positive regulation of catalytic activity	4	GO:0043085	3	214	160	30306	2.66	0.104542	0.98	Solyc03g112060 Solyc09g007160 Solyc11g006000
Biological Process	cell morphogenesis involved in differentiation	4	GO:0000904	3	215	160	30306	2.64	0.105632	0.98	Solyc09g005120 Solyc09g082060 Solyc12g006470
Biological Process	ncRNA processing	7	GO:0034470	4	342	160	30306	2.22	0.107996	0.97	Solyc03g025270 Solyc08g008250 Solyc08g066700 Solyc09g007440
Biological Process	transmembrane transport	2	GO:0055085	9	983	160	30306	1.73	0.109514	0.96	Solyc01g105150 Solyc02g068590 Solyc02g094470 Solyc03g019820 Solyc03g120570 Solyc03g120980 Solyc06g072130 Solyc08g083380 Solyc11g066110
Biological Process	pigment metabolic process	2	GO:0042440	2	107	160	30306	3.54	0.109863	0.96	Solyc02g085020 Solyc04g079050
Biological Process	response to decreased oxygen levels	4	GO:0036293	2	108	160	30306	3.51	0.111565	0.95	Solyc06g009630 Solyc06g059760
Biological Process	shoot system morphogenesis	3	GO:0010016	3	224	160	30306	2.54	0.115642	0.94	Solyc05g053120 Solyc11g066670 Solyc12g009930
Biological Process	peptidyl-amino acid modification	5	GO:0018193	4	354	160	30306	2.14	0.118407	0.93	Solyc06g009630 Solyc06g060670 Solyc09g065720 Solyc09g075440
Biological Process	response to oxygen levels	3	GO:0070482	2	112	160	30306	3.38	0.118438	0.93	Solyc06g009630 Solyc06g059760
Biological Process	plant-type cell wall organization or biogenesis	3	GO:0071669	3	227	160	30306	2.5	0.119055	0.92	Solyc02g088690 Solyc04g071900 Solyc10g080210
Biological Process	cell growth	2	GO:0016049	4	355	160	30306	2.13	0.119294	0.92	Solyc06g008040 Solyc09g005120 Solyc09g082060 Solyc12g006470
Biological Process	protein modification process	4	GO:0036211	14	1742	160	30306	1.52	0.121295	0.92	Solyc03g025270 Solyc04g012160 Solyc04g082510 Solyc05g053120 Solyc06g009630 Solyc06g060670 Solyc09g007150 Solyc09g007910 Solyc09g065720 Solyc09g075440 Solyc10g086180 Solyc11g006000 Solyc11g066670 Solyc12g009930
Biological Process	leaf development	5	GO:0048366	4	360	160	30306	2.1	0.123771	0.91	Solyc05g053120 Solyc08g008250 Solyc11g066670 Solyc12g009930
Biological Process	establishment of localization in cell	3	GO:0051649	6	568	160	30306	2	0.12941	0.89	Solyc02g087300 Solyc03g062940 Solyc08g083380 Solyc09g007160 Solyc11g066110 Solyc12g014460
Biological Process	phosphate-containing compound metabolic process	4	GO:0006796	12	1432	160	30306	1.59	0.129648	0.89	Solyc01g088570 Solyc03g063600 Solyc03g112060 Solyc04g012160 Solyc04g054740 Solyc04g082510 Solyc07g049280 Solyc07g064500 Solyc09g020190 Solyc09g075440 Solyc11g006000 Solyc11g006580
Biological Process	macromolecule biosynthetic process	4	GO:0009059	9	1053	160	30306	1.62	0.129738	0.89	Solyc01g109790 Solyc02g088690 Solyc02g092430 Solyc05g053120 Solyc07g056140 Solyc08g083320 Solyc11g066670 Solyc11g069700 Solyc12g009930
Biological Process	cell morphogenesis	3	GO:0000902	4	367	160	30306	2.06	0.130158	0.89	Solyc06g008040 Solyc09g005120 Solyc09g082060 Solyc12g006470
Biological Process	positive regulation of biological process	3	GO:0048518	12	1459	160	30306	1.56	0.133332	0.88	Solyc03g112060 Solyc03g114470 Solyc03g118290 Solyc04g082510 Solyc06g008040 Solyc06g069430 Solyc07g049530 Solyc09g015310 Solyc10g083630 Solyc11g006000 Solyc12g009500 Solyc12g014460
Biological Process	cellular response to hormone stimulus	4	GO:0032870	6	582	160	30306	1.95	0.133465	0.87	Solyc02g087110 Solyc03g120980 Solyc04g012160 Solyc04g079050 Solyc08g079080 Solyc09g025210
Biological Process	response to nutrient levels	4	GO:0031667	3	240	160	30306	2.37	0.134268	0.87	Solyc04g054740 Solyc05g052100 Solyc06g006080
Biological Process	protein folding	2	GO:0006457	2	121	160	30306	3.13	0.134269	0.87	Solyc03g114470 Solyc07g042620
Biological Process	post-embryonic plant morphogenesis	3	GO:0090698	3	241	160	30306	2.36	0.135465	0.87	Solyc05g053120 Solyc11g066670 Solyc12g009930
Biological Process	immune effector process	2	GO:0002252	2	122	160	30306	3.11	0.136057	0.87	Solyc04g054740 Solyc07g005100
Biological Process	regulation of catalytic activity	3	GO:0050790	4	375	160	30306	2.02	0.137622	0.86	Solyc03g112060 Solyc07g005950 Solyc09g007160 Solyc11g006000
Biological Process	protein-containing complex assembly	5	GO:0065003	6	595	160	30306	1.91	0.137792	0.86	Solyc00g500071 Solyc04g082460 Solyc06g008040 Solyc06g009630 Solyc11g066110 Solyc12g014460
Biological Process	nervous system development	4	GO:0007399	2	123	160	30306	3.08	0.13785	0.86	Solyc07g042620 Solyc12g014460
Biological Process	regulation of transferase activity	4	GO:0051338	2	123	160	30306	3.08	0.13785	0.86	Solyc07g005950 Solyc11g006000
Biological Process	protein import	5	GO:0017038	2	124	160	30306	3.06	0.139648	0.85	Solyc08g083380 Solyc11g066110
Biological Process	regulation of protein phosphorylation	7	GO:0001932	2	124	160	30306	3.06	0.139648	0.85	Solyc07g005950 Solyc11g006000
Biological Process	negative regulation of organelle organization	6	GO:0010639	2	126	160	30306	3.01	0.14326	0.84	Solyc06g008040 Solyc10g083630
Biological Process	metal ion transport	6	GO:0030001	3	252	160	30306	2.25	0.148873	0.83	Solyc01g105150 Solyc02g068590 Solyc03g120980
Biological Process	regulation of cellular localization	4	GO:0060341	2	131	160	30306	2.89	0.152374	0.82	Solyc03g114470 Solyc12g014460
Biological Process	stamen development	4	GO:0048443	2	131	160	30306	2.89	0.152374	0.82	Solyc03g111730 Solyc10g080210
Biological Process	androecium development	4	GO:0048466	2	131	160	30306	2.89	0.152374	0.82	Solyc03g111730 Solyc10g080210
Biological Process	regulation of reproductive process	3	GO:2000241	4	394	160	30306	1.92	0.156016	0.81	Solyc03g111250 Solyc03g118290 Solyc06g059760 Solyc06g069430
Biological Process	cellular response to external stimulus	3	GO:0071496	3	262	160	30306	2.17	0.161418	0.79	Solyc04g054740 Solyc05g052100 Solyc06g059760
Biological Process	regulation of transport	4	GO:0051049	3	262	160	30306	2.17	0.161418	0.79	Solyc03g114470 Solyc09g007160 Solyc12g014460
Biological Process	mitochondrion organization	5	GO:0007005	2	136	160	30306	2.79	0.161598	0.79	Solyc08g077360 Solyc08g083380
Biological Process	regulation of phosphorylation	7	GO:0042325	2	137	160	30306	2.77	0.163456	0.79	Solyc07g005950 Solyc11g006000
Biological Process	RNA phosphodiester bond hydrolysis	6	GO:0090501	2	137	160	30306	2.77	0.163456	0.79	Solyc03g025270 Solyc08g066700
Biological Process	regulation of cellular process	3	GO:0050794	28	4129	160	30306	1.28	0.164437	0.78	Solyc02g079960 Solyc03g112060 Solyc03g120980 Solyc04g012160 Solyc04g076190 Solyc04g076220 Solyc04g081970 Solyc04g082510 Solyc05g005490 Solyc05g053120 Solyc06g008040 Solyc06g009630 Solyc06g060670 Solyc06g069430 Solyc07g005950 Solyc08g005170 Solyc08g008250 Solyc09g007160 Solyc09g015310 Solyc09g075440 Solyc09g075450 Solyc10g083630 Solyc11g006000 Solyc11g066110 Solyc11g066670 Solyc12g009500 Solyc12g0…
Biological Process	protein-containing complex organization	4	GO:0043933	6	658	160	30306	1.73	0.165773	0.78	Solyc00g500071 Solyc04g082460 Solyc06g008040 Solyc06g009630 Solyc11g066110 Solyc12g014460
Biological Process	ribonucleoprotein complex biogenesis	4	GO:0022613	4	405	160	30306	1.87	0.167067	0.78	Solyc02g092430 Solyc03g025270 Solyc08g066700 Solyc09g007440
Biological Process	signal transduction	2	GO:0007165	3	1280	160	30306	0.44	0.167184	0.78	Solyc04g012160 Solyc04g082510 Solyc11g006000
Biological Process	signaling	1	GO:0023052	3	1298	160	30306	0.44	0.167776	0.78	Solyc04g012160 Solyc04g082510 Solyc11g006000
Biological Process	positive regulation of molecular function	3	GO:0044093	3	268	160	30306	2.12	0.169095	0.77	Solyc03g112060 Solyc09g007160 Solyc11g006000
Biological Process	ncRNA metabolic process	6	GO:0034660	4	407	160	30306	1.86	0.169106	0.77	Solyc03g025270 Solyc08g008250 Solyc08g066700 Solyc09g007440
Biological Process	response to UV	5	GO:0009411	2	142	160	30306	2.67	0.172797	0.76	Solyc03g111250 Solyc07g055160
Biological Process	aging	2	GO:0007568	2	142	160	30306	2.67	0.172797	0.76	Solyc03g118290 Solyc09g082060
Biological Process	root morphogenesis	4	GO:0010015	3	274	160	30306	2.07	0.176876	0.75	Solyc05g053120 Solyc11g066670 Solyc12g009930
Biological Process	nucleoside phosphate metabolic process	4	GO:0006753	3	286	160	30306	1.99	0.192727	0.72	Solyc03g063600 Solyc03g112060 Solyc11g006580
Biological Process	response to extracellular stimulus	3	GO:0009991	3	287	160	30306	1.98	0.194063	0.71	Solyc04g054740 Solyc05g052100 Solyc06g006080
Biological Process	inorganic cation transmembrane transport	5	GO:0098662	3	287	160	30306	1.98	0.194063	0.71	Solyc01g105150 Solyc02g068590 Solyc03g120980
Biological Process	chloroplast organization	6	GO:0009658	2	160	160	30306	2.37	0.207058	0.68	Solyc03g114470 Solyc09g090330
Biological Process	DNA metabolic process	4	GO:0006259	5	536	160	30306	1.77	0.211954	0.67	Solyc03g111250 Solyc07g005950 Solyc08g066700 Solyc08g074600 Solyc10g083630
Biological Process	cellular component assembly	4	GO:0022607	7	823	160	30306	1.61	0.21258	0.67	Solyc00g500071 Solyc03g112060 Solyc04g082460 Solyc06g008040 Solyc06g009630 Solyc11g066110 Solyc12g014460
Biological Process	response to light intensity	5	GO:0009642	2	163	160	30306	2.32	0.212842	0.67	Solyc04g054740 Solyc12g021170
Biological Process	cellular macromolecule catabolic process	4	GO:0044265	5	539	160	30306	1.76	0.21355	0.67	Solyc03g111730 Solyc08g066700 Solyc09g007910 Solyc10g086180 Solyc11g066250
Biological Process	regulation of metabolic process	3	GO:0019222	19	2762	160	30306	1.3	0.215223	0.67	Solyc03g111250 Solyc03g112060 Solyc03g120980 Solyc04g076220 Solyc05g053120 Solyc06g009630 Solyc06g060670 Solyc06g069430 Solyc07g005950 Solyc08g005170 Solyc08g008250 Solyc08g066700 Solyc09g015310 Solyc09g075450 Solyc10g083630 Solyc11g006000 Solyc11g066670 Solyc12g009500 Solyc12g009930
Biological Process	nucleoside phosphate biosynthetic process	5	GO:1901293	2	165	160	30306	2.3	0.216706	0.66	Solyc03g063600 Solyc03g112060
Biological Process	nucleotide biosynthetic process	6	GO:0009165	2	165	160	30306	2.3	0.216706	0.66	Solyc03g063600 Solyc03g112060
Biological Process	regulation of organelle organization	5	GO:0033043	3	307	160	30306	1.85	0.221256	0.66	Solyc06g008040 Solyc09g007160 Solyc10g083630
Biological Process	regulation of phosphate metabolic process	6	GO:0019220	2	170	160	30306	2.23	0.226395	0.65	Solyc07g005950 Solyc11g006000
Biological Process	regulation of phosphorus metabolic process	5	GO:0051174	2	170	160	30306	2.23	0.226395	0.65	Solyc07g005950 Solyc11g006000
Biological Process	response to salicylic acid	4	GO:0009751	2	170	160	30306	2.23	0.226395	0.65	Solyc02g082900 Solyc02g087110
Biological Process	nucleobase-containing compound metabolic process	3	GO:0006139	16	2296	160	30306	1.32	0.231019	0.64	Solyc02g088690 Solyc03g025270 Solyc03g063600 Solyc03g111250 Solyc03g112060 Solyc07g005950 Solyc08g008250 Solyc08g066700 Solyc08g074600 Solyc08g077270 Solyc09g007440 Solyc09g065720 Solyc10g083630 Solyc11g006580 Solyc11g065930 Solyc12g006320
Biological Process	regulation of intracellular signal transduction	5	GO:1902531	2	173	160	30306	2.19	0.232223	0.63	Solyc09g075440 Solyc11g006000
Biological Process	cellular response to starvation	4	GO:0009267	2	173	160	30306	2.19	0.232223	0.63	Solyc04g054740 Solyc05g052100
Biological Process	chromatin organization	4	GO:0006325	3	316	160	30306	1.8	0.233738	0.63	Solyc03g025270 Solyc06g060670 Solyc10g083630
Biological Process	cellular response to abscisic acid stimulus	5	GO:0071215	2	174	160	30306	2.18	0.234168	0.63	Solyc04g012160 Solyc09g025210
Biological Process	cellular response to alcohol	5	GO:0097306	2	176	160	30306	2.15	0.238061	0.62	Solyc04g012160 Solyc09g025210
Biological Process	regulation of hormone levels	3	GO:0010817	5	583	160	30306	1.62	0.240337	0.62	Solyc02g036350 Solyc05g053120 Solyc07g049530 Solyc11g066670 Solyc12g009930
Biological Process	response to starvation	3	GO:0042594	2	185	160	30306	2.05	0.255615	0.59	Solyc04g054740 Solyc05g052100
Biological Process	pollen development	4	GO:0009555	3	332	160	30306	1.71	0.256222	0.59	Solyc03g111730 Solyc07g064210 Solyc08g080480
Biological Process	cellular macromolecule biosynthetic process	4	GO:0034645	8	1004	160	30306	1.51	0.259756	0.59	Solyc01g109790 Solyc02g092430 Solyc05g053120 Solyc07g056140 Solyc08g083320 Solyc11g066670 Solyc11g069700 Solyc12g009930
Biological Process	anatomical structure morphogenesis	2	GO:0009653	8	1010	160	30306	1.5	0.261298	0.58	Solyc05g053120 Solyc06g008040 Solyc08g008250 Solyc09g005120 Solyc09g082060 Solyc11g066670 Solyc12g006470 Solyc12g009930
Biological Process	protein autophosphorylation	6	GO:0046777	2	189	160	30306	2	0.263427	0.58	Solyc04g082510 Solyc11g006000
Biological Process	cation transmembrane transport	4	GO:0098655	3	339	160	30306	1.68	0.266155	0.57	Solyc01g105150 Solyc02g068590 Solyc03g120980
Biological Process	cellular response to organic cyclic compound	5	GO:0071407	2	195	160	30306	1.94	0.275147	0.56	Solyc02g087110 Solyc03g120980
Biological Process	histone modification	5	GO:0016570	2	196	160	30306	1.93	0.2771	0.56	Solyc03g025270 Solyc06g060670
Biological Process	cellular component morphogenesis	3	GO:0032989	4	417	160	30306	1.82	0.287746	0.54	Solyc06g008040 Solyc09g005120 Solyc09g082060 Solyc12g006470
Biological Process	RNA processing	6	GO:0006396	6	726	160	30306	1.57	0.287903	0.54	Solyc03g025270 Solyc08g008250 Solyc08g066700 Solyc09g007440 Solyc09g065720 Solyc12g006320
Biological Process	cellular response to nutrient levels	4	GO:0031669	2	203	160	30306	1.87	0.290759	0.54	Solyc04g054740 Solyc05g052100
Biological Process	RNA splicing	7	GO:0008380	2	203	160	30306	1.87	0.290759	0.54	Solyc09g065720 Solyc12g006320
Biological Process	cellular homeostasis	2	GO:0019725	2	204	160	30306	1.86	0.292708	0.53	Solyc02g079960 Solyc04g081970
Biological Process	cell differentiation	3	GO:0030154	6	750	160	30306	1.52	0.29734	0.53	Solyc03g111730 Solyc09g005120 Solyc09g082060 Solyc09g092430 Solyc12g006470 Solyc12g014460
Biological Process	macromolecule modification	4	GO:0043412	16	2397	160	30306	1.26	0.304152	0.52	Solyc03g025270 Solyc04g012160 Solyc04g082510 Solyc05g053120 Solyc06g009630 Solyc06g060670 Solyc08g008250 Solyc09g007150 Solyc09g007910 Solyc09g065720 Solyc09g075440 Solyc10g083630 Solyc10g086180 Solyc11g006000 Solyc11g066670 Solyc12g009930
Biological Process	dephosphorylation	5	GO:0016311	2	219	160	30306	1.73	0.321839	0.49	Solyc07g064500 Solyc09g020190
Biological Process	multi-organism reproductive process	2	GO:0044703	2	221	160	30306	1.71	0.325703	0.49	Solyc09g082060 Solyc12g006470
Biological Process	positive regulation of protein metabolic process	6	GO:0051247	2	228	160	30306	1.66	0.339182	0.47	Solyc09g015310 Solyc11g006000
Biological Process	regulation of molecular function	2	GO:0065009	4	503	160	30306	1.51	0.343511	0.46	Solyc03g112060 Solyc07g005950 Solyc09g007160 Solyc11g006000
Biological Process	cellular developmental process	2	GO:0048869	7	948	160	30306	1.4	0.355397	0.45	Solyc03g111730 Solyc06g008040 Solyc09g005120 Solyc09g082060 Solyc09g092430 Solyc12g006470 Solyc12g014460
Biological Process	isoprenoid metabolic process	4	GO:0006720	2	237	160	30306	1.6	0.356391	0.45	Solyc04g050930 Solyc04g079960
Biological Process	response to ethylene	4	GO:0009723	2	237	160	30306	1.6	0.356391	0.45	Solyc02g082900 Solyc07g049530
Biological Process	purine-containing compound metabolic process	4	GO:0072521	2	238	160	30306	1.59	0.358293	0.45	Solyc03g063600 Solyc11g065930
Biological Process	anion transmembrane transport	4	GO:0098656	2	239	160	30306	1.59	0.360194	0.44	Solyc02g094470 Solyc03g120570
Biological Process	regulation of protein modification process	6	GO:0031399	2	239	160	30306	1.59	0.360194	0.44	Solyc07g005950 Solyc11g006000
Biological Process	hormone biosynthetic process	3	GO:0042446	2	241	160	30306	1.57	0.363989	0.44	Solyc02g036350 Solyc07g049530
Biological Process	chromosome organization	5	GO:0051276	4	540	160	30306	1.4	0.374899	0.43	Solyc03g025270 Solyc06g060670 Solyc08g074600 Solyc10g083630
Biological Process	cellular response to extracellular stimulus	3	GO:0031668	2	249	160	30306	1.52	0.379082	0.42	Solyc04g054740 Solyc05g052100
Biological Process	regulation of cellular metabolic process	4	GO:0031323	16	2479	160	30306	1.22	0.384553	0.42	Solyc03g112060 Solyc03g120980 Solyc04g076220 Solyc05g053120 Solyc06g009630 Solyc06g060670 Solyc06g069430 Solyc07g005950 Solyc08g005170 Solyc08g008250 Solyc09g015310 Solyc09g075450 Solyc10g083630 Solyc11g006000 Solyc11g066670 Solyc12g009930
Biological Process	response to jasmonic acid	4	GO:0009753	2	262	160	30306	1.45	0.403284	0.39	Solyc02g082900 Solyc04g079050
Biological Process	regulation of localization	3	GO:0032879	3	342	160	30306	1.66	0.432347	0.36	Solyc03g114470 Solyc09g007160 Solyc12g014460
Biological Process	tissue development	3	GO:0009888	5	735	160	30306	1.29	0.444775	0.35	Solyc05g053120 Solyc06g069430 Solyc08g008250 Solyc11g066670 Solyc12g009930
Biological Process	regulation of cellular protein metabolic process	2	GO:0032268	3	402	160	30306	1.41	0.47409	0.32	Solyc07g005950 Solyc09g015310 Solyc11g006000
Biological Process	plant organ morphogenesis	3	GO:1905392	3	412	160	30306	1.38	0.482311	0.32	Solyc05g053120 Solyc11g066670 Solyc12g009930
Biological Process	peptide metabolic process	4	GO:0006518	3	423	160	30306	1.34	0.491654	0.31	Solyc02g092430 Solyc09g007150 Solyc11g069700
Biological Process	cation transport	5	GO:0006812	3	434	160	30306	1.31	0.50127	0.3	Solyc01g105150 Solyc02g068590 Solyc03g120980
Biological Process	regulation of RNA metabolic process	5	GO:0051252	7	1849	160	30306	0.72	0.505034	0.3	Solyc04g076220 Solyc06g060670 Solyc06g069430 Solyc07g005950 Solyc08g005170 Solyc08g008250 Solyc10g083630
Biological Process	regulation of protein metabolic process	5	GO:0051246	3	454	160	30306	1.25	0.51932	0.28	Solyc07g005950 Solyc09g015310 Solyc11g006000
Biological Process	regulation of biosynthetic process	4	GO:0009889	13	2085	160	30306	1.18	0.52896	0.28	Solyc03g120980 Solyc04g076220 Solyc05g053120 Solyc06g009630 Solyc06g060670 Solyc06g069430 Solyc07g005950 Solyc08g005170 Solyc08g008250 Solyc09g015310 Solyc10g083630 Solyc11g066670 Solyc12g009930
Biological Process	regulation of cellular component organization	4	GO:0051128	4	546	160	30306	1.39	0.539988	0.27	Solyc06g008040 Solyc09g007160 Solyc10g083630 Solyc12g014460
Biological Process	gene expression	4	GO:0010467	8	1307	160	30306	1.16	0.56153	0.25	Solyc02g092430 Solyc03g025270 Solyc08g008250 Solyc08g066700 Solyc09g007440 Solyc09g065720 Solyc11g069700 Solyc12g006320
Biological Process	cell communication	2	GO:0007154	6	1526	160	30306	0.74	0.586424	0.23	Solyc04g012160 Solyc04g054740 Solyc04g082510 Solyc05g052100 Solyc11g006000 Solyc12g006470
Biological Process	regulation of transcription, DNA-templated	6	GO:0006355	7	1732	160	30306	0.77	0.607304	0.22	Solyc04g076220 Solyc06g060670 Solyc06g069430 Solyc07g005950 Solyc08g005170 Solyc08g008250 Solyc10g083630
Biological Process	regulation of RNA biosynthetic process	6	GO:2001141	7	1765	160	30306	0.75	0.609256	0.22	Solyc04g076220 Solyc06g060670 Solyc06g069430 Solyc07g005950 Solyc08g005170 Solyc08g008250 Solyc10g083630
Biological Process	regulation of macromolecule biosynthetic process	5	GO:0010556	8	1934	160	30306	0.78	0.625134	0.2	Solyc04g076220 Solyc06g060670 Solyc06g069430 Solyc07g005950 Solyc08g005170 Solyc08g008250 Solyc09g015310 Solyc10g083630
Biological Process	regulation of cellular biosynthetic process	5	GO:0031326	12	2060	160	30306	1.1	0.638483	0.19	Solyc03g120980 Solyc04g076220 Solyc05g053120 Solyc06g060670 Solyc06g069430 Solyc07g005950 Solyc08g005170 Solyc08g008250 Solyc09g015310 Solyc10g083630 Solyc11g066670 Solyc12g009930
Biological Process	phosphorylation	5	GO:0016310	6	949	160	30306	1.2	0.644227	0.19	Solyc03g063600 Solyc04g012160 Solyc04g082510 Solyc07g049280 Solyc09g075440 Solyc11g006000
Biological Process	regulation of cell cycle	4	GO:0051726	2	267	160	30306	1.42	0.654283	0.18	Solyc07g005950 Solyc11g006000
Biological Process	cytoskeleton organization	5	GO:0007010	2	275	160	30306	1.38	0.658728	0.18	Solyc06g008040 Solyc07g042620
Biological Process	nucleotide metabolic process	5	GO:0009117	2	284	160	30306	1.33	0.664004	0.18	Solyc03g063600 Solyc03g112060
Biological Process	regulation of macromolecule metabolic process	4	GO:0060255	11	2496	160	30306	0.83	0.664589	0.18	Solyc03g111250 Solyc04g076220 Solyc06g060670 Solyc06g069430 Solyc07g005950 Solyc08g005170 Solyc08g008250 Solyc08g066700 Solyc09g015310 Solyc10g083630 Solyc11g006000
Biological Process	response to wounding	3	GO:0009611	2	293	160	30306	1.29	0.669535	0.17	Solyc02g082900 Solyc11g071740
Biological Process	anion transport	5	GO:0006820	2	298	160	30306	1.27	0.672705	0.17	Solyc02g094470 Solyc03g120570
Biological Process	positive regulation of cellular process	4	GO:0048522	7	1136	160	30306	1.17	0.672826	0.17	Solyc03g112060 Solyc06g008040 Solyc09g015310 Solyc10g083630 Solyc11g006000 Solyc12g009500 Solyc12g014460
Biological Process	regulation of defense response	5	GO:0031347	2	309	160	30306	1.23	0.679892	0.17	Solyc03g120980 Solyc04g082510
Biological Process	ubiquitin-dependent protein catabolic process	7	GO:0006511	2	337	160	30306	1.12	0.699176	0.16	Solyc09g007910 Solyc10g086180
Biological Process	modification-dependent protein catabolic process	6	GO:0019941	2	339	160	30306	1.12	0.700593	0.15	Solyc09g007910 Solyc10g086180
Biological Process	translation	4	GO:0006412	2	355	160	30306	1.07	0.712052	0.15	Solyc02g092430 Solyc11g069700
Biological Process	RNA metabolic process	5	GO:0016070	6	1496	160	30306	0.76	0.712101	0.15	Solyc03g025270 Solyc08g008250 Solyc08g066700 Solyc09g007440 Solyc09g065720 Solyc12g006320
Biological Process	peptide biosynthetic process	5	GO:0043043	2	357	160	30306	1.06	0.713496	0.15	Solyc02g092430 Solyc11g069700
Biological Process	cellular amide metabolic process	4	GO:0043603	3	513	160	30306	1.11	0.754061	0.12	Solyc02g092430 Solyc09g007150 Solyc11g069700
Biological Process	positive regulation of gene expression	6	GO:0010628	2	584	160	30306	0.65	0.77351	0.11	Solyc09g015310 Solyc10g083630
Biological Process	RNA modification	5	GO:0009451	2	602	160	30306	0.63	0.774445	0.11	Solyc03g025270 Solyc08g008250
Biological Process	nucleic acid phosphodiester bond hydrolysis	5	GO:0090305	2	628	160	30306	0.6	0.776866	0.11	Solyc03g025270 Solyc08g066700
Biological Process	positive regulation of biosynthetic process	5	GO:0009891	2	632	160	30306	0.6	0.777343	0.11	Solyc09g015310 Solyc10g083630
Biological Process	protein phosphorylation	5	GO:0006468	4	719	160	30306	1.05	0.79337	0.1	Solyc04g012160 Solyc04g082510 Solyc09g075440 Solyc11g006000
Biological Process	negative regulation of metabolic process	4	GO:0009892	4	751	160	30306	1.01	0.80138	0.1	Solyc06g009630 Solyc08g066700 Solyc10g083630 Solyc12g009500
Biological Process	negative regulation of cellular process	4	GO:0048523	4	992	160	30306	0.76	0.822286	0.08	Solyc06g008040 Solyc06g009630 Solyc09g075440 Solyc10g083630
Biological Process	regulation of gene expression	5	GO:0010468	10	2140	160	30306	0.89	0.87651	0.06	Solyc03g111250 Solyc04g076220 Solyc06g060670 Solyc06g069430 Solyc07g005950 Solyc08g005170 Solyc08g008250 Solyc08g066700 Solyc09g015310 Solyc10g083630
Biological Process	regulation of primary metabolic process	4	GO:0080090	11	2342	160	30306	0.89	0.881487	0.05	Solyc04g076220 Solyc06g009630 Solyc06g060670 Solyc06g069430 Solyc07g005950 Solyc08g005170 Solyc08g008250 Solyc09g015310 Solyc10g083630 Solyc11g006000 Solyc12g009500
Biological Process	regulation of response to stimulus	3	GO:0048583	5	1065	160	30306	0.89	1	0	Solyc03g120980 Solyc04g082510 Solyc05g053120 Solyc09g075440 Solyc11g006000
Biological Process	nucleic acid metabolic process	4	GO:0090304	10	1937	160	30306	0.98	1	0	Solyc03g025270 Solyc03g111250 Solyc07g005950 Solyc08g008250 Solyc08g066700 Solyc08g074600 Solyc09g007440 Solyc09g065720 Solyc10g083630 Solyc12g006320
Biological Process	amide biosynthetic process	5	GO:0043604	2	411	160	30306	0.92	1	0	Solyc02g092430 Solyc11g069700
Biological Process	regulation of response to stress	4	GO:0080134	2	476	160	30306	0.8	1	0	Solyc03g120980 Solyc04g082510
Biological Process	regulation of signal transduction	4	GO:0009966	3	601	160	30306	0.95	1	0	Solyc05g053120 Solyc09g075440 Solyc11g006000
Biological Process	positive regulation of metabolic process	4	GO:0009893	4	876	160	30306	0.86	1	0	Solyc03g112060 Solyc09g015310 Solyc10g083630 Solyc11g006000
Biological Process	regulation of cell communication	4	GO:0010646	3	634	160	30306	0.9	1	0	Solyc05g053120 Solyc09g075440 Solyc11g006000
Biological Process	homeostatic process	3	GO:0042592	2	454	160	30306	0.83	1	0	Solyc02g079960 Solyc04g081970
Biological Process	negative regulation of biosynthetic process	5	GO:0009890	2	399	160	30306	0.95	1	0	Solyc06g009630 Solyc10g083630
Biological Process	negative regulation of gene expression	6	GO:0010629	2	556	160	30306	0.68	1	0	Solyc08g066700 Solyc10g083630
Biological Process	regulation of signaling	3	GO:0023051	3	629	160	30306	0.9	1	0	Solyc05g053120 Solyc09g075440 Solyc11g006000
Biological Process	regulation of transcription by RNA polymerase II	7	GO:0006357	2	396	160	30306	0.96	1	0	Solyc07g005950 Solyc08g008250
Biological Process	negative regulation of response to stimulus	4	GO:0048585	2	387	160	30306	0.98	1	0	Solyc03g120980 Solyc09g075440
Biological Process	intracellular signal transduction	3	GO:0035556	2	440	160	30306	0.86	1	0	Solyc04g012160 Solyc11g006000
Biological Process	positive regulation of response to stimulus	4	GO:0048584	2	378	160	30306	1	1	0	Solyc04g082510 Solyc11g006000

## Sheet: Regulated_GO_enrich_OE-3
GO Terms Level 1	GO Terms Description	GO Terms Level	GO Terms ID	Mapping	Background	All Mapping	All Background	Fold Enrichment	Fisher's exact test p value	LOG10(p value)	Related proteins
Cellular Component	intracellular anatomical structure	2	GO:0005622	221	10320	246	30306	2.64	3.47866e-75	74.46	Solyc00g500071 Solyc01g006540 Solyc01g006970 Solyc01g080410 Solyc01g080940 Solyc01g081390 Solyc01g088090 Solyc01g088570 Solyc01g089870 Solyc01g090230 Solyc01g095120 Solyc01g095620 Solyc01g098000 Solyc01g099190 Solyc01g099200 Solyc01g101060 Solyc01g103680 Solyc01g105030 Solyc01g108910 Solyc01g109790 Solyc01g111090 Solyc01g111250 Solyc02g014310 Solyc02g032490 Solyc02g069450 Solyc02g069460 Solyc02g0…
Cellular Component	cytoplasm	2	GO:0005737	192	7734	246	30306	3.06	4.31456e-67	66.37	Solyc00g500071 Solyc01g006540 Solyc01g006970 Solyc01g080410 Solyc01g080940 Solyc01g081390 Solyc01g088090 Solyc01g088570 Solyc01g089870 Solyc01g090230 Solyc01g095120 Solyc01g095620 Solyc01g098000 Solyc01g099190 Solyc01g099200 Solyc01g101060 Solyc01g103680 Solyc01g105030 Solyc01g108910 Solyc01g109790 Solyc01g111090 Solyc01g111250 Solyc02g032490 Solyc02g069450 Solyc02g069460 Solyc02g070020 Solyc02g0…
Cellular Component	intracellular organelle	3	GO:0043229	183	8997	246	30306	2.51	1.09979e-47	46.96	Solyc00g500071 Solyc01g006540 Solyc01g006970 Solyc01g080410 Solyc01g080940 Solyc01g081390 Solyc01g088090 Solyc01g088570 Solyc01g089870 Solyc01g090230 Solyc01g095620 Solyc01g103680 Solyc01g105030 Solyc01g108910 Solyc01g109790 Solyc01g111090 Solyc02g014310 Solyc02g032490 Solyc02g069450 Solyc02g069460 Solyc02g070020 Solyc02g070890 Solyc02g077670 Solyc02g080130 Solyc02g082900 Solyc02g083190 Solyc02g0…
Cellular Component	organelle	2	GO:0043226	183	9028	246	30306	2.5	1.89645e-47	46.72	Solyc00g500071 Solyc01g006540 Solyc01g006970 Solyc01g080410 Solyc01g080940 Solyc01g081390 Solyc01g088090 Solyc01g088570 Solyc01g089870 Solyc01g090230 Solyc01g095620 Solyc01g103680 Solyc01g105030 Solyc01g108910 Solyc01g109790 Solyc01g111090 Solyc02g014310 Solyc02g032490 Solyc02g069450 Solyc02g069460 Solyc02g070020 Solyc02g070890 Solyc02g077670 Solyc02g080130 Solyc02g082900 Solyc02g083190 Solyc02g0…
Cellular Component	membrane-bounded organelle	3	GO:0043227	175	8693	246	30306	2.48	2.01157e-43	42.7	Solyc00g500071 Solyc01g006540 Solyc01g006970 Solyc01g080410 Solyc01g080940 Solyc01g081390 Solyc01g088090 Solyc01g088570 Solyc01g089870 Solyc01g090230 Solyc01g095620 Solyc01g103680 Solyc01g105030 Solyc01g108910 Solyc01g109790 Solyc01g111090 Solyc02g014310 Solyc02g032490 Solyc02g069450 Solyc02g069460 Solyc02g070020 Solyc02g070890 Solyc02g080130 Solyc02g082900 Solyc02g083190 Solyc02g083700 Solyc02g0…
Cellular Component	intracellular membrane-bounded organelle	4	GO:0043231	173	8559	246	30306	2.49	7.77952e-43	42.11	Solyc00g500071 Solyc01g006540 Solyc01g006970 Solyc01g080410 Solyc01g080940 Solyc01g081390 Solyc01g088090 Solyc01g088570 Solyc01g089870 Solyc01g090230 Solyc01g095620 Solyc01g103680 Solyc01g105030 Solyc01g108910 Solyc01g109790 Solyc01g111090 Solyc02g014310 Solyc02g032490 Solyc02g069450 Solyc02g069460 Solyc02g070020 Solyc02g080130 Solyc02g082900 Solyc02g083190 Solyc02g083700 Solyc02g085670 Solyc02g0…
Cellular Component	chloroplast	6	GO:0009507	73	2220	246	30306	4.05	7.86095e-26	25.1	Solyc00g500071 Solyc01g006540 Solyc01g081390 Solyc01g088090 Solyc01g089870 Solyc01g105030 Solyc01g108910 Solyc01g109790 Solyc02g069450 Solyc02g069460 Solyc02g086830 Solyc03g031860 Solyc03g034180 Solyc03g058190 Solyc03g082420 Solyc03g083440 Solyc03g111230 Solyc03g112060 Solyc03g114470 Solyc03g118240 Solyc03g120980 Solyc03g121720 Solyc03g123830 Solyc04g050930 Solyc04g079960 Solyc04g082510 Solyc05g0…
Cellular Component	plastid	5	GO:0009536	73	2388	246	30306	3.77	6.32505e-24	23.2	Solyc00g500071 Solyc01g006540 Solyc01g081390 Solyc01g088090 Solyc01g089870 Solyc01g105030 Solyc01g108910 Solyc01g109790 Solyc02g069450 Solyc02g069460 Solyc02g086830 Solyc03g031860 Solyc03g034180 Solyc03g058190 Solyc03g082420 Solyc03g083440 Solyc03g111230 Solyc03g112060 Solyc03g114470 Solyc03g118240 Solyc03g120980 Solyc03g121720 Solyc03g123830 Solyc04g050930 Solyc04g079960 Solyc04g082510 Solyc05g0…
Cellular Component	chloroplast stroma	3	GO:0009570	39	785	246	30306	6.12	1.19782e-19	18.92	Solyc00g500071 Solyc01g006540 Solyc01g088090 Solyc01g105030 Solyc02g069450 Solyc02g069460 Solyc03g082420 Solyc03g083440 Solyc03g114470 Solyc03g121720 Solyc03g123830 Solyc05g005490 Solyc05g056050 Solyc05g056290 Solyc06g006080 Solyc06g034020 Solyc06g068670 Solyc06g071550 Solyc06g075010 Solyc06g082950 Solyc07g007300 Solyc07g047850 Solyc07g056140 Solyc07g056540 Solyc08g014130 Solyc08g015660 Solyc09g0…
Cellular Component	plastid stroma	2	GO:0009532	39	794	246	30306	6.05	1.77655e-19	18.75	Solyc00g500071 Solyc01g006540 Solyc01g088090 Solyc01g105030 Solyc02g069450 Solyc02g069460 Solyc03g082420 Solyc03g083440 Solyc03g114470 Solyc03g121720 Solyc03g123830 Solyc05g005490 Solyc05g056050 Solyc05g056290 Solyc06g006080 Solyc06g034020 Solyc06g068670 Solyc06g071550 Solyc06g075010 Solyc06g082950 Solyc07g007300 Solyc07g047850 Solyc07g056140 Solyc07g056540 Solyc08g014130 Solyc08g015660 Solyc09g0…
Cellular Component	membrane	2	GO:0016020	88	4539	246	30306	2.39	6.86923e-16	15.16	Solyc00g500071 Solyc01g080940 Solyc01g088090 Solyc01g100350 Solyc01g104400 Solyc01g105030 Solyc01g111090 Solyc02g068590 Solyc02g069450 Solyc02g069460 Solyc02g070890 Solyc02g080130 Solyc02g082900 Solyc02g085670 Solyc02g086830 Solyc02g087110 Solyc02g094610 Solyc03g034180 Solyc03g078150 Solyc03g096950 Solyc03g097440 Solyc03g111230 Solyc03g112590 Solyc03g114470 Solyc03g118090 Solyc03g120570 Solyc03g1…
Cellular Component	thylakoid	3	GO:0009579	27	490	246	30306	6.79	6.06285e-15	14.22	Solyc00g500071 Solyc01g006540 Solyc01g088090 Solyc01g105030 Solyc02g069450 Solyc02g069460 Solyc02g086830 Solyc03g114470 Solyc03g118240 Solyc04g050930 Solyc05g056050 Solyc06g061070 Solyc06g068670 Solyc06g075010 Solyc06g082950 Solyc07g047850 Solyc07g066310 Solyc08g074683 Solyc09g007850 Solyc09g011080 Solyc09g090330 Solyc10g006290 Solyc10g007690 Solyc10g039270 Solyc10g086150 Solyc11g066110 Solyc12g0…
Cellular Component	chloroplast envelope	5	GO:0009941	27	583	246	30306	5.71	3.85432e-13	12.41	Solyc01g081390 Solyc01g105030 Solyc02g069450 Solyc02g069460 Solyc03g114470 Solyc03g118240 Solyc03g120980 Solyc04g082510 Solyc05g005490 Solyc05g056050 Solyc05g056290 Solyc06g034020 Solyc06g068670 Solyc06g071550 Solyc06g075010 Solyc06g082950 Solyc07g047850 Solyc08g014130 Solyc09g007850 Solyc09g011080 Solyc09g090330 Solyc10g006290 Solyc10g007690 Solyc10g086150 Solyc11g066660 Solyc12g011450 Solyc12g0…
Cellular Component	chloroplast thylakoid	4	GO:0009534	23	412	246	30306	6.88	5.20932e-13	12.28	Solyc00g500071 Solyc01g006540 Solyc01g088090 Solyc01g105030 Solyc02g069450 Solyc02g069460 Solyc02g086830 Solyc03g114470 Solyc03g118240 Solyc04g050930 Solyc05g056050 Solyc06g068670 Solyc06g082950 Solyc07g047850 Solyc07g066310 Solyc08g074683 Solyc09g007850 Solyc09g011080 Solyc09g090330 Solyc10g007690 Solyc10g086150 Solyc11g066110 Solyc12g011450
Cellular Component	plastid thylakoid	3	GO:0031976	23	415	246	30306	6.83	6.05285e-13	12.22	Solyc00g500071 Solyc01g006540 Solyc01g088090 Solyc01g105030 Solyc02g069450 Solyc02g069460 Solyc02g086830 Solyc03g114470 Solyc03g118240 Solyc04g050930 Solyc05g056050 Solyc06g068670 Solyc06g082950 Solyc07g047850 Solyc07g066310 Solyc08g074683 Solyc09g007850 Solyc09g011080 Solyc09g090330 Solyc10g007690 Solyc10g086150 Solyc11g066110 Solyc12g011450
Cellular Component	plastid envelope	4	GO:0009526	27	606	246	30306	5.49	9.53051e-13	12.02	Solyc01g081390 Solyc01g105030 Solyc02g069450 Solyc02g069460 Solyc03g114470 Solyc03g118240 Solyc03g120980 Solyc04g082510 Solyc05g005490 Solyc05g056050 Solyc05g056290 Solyc06g034020 Solyc06g068670 Solyc06g071550 Solyc06g075010 Solyc06g082950 Solyc07g047850 Solyc08g014130 Solyc09g007850 Solyc09g011080 Solyc09g090330 Solyc10g006290 Solyc10g007690 Solyc10g086150 Solyc11g066660 Solyc12g011450 Solyc12g0…
Cellular Component	organelle subcompartment	2	GO:0031984	35	1091	246	30306	3.95	4.39129e-12	11.36	Solyc00g500071 Solyc01g006540 Solyc01g088090 Solyc01g105030 Solyc01g111090 Solyc02g069450 Solyc02g069460 Solyc02g080130 Solyc02g086830 Solyc02g087110 Solyc03g114470 Solyc03g118240 Solyc03g122350 Solyc04g050930 Solyc04g054258 Solyc04g063230 Solyc05g005080 Solyc05g056050 Solyc06g068670 Solyc06g074090 Solyc06g082950 Solyc07g006220 Solyc07g045470 Solyc07g047850 Solyc07g066310 Solyc08g005490 Solyc08g0…
Cellular Component	plastoglobule	2	GO:0010287	12	86	246	30306	17.19	5.62347e-12	11.25	Solyc00g500071 Solyc01g105030 Solyc02g069450 Solyc02g069460 Solyc05g056050 Solyc06g082950 Solyc07g007300 Solyc07g047850 Solyc09g011080 Solyc09g090330 Solyc10g007690 Solyc12g011450
Cellular Component	cytosol	2	GO:0005829	47	1992	246	30306	2.91	3.28256e-11	10.48	Solyc01g006970 Solyc01g080940 Solyc01g088570 Solyc01g098000 Solyc01g101060 Solyc01g108910 Solyc02g070020 Solyc02g079960 Solyc02g088690 Solyc03g034180 Solyc03g111230 Solyc03g116390 Solyc03g123830 Solyc04g005080 Solyc04g005300 Solyc04g012160 Solyc04g071140 Solyc04g079960 Solyc05g005490 Solyc06g034020 Solyc06g068440 Solyc06g071510 Solyc06g071800 Solyc06g075010 Solyc06g076040 Solyc07g006500 Solyc07g0…
Cellular Component	plastid thylakoid membrane	5	GO:0055035	19	329	246	30306	7.11	3.3047e-11	10.48	Solyc00g500071 Solyc01g088090 Solyc01g105030 Solyc02g069450 Solyc02g069460 Solyc02g086830 Solyc03g114470 Solyc05g056050 Solyc06g068670 Solyc06g082950 Solyc07g047850 Solyc07g066310 Solyc09g007850 Solyc09g011080 Solyc09g090330 Solyc10g007690 Solyc10g086150 Solyc11g066110 Solyc12g011450
Cellular Component	thylakoid membrane	4	GO:0042651	19	344	246	30306	6.8	7.08799e-11	10.15	Solyc00g500071 Solyc01g088090 Solyc01g105030 Solyc02g069450 Solyc02g069460 Solyc02g086830 Solyc03g114470 Solyc05g056050 Solyc06g068670 Solyc06g082950 Solyc07g047850 Solyc07g066310 Solyc09g007850 Solyc09g011080 Solyc09g090330 Solyc10g007690 Solyc10g086150 Solyc11g066110 Solyc12g011450
Cellular Component	photosynthetic membrane	3	GO:0034357	19	345	246	30306	6.78	7.44749e-11	10.13	Solyc00g500071 Solyc01g088090 Solyc01g105030 Solyc02g069450 Solyc02g069460 Solyc02g086830 Solyc03g114470 Solyc05g056050 Solyc06g068670 Solyc06g082950 Solyc07g047850 Solyc07g066310 Solyc09g007850 Solyc09g011080 Solyc09g090330 Solyc10g007690 Solyc10g086150 Solyc11g066110 Solyc12g011450
Cellular Component	organelle envelope	3	GO:0031967	32	1034	246	30306	3.81	9.90486e-11	10	Solyc01g081390 Solyc01g105030 Solyc02g032490 Solyc02g069450 Solyc02g069460 Solyc02g094610 Solyc03g114470 Solyc03g118090 Solyc03g118240 Solyc03g120980 Solyc04g082510 Solyc05g005490 Solyc05g056050 Solyc05g056290 Solyc06g034020 Solyc06g068670 Solyc06g071550 Solyc06g075010 Solyc06g082950 Solyc07g047850 Solyc08g014130 Solyc08g083380 Solyc09g007850 Solyc09g011080 Solyc09g090330 Solyc10g006290 Solyc10g0…
Cellular Component	envelope	2	GO:0031975	32	1035	246	30306	3.81	1.01491e-10	9.99	Solyc01g081390 Solyc01g105030 Solyc02g032490 Solyc02g069450 Solyc02g069460 Solyc02g094610 Solyc03g114470 Solyc03g118090 Solyc03g118240 Solyc03g120980 Solyc04g082510 Solyc05g005490 Solyc05g056050 Solyc05g056290 Solyc06g034020 Solyc06g068670 Solyc06g071550 Solyc06g075010 Solyc06g082950 Solyc07g047850 Solyc08g014130 Solyc08g083380 Solyc09g007850 Solyc09g011080 Solyc09g090330 Solyc10g006290 Solyc10g0…
Cellular Component	chloroplast thylakoid membrane	6	GO:0009535	18	324	246	30306	6.84	2.07389e-10	9.68	Solyc00g500071 Solyc01g088090 Solyc01g105030 Solyc02g069450 Solyc02g069460 Solyc02g086830 Solyc05g056050 Solyc06g068670 Solyc06g082950 Solyc07g047850 Solyc07g066310 Solyc09g007850 Solyc09g011080 Solyc09g090330 Solyc10g007690 Solyc10g086150 Solyc11g066110 Solyc12g011450
Cellular Component	mitochondrion	5	GO:0005739	32	1163	246	30306	3.39	1.81104e-09	8.74	Solyc01g006970 Solyc01g088570 Solyc02g032490 Solyc02g089620 Solyc03g034180 Solyc03g098740 Solyc03g114470 Solyc03g118090 Solyc03g120980 Solyc04g005080 Solyc04g079960 Solyc04g082460 Solyc06g034020 Solyc06g061070 Solyc06g071000 Solyc06g075010 Solyc07g006500 Solyc07g062650 Solyc08g077270 Solyc08g077360 Solyc08g083380 Solyc09g075450 Solyc09g082860 Solyc09g091470 Solyc10g006290 Solyc10g012370 Solyc10g0…
Cellular Component	cell periphery	2	GO:0071944	54	2950	246	30306	2.26	1.33129e-08	7.88	Solyc01g080940 Solyc01g100350 Solyc01g104400 Solyc01g104950 Solyc02g070890 Solyc02g084990 Solyc02g088690 Solyc03g034180 Solyc03g111230 Solyc03g112590 Solyc03g120570 Solyc03g120980 Solyc03g121540 Solyc03g121800 Solyc04g008110 Solyc04g071140 Solyc04g071890 Solyc04g077780 Solyc04g078870 Solyc04g082510 Solyc05g005080 Solyc05g005490 Solyc05g008060 Solyc05g008800 Solyc05g008810 Solyc06g009050 Solyc06g0…
Cellular Component	non-membrane-bounded organelle	3	GO:0043228	35	1618	246	30306	2.66	1.2655e-07	6.9	Solyc02g014310 Solyc02g077670 Solyc02g083190 Solyc02g087110 Solyc02g094100 Solyc03g082420 Solyc03g097190 Solyc03g097440 Solyc03g111230 Solyc04g005330 Solyc04g007850 Solyc05g054420 Solyc05g055880 Solyc06g072250 Solyc06g075010 Solyc06g076040 Solyc06g083360 Solyc07g055080 Solyc07g056540 Solyc08g067200 Solyc08g074600 Solyc08g075940 Solyc08g077360 Solyc09g007440 Solyc09g015310 Solyc09g091470 Solyc10g0…
Cellular Component	intracellular non-membrane-bounded organelle	4	GO:0043232	35	1618	246	30306	2.66	1.2655e-07	6.9	Solyc02g014310 Solyc02g077670 Solyc02g083190 Solyc02g087110 Solyc02g094100 Solyc03g082420 Solyc03g097190 Solyc03g097440 Solyc03g111230 Solyc04g005330 Solyc04g007850 Solyc05g054420 Solyc05g055880 Solyc06g072250 Solyc06g075010 Solyc06g076040 Solyc06g083360 Solyc07g055080 Solyc07g056540 Solyc08g067200 Solyc08g074600 Solyc08g075940 Solyc08g077360 Solyc09g007440 Solyc09g015310 Solyc09g091470 Solyc10g0…
Cellular Component	endomembrane system	2	GO:0012505	37	1787	246	30306	2.55	1.5783e-07	6.8	Solyc01g080410 Solyc01g090230 Solyc01g095620 Solyc01g103680 Solyc01g111090 Solyc02g032490 Solyc02g070890 Solyc02g080130 Solyc02g082900 Solyc02g085670 Solyc02g087110 Solyc02g094610 Solyc03g034180 Solyc03g122350 Solyc04g005330 Solyc04g008110 Solyc04g054258 Solyc04g063230 Solyc04g079960 Solyc04g082390 Solyc05g005080 Solyc05g008060 Solyc05g025810 Solyc06g074090 Solyc07g006220 Solyc07g045470 Solyc07g0…
Cellular Component	extracellular region	2	GO:0005576	17	447	246	30306	4.69	1.76415e-07	6.75	Solyc01g104400 Solyc01g104950 Solyc01g111250 Solyc02g082920 Solyc02g084990 Solyc02g088690 Solyc04g082090 Solyc05g050130 Solyc05g051260 Solyc06g075010 Solyc07g056140 Solyc07g056540 Solyc07g062650 Solyc09g011080 Solyc09g082060 Solyc10g007600 Solyc10g080210
Cellular Component	external encapsulating structure	2	GO:0030312	17	561	246	30306	3.73	3.94151e-06	5.4	Solyc01g104950 Solyc02g088690 Solyc03g034180 Solyc03g121540 Solyc04g071890 Solyc06g051800 Solyc07g007670 Solyc07g049280 Solyc07g049530 Solyc07g062650 Solyc08g079080 Solyc09g011080 Solyc09g015830 Solyc10g008740 Solyc10g080210 Solyc12g006320 Solyc12g099440
Cellular Component	cell wall	3	GO:0005618	17	561	246	30306	3.73	3.94151e-06	5.4	Solyc01g104950 Solyc02g088690 Solyc03g034180 Solyc03g121540 Solyc04g071890 Solyc06g051800 Solyc07g007670 Solyc07g049280 Solyc07g049530 Solyc07g062650 Solyc08g079080 Solyc09g011080 Solyc09g015830 Solyc10g008740 Solyc10g080210 Solyc12g006320 Solyc12g099440
Cellular Component	apoplast	3	GO:0048046	11	241	246	30306	5.62	4.95861e-06	5.3	Solyc01g104400 Solyc01g104950 Solyc02g084990 Solyc02g088690 Solyc06g075010 Solyc07g056140 Solyc07g056540 Solyc07g062650 Solyc09g011080 Solyc09g082060 Solyc10g007600
Cellular Component	endoplasmic reticulum	5	GO:0005783	20	853	246	30306	2.89	2.44883e-05	4.61	Solyc01g080410 Solyc01g090230 Solyc01g095620 Solyc01g103680 Solyc01g111090 Solyc02g080130 Solyc02g082900 Solyc02g087110 Solyc03g122350 Solyc04g008110 Solyc04g054258 Solyc04g079960 Solyc04g082390 Solyc05g008060 Solyc05g025810 Solyc06g074090 Solyc07g049530 Solyc09g075440 Solyc10g080840 Solyc11g020330
Cellular Component	nucleolus	5	GO:0005730	14	520	246	30306	3.32	0.000100594	4	Solyc02g014310 Solyc03g111230 Solyc04g005330 Solyc04g007850 Solyc05g054420 Solyc05g055880 Solyc06g072250 Solyc06g083360 Solyc08g067200 Solyc08g075940 Solyc09g007440 Solyc09g091470 Solyc12g006320 Solyc12g099440
Cellular Component	thylakoid lumen	2	GO:0031977	5	59	246	30306	10.44	0.000118488	3.93	Solyc02g086830 Solyc04g050930 Solyc08g074683 Solyc09g090330 Solyc10g039270
Cellular Component	stromule	2	GO:0010319	4	32	246	30306	15.4	0.00012741	3.89	Solyc06g068670 Solyc09g007850 Solyc09g011080 Solyc10g086150
Cellular Component	nucleus	5	GO:0005634	52	3824	246	30306	1.68	0.000153684	3.81	Solyc01g006970 Solyc01g080410 Solyc01g108910 Solyc02g014310 Solyc02g032490 Solyc02g083190 Solyc02g086830 Solyc02g088690 Solyc02g094100 Solyc02g094610 Solyc03g097190 Solyc03g111230 Solyc03g116390 Solyc03g123830 Solyc04g005080 Solyc04g005330 Solyc04g007850 Solyc04g012160 Solyc04g051700 Solyc04g054740 Solyc04g076220 Solyc04g078870 Solyc05g051850 Solyc05g054420 Solyc05g055880 Solyc06g061070 Solyc06g0…
Cellular Component	plasma membrane	3	GO:0005886	37	2475	246	30306	1.84	0.000372941	3.43	Solyc01g080940 Solyc01g100350 Solyc01g104400 Solyc02g070890 Solyc03g034180 Solyc03g111230 Solyc03g112590 Solyc03g120570 Solyc03g120980 Solyc03g121800 Solyc04g008110 Solyc04g071140 Solyc04g077780 Solyc04g082510 Solyc05g005080 Solyc05g005490 Solyc05g008060 Solyc05g008800 Solyc05g008810 Solyc06g009050 Solyc06g050170 Solyc06g074090 Solyc07g049530 Solyc07g051820 Solyc07g054830 Solyc08g077360 Solyc09g0…
Cellular Component	vacuole	5	GO:0005773	18	925	246	30306	2.4	0.000602853	3.22	Solyc02g083700 Solyc02g085670 Solyc03g078150 Solyc03g096950 Solyc03g111230 Solyc03g120980 Solyc03g121540 Solyc04g070980 Solyc04g071890 Solyc07g007670 Solyc07g047850 Solyc08g077360 Solyc08g079080 Solyc09g082060 Solyc09g091470 Solyc10g006290 Solyc10g081720 Solyc12g006470
Cellular Component	elongator holoenzyme complex	3	GO:0033588	2	6	246	30306	41.07	0.000963405	3.02	Solyc08g008250 Solyc12g009500
Cellular Component	organelle membrane	3	GO:0031090	22	1274	246	30306	2.13	0.00105315	2.98	Solyc02g085670 Solyc02g087110 Solyc02g094610 Solyc03g078150 Solyc03g096950 Solyc03g111230 Solyc03g114470 Solyc03g118090 Solyc03g120980 Solyc03g122350 Solyc04g054258 Solyc05g008060 Solyc07g045470 Solyc07g047850 Solyc08g077360 Solyc09g082060 Solyc09g091470 Solyc12g006470 Solyc12g009060 Solyc12g014460 Solyc12g021170 Solyc12g042950
Cellular Component	protein-containing complex	1	GO:0032991	34	2379	246	30306	1.76	0.00118542	2.93	Solyc01g109790 Solyc02g032490 Solyc03g062940 Solyc03g082420 Solyc03g097190 Solyc03g111230 Solyc04g082390 Solyc05g008060 Solyc05g054420 Solyc05g055880 Solyc06g075010 Solyc06g076040 Solyc06g083360 Solyc07g047850 Solyc07g054830 Solyc07g055080 Solyc07g056140 Solyc07g056540 Solyc08g008250 Solyc08g067200 Solyc08g074600 Solyc08g075940 Solyc08g083380 Solyc09g015310 Solyc09g074520 Solyc10g007600 Solyc10g0…
Cellular Component	amyloplast	6	GO:0009501	3	28	246	30306	13.2	0.00148969	2.83	Solyc01g109790 Solyc07g056140 Solyc08g083320
Cellular Component	peroxisome	6	GO:0005777	7	205	246	30306	4.21	0.00149083	2.83	Solyc01g080940 Solyc04g082460 Solyc07g056540 Solyc09g082060 Solyc09g091470 Solyc10g007600 Solyc12g099440
Cellular Component	microbody	5	GO:0042579	7	205	246	30306	4.21	0.00149083	2.83	Solyc01g080940 Solyc04g082460 Solyc07g056540 Solyc09g082060 Solyc09g091470 Solyc10g007600 Solyc12g099440
Cellular Component	plasmodesma	5	GO:0009506	15	776	246	30306	2.38	0.00181506	2.74	Solyc03g034180 Solyc03g111230 Solyc04g063230 Solyc04g071890 Solyc05g008060 Solyc07g049530 Solyc07g056540 Solyc08g077270 Solyc08g077360 Solyc09g015830 Solyc09g092430 Solyc10g007600 Solyc11g072480 Solyc12g014460 Solyc12g099440
Cellular Component	symplast	2	GO:0055044	15	776	246	30306	2.38	0.00181506	2.74	Solyc03g034180 Solyc03g111230 Solyc04g063230 Solyc04g071890 Solyc05g008060 Solyc07g049530 Solyc07g056540 Solyc08g077270 Solyc08g077360 Solyc09g015830 Solyc09g092430 Solyc10g007600 Solyc11g072480 Solyc12g014460 Solyc12g099440
Cellular Component	cell-cell junction	4	GO:0005911	15	790	246	30306	2.34	0.00215346	2.67	Solyc03g034180 Solyc03g111230 Solyc04g063230 Solyc04g071890 Solyc05g008060 Solyc07g049530 Solyc07g056540 Solyc08g077270 Solyc08g077360 Solyc09g015830 Solyc09g092430 Solyc10g007600 Solyc11g072480 Solyc12g014460 Solyc12g099440
Cellular Component	cell junction	2	GO:0030054	15	798	246	30306	2.32	0.0037415	2.43	Solyc03g034180 Solyc03g111230 Solyc04g063230 Solyc04g071890 Solyc05g008060 Solyc07g049530 Solyc07g056540 Solyc08g077270 Solyc08g077360 Solyc09g015830 Solyc09g092430 Solyc10g007600 Solyc11g072480 Solyc12g014460 Solyc12g099440
Cellular Component	RNA polymerase I complex	4	GO:0005736	2	13	246	30306	18.95	0.0048253	2.32	Solyc06g083360 Solyc08g075940
Cellular Component	endosome	7	GO:0005768	9	394	246	30306	2.81	0.00514742	2.29	Solyc02g070890 Solyc02g085670 Solyc04g063230 Solyc05g005080 Solyc07g006220 Solyc08g005490 Solyc09g092330 Solyc12g009060 Solyc12g014460
Cellular Component	membrane-enclosed lumen	2	GO:0031974	22	1479	246	30306	1.83	0.0066148	2.18	Solyc01g088570 Solyc02g014310 Solyc02g094100 Solyc03g097190 Solyc03g111230 Solyc04g005080 Solyc04g005330 Solyc04g007850 Solyc05g054420 Solyc05g055880 Solyc06g072250 Solyc06g083360 Solyc07g054830 Solyc08g067200 Solyc08g074600 Solyc08g075940 Solyc08g083380 Solyc09g007440 Solyc09g091470 Solyc12g006320 Solyc12g021170 Solyc12g099440
Cellular Component	organelle lumen	3	GO:0043233	22	1479	246	30306	1.83	0.0066148	2.18	Solyc01g088570 Solyc02g014310 Solyc02g094100 Solyc03g097190 Solyc03g111230 Solyc04g005080 Solyc04g005330 Solyc04g007850 Solyc05g054420 Solyc05g055880 Solyc06g072250 Solyc06g083360 Solyc07g054830 Solyc08g067200 Solyc08g074600 Solyc08g075940 Solyc08g083380 Solyc09g007440 Solyc09g091470 Solyc12g006320 Solyc12g021170 Solyc12g099440
Cellular Component	intracellular organelle lumen	4	GO:0070013	22	1479	246	30306	1.83	0.0066148	2.18	Solyc01g088570 Solyc02g014310 Solyc02g094100 Solyc03g097190 Solyc03g111230 Solyc04g005080 Solyc04g005330 Solyc04g007850 Solyc05g054420 Solyc05g055880 Solyc06g072250 Solyc06g083360 Solyc07g054830 Solyc08g067200 Solyc08g074600 Solyc08g075940 Solyc08g083380 Solyc09g007440 Solyc09g091470 Solyc12g006320 Solyc12g021170 Solyc12g099440
Cellular Component	RNA polymerase IV complex	4	GO:0000418	2	16	246	30306	15.4	0.00730557	2.14	Solyc06g083360 Solyc08g075940
Cellular Component	glyoxysome	7	GO:0009514	2	18	246	30306	13.69	0.00921581	2.04	Solyc09g091470 Solyc12g099440
Cellular Component	vacuolar membrane	5	GO:0005774	10	516	246	30306	2.39	0.00995279	2	Solyc02g085670 Solyc03g078150 Solyc03g096950 Solyc03g111230 Solyc03g120980 Solyc07g047850 Solyc08g077360 Solyc09g082060 Solyc09g091470 Solyc12g006470
Cellular Component	cytosolic ribosome	6	GO:0022626	7	291	246	30306	2.96	0.00998651	2	Solyc03g111230 Solyc06g075010 Solyc06g076040 Solyc07g055080 Solyc07g056540 Solyc10g007600 Solyc11g067100
Cellular Component	Golgi apparatus	5	GO:0005794	13	759	246	30306	2.11	0.0114517	1.94	Solyc02g087110 Solyc03g034180 Solyc04g005330 Solyc04g063230 Solyc05g005080 Solyc06g074090 Solyc07g006220 Solyc07g045470 Solyc07g049530 Solyc07g051820 Solyc08g005490 Solyc09g092330 Solyc12g006470
Cellular Component	ribosome	5	GO:0005840	8	373	246	30306	2.64	0.0116201	1.93	Solyc03g111230 Solyc06g075010 Solyc06g076040 Solyc07g055080 Solyc07g056540 Solyc09g015310 Solyc10g007600 Solyc11g067100
Cellular Component	vesicle	4	GO:0031982	10	533	246	30306	2.31	0.0122702	1.91	Solyc02g070890 Solyc02g085670 Solyc04g063230 Solyc05g005080 Solyc05g008060 Solyc07g006220 Solyc08g005490 Solyc09g092330 Solyc12g009060 Solyc12g014460
Cellular Component	dendritic tree	5	GO:0097447	2	27	246	30306	9.13	0.0201553	1.7	Solyc04g078870 Solyc07g054830
Cellular Component	dendrite	5	GO:0030425	2	27	246	30306	9.13	0.0201553	1.7	Solyc04g078870 Solyc07g054830
Cellular Component	ribonucleoprotein complex	2	GO:1990904	12	738	246	30306	2	0.0203545	1.69	Solyc03g111230 Solyc05g054420 Solyc05g055880 Solyc06g075010 Solyc06g076040 Solyc07g055080 Solyc07g056540 Solyc08g067200 Solyc09g015310 Solyc10g007600 Solyc11g067100 Solyc12g019860
Cellular Component	cilium	4	GO:0005929	2	28	246	30306	8.8	0.0215911	1.67	Solyc02g077670 Solyc12g014460
Cellular Component	cytoplasmic vesicle	6	GO:0031410	9	500	246	30306	2.22	0.0216447	1.66	Solyc02g070890 Solyc02g085670 Solyc04g063230 Solyc05g005080 Solyc07g006220 Solyc08g005490 Solyc09g092330 Solyc12g009060 Solyc12g014460
Cellular Component	intracellular vesicle	5	GO:0097708	9	502	246	30306	2.21	0.0221386	1.65	Solyc02g070890 Solyc02g085670 Solyc04g063230 Solyc05g005080 Solyc07g006220 Solyc08g005490 Solyc09g092330 Solyc12g009060 Solyc12g014460
Cellular Component	nuclear lumen	5	GO:0031981	18	1256	246	30306	1.77	0.0223653	1.65	Solyc02g014310 Solyc02g094100 Solyc03g097190 Solyc03g111230 Solyc04g005330 Solyc04g007850 Solyc05g054420 Solyc05g055880 Solyc06g072250 Solyc06g083360 Solyc07g054830 Solyc08g067200 Solyc08g074600 Solyc08g075940 Solyc09g007440 Solyc09g091470 Solyc12g006320 Solyc12g099440
Cellular Component	extrinsic component of plasma membrane	3	GO:0019897	2	29	246	30306	8.5	0.0230681	1.64	Solyc01g080940 Solyc09g059430
Cellular Component	lipid droplet	5	GO:0005811	2	30	246	30306	8.21	0.0245855	1.61	Solyc02g087110 Solyc03g097440
Cellular Component	RNA polymerase V complex	4	GO:0000419	2	31	246	30306	7.95	0.0261426	1.58	Solyc06g083360 Solyc08g075940
Cellular Component	bounding membrane of organelle	4	GO:0098588	13	844	246	30306	1.9	0.0286837	1.54	Solyc02g085670 Solyc03g078150 Solyc03g096950 Solyc03g111230 Solyc03g120980 Solyc07g045470 Solyc07g047850 Solyc08g077360 Solyc09g082060 Solyc09g091470 Solyc12g006470 Solyc12g009060 Solyc12g014460
Cellular Component	somatodendritic compartment	2	GO:0036477	2	34	246	30306	7.25	0.0310446	1.51	Solyc04g078870 Solyc07g054830
Cellular Component	plasma membrane bounded cell projection	3	GO:0120025	4	150	246	30306	3.29	0.0342773	1.46	Solyc02g077670 Solyc04g078870 Solyc07g054830 Solyc12g014460
Cellular Component	cell projection	2	GO:0042995	4	150	246	30306	3.29	0.0342773	1.46	Solyc02g077670 Solyc04g078870 Solyc07g054830 Solyc12g014460
Cellular Component	cytoskeleton	5	GO:0005856	7	379	246	30306	2.28	0.0358763	1.45	Solyc02g077670 Solyc03g097190 Solyc08g077360 Solyc10g080940 Solyc10g086060 Solyc11g005030 Solyc11g072820
Cellular Component	cell surface	2	GO:0009986	2	38	246	30306	6.48	0.0380922	1.42	Solyc05g008060 Solyc05g025810
Cellular Component	endosome membrane	5	GO:0010008	3	95	246	30306	3.89	0.0424081	1.37	Solyc02g085670 Solyc12g009060 Solyc12g014460
Cellular Component	trans-Golgi network	4	GO:0005802	5	255	246	30306	2.42	0.0576343	1.24	Solyc04g063230 Solyc05g005080 Solyc07g006220 Solyc08g005490 Solyc09g092330
Cellular Component	Golgi apparatus subcompartment	3	GO:0098791	6	337	246	30306	2.19	0.0578192	1.24	Solyc04g063230 Solyc05g005080 Solyc07g006220 Solyc07g045470 Solyc08g005490 Solyc09g092330
Cellular Component	neuron projection	4	GO:0043005	2	49	246	30306	5.03	0.0601561	1.22	Solyc04g078870 Solyc07g054830
Cellular Component	perinuclear region of cytoplasm	2	GO:0048471	2	58	246	30306	4.25	0.0806915	1.09	Solyc02g094100 Solyc09g065810
Cellular Component	early endosome	8	GO:0005769	2	61	246	30306	4.04	0.0879554	1.06	Solyc05g005080 Solyc12g014460
Cellular Component	late endosome	8	GO:0005770	2	73	246	30306	3.38	0.118744	0.93	Solyc02g085670 Solyc12g009060
Cellular Component	mitochondrial matrix	5	GO:0005759	3	149	246	30306	2.48	0.121435	0.92	Solyc01g088570 Solyc04g005080 Solyc12g021170
Cellular Component	cytoplasmic region	3	GO:0099568	3	150	246	30306	2.46	0.123214	0.91	Solyc02g077670 Solyc04g078870 Solyc11g005030
Cellular Component	extrinsic component of membrane	2	GO:0019898	2	75	246	30306	3.29	0.124108	0.91	Solyc01g080940 Solyc09g059430
Cellular Component	endoplasmic reticulum membrane	4	GO:0005789	6	371	246	30306	1.99	0.130728	0.88	Solyc01g111090 Solyc02g080130 Solyc02g087110 Solyc03g122350 Solyc04g054258 Solyc06g074090
Cellular Component	endoplasmic reticulum subcompartment	3	GO:0098827	6	376	246	30306	1.97	0.132947	0.88	Solyc01g111090 Solyc02g080130 Solyc02g087110 Solyc03g122350 Solyc04g054258 Solyc06g074090
Cellular Component	catalytic complex	2	GO:1902494	10	745	246	30306	1.65	0.140829	0.85	Solyc01g109790 Solyc03g062940 Solyc04g082390 Solyc05g054420 Solyc06g083360 Solyc07g055080 Solyc08g075940 Solyc09g074520 Solyc10g008740 Solyc12g021170
Cellular Component	cytosolic large ribosomal subunit	5	GO:0022625	3	162	246	30306	2.28	0.145269	0.84	Solyc03g111230 Solyc06g076040 Solyc11g067100
Cellular Component	lysosome	7	GO:0005764	2	84	246	30306	2.93	0.148912	0.83	Solyc02g083700 Solyc02g085670
Cellular Component	microtubule associated complex	2	GO:0005875	2	87	246	30306	2.83	0.157389	0.8	Solyc03g097190 Solyc11g072820
Cellular Component	microtubule	6	GO:0005874	2	96	246	30306	2.57	0.183314	0.74	Solyc10g086060 Solyc11g072820
Cellular Component	transferase complex	3	GO:1990234	6	451	246	30306	1.64	0.186795	0.73	Solyc01g109790 Solyc03g062940 Solyc04g082390 Solyc06g083360 Solyc08g075940 Solyc09g074520
Cellular Component	large ribosomal subunit	4	GO:0015934	3	187	246	30306	1.98	0.19478	0.71	Solyc03g111230 Solyc06g076040 Solyc11g067100
Cellular Component	lytic vacuole	6	GO:0000323	2	102	246	30306	2.42	0.200922	0.7	Solyc02g083700 Solyc02g085670
Cellular Component	polymeric cytoskeletal fiber	5	GO:0099513	2	113	246	30306	2.18	0.233644	0.63	Solyc10g086060 Solyc11g072820
Cellular Component	nuclear DNA-directed RNA polymerase complex	3	GO:0055029	2	113	246	30306	2.18	0.233644	0.63	Solyc06g083360 Solyc08g075940
Cellular Component	extracellular space	2	GO:0005615	2	115	246	30306	2.14	0.239633	0.62	Solyc02g082920 Solyc05g050130
Cellular Component	nuclear envelope	4	GO:0005635	2	125	246	30306	1.97	0.269655	0.57	Solyc02g032490 Solyc02g094610
Cellular Component	supramolecular fiber	4	GO:0099512	2	130	246	30306	1.9	0.284669	0.55	Solyc10g086060 Solyc11g072820
Cellular Component	supramolecular polymer	3	GO:0099081	2	130	246	30306	1.9	0.284669	0.55	Solyc10g086060 Solyc11g072820
Cellular Component	supramolecular complex	2	GO:0099080	2	131	246	30306	1.88	0.287669	0.54	Solyc10g086060 Solyc11g072820
Cellular Component	anchored component of plasma membrane	4	GO:0046658	2	134	246	30306	1.84	0.29666	0.53	Solyc01g104400 Solyc11g068440
Cellular Component	cell cortex	3	GO:0005938	2	140	246	30306	1.76	0.314587	0.5	Solyc04g078870 Solyc11g005030
Cellular Component	ribosomal subunit	3	GO:0044391	4	303	246	30306	1.63	0.316324	0.5	Solyc03g111230 Solyc06g076040 Solyc09g015310 Solyc11g067100
Cellular Component	cullin-RING ubiquitin ligase complex	4	GO:0031461	2	144	246	30306	1.71	0.326484	0.49	Solyc03g062940 Solyc09g074520
Cellular Component	chloroplast membrane	5	GO:0031969	2	151	246	30306	1.63	0.347166	0.46	Solyc03g114470 Solyc12g042950
Cellular Component	RNA polymerase complex	3	GO:0030880	2	154	246	30306	1.6	0.355967	0.45	Solyc06g083360 Solyc08g075940
Cellular Component	DNA-directed RNA polymerase complex	4	GO:0000428	2	154	246	30306	1.6	0.355967	0.45	Solyc06g083360 Solyc08g075940
Cellular Component	anchored component of membrane	3	GO:0031225	2	162	246	30306	1.52	0.379221	0.42	Solyc01g104400 Solyc11g068440
Cellular Component	plastid membrane	4	GO:0042170	2	163	246	30306	1.51	0.382104	0.42	Solyc03g114470 Solyc12g042950
Cellular Component	chromosome	5	GO:0005694	5	427	246	30306	1.44	0.403573	0.39	Solyc02g083190 Solyc02g094100 Solyc03g097190 Solyc08g074600 Solyc08g075940
Cellular Component	nuclear chromosome	6	GO:0000228	3	250	246	30306	1.48	0.460554	0.34	Solyc02g094100 Solyc03g097190 Solyc08g075940
Cellular Component	microtubule cytoskeleton	6	GO:0015630	3	260	246	30306	1.42	0.472482	0.33	Solyc03g097190 Solyc10g086060 Solyc11g072820
Cellular Component	plant-type cell wall	4	GO:0009505	3	266	246	30306	1.39	0.47999	0.32	Solyc04g071890 Solyc07g007670 Solyc08g079080
Cellular Component	intrinsic component of plasma membrane	3	GO:0031226	4	389	246	30306	1.27	0.562159	0.25	Solyc01g104400 Solyc05g008800 Solyc05g008810 Solyc11g068440
Cellular Component	plant-type vacuole	6	GO:0000325	2	180	246	30306	1.37	0.659764	0.18	Solyc03g096950 Solyc08g079080
Cellular Component	ubiquitin ligase complex	3	GO:0000151	2	183	246	30306	1.35	0.662465	0.18	Solyc03g062940 Solyc09g074520
Cellular Component	nucleoplasm	2	GO:0005654	4	683	246	30306	0.72	0.666775	0.18	Solyc06g083360 Solyc07g054830 Solyc08g074600 Solyc08g075940
Cellular Component	mitochondrial protein-containing complex	2	GO:0098798	2	202	246	30306	1.22	0.680984	0.17	Solyc08g083380 Solyc12g021170
Cellular Component	intrinsic component of membrane	2	GO:0031224	7	790	246	30306	1.09	0.689582	0.16	Solyc01g104400 Solyc03g118090 Solyc03g120980 Solyc05g008800 Solyc05g008810 Solyc11g068440 Solyc12g021170
Cellular Component	mitochondrial envelope	4	GO:0005740	3	325	246	30306	1.14	0.749783	0.13	Solyc03g118090 Solyc08g083380 Solyc12g021170
Cellular Component	organelle inner membrane	4	GO:0019866	3	359	246	30306	1.03	0.768722	0.11	Solyc03g114470 Solyc03g118090 Solyc12g021170
Cellular Component	membrane protein complex	2	GO:0098796	3	406	246	30306	0.91	1	0	Solyc05g008060 Solyc07g047850 Solyc12g009060
Cellular Component	mitochondrial membrane	4	GO:0031966	2	311	246	30306	0.79	1	0	Solyc03g118090 Solyc12g021170
Cellular Component	integral component of plasma membrane	4	GO:0005887	2	256	246	30306	0.96	1	0	Solyc05g008800 Solyc05g008810
Cellular Component	mitochondrial inner membrane	5	GO:0005743	2	273	246	30306	0.9	1	0	Solyc03g118090 Solyc12g021170
Cellular Component	integral component of membrane	3	GO:0016021	5	624	246	30306	0.99	1	0	Solyc03g118090 Solyc03g120980 Solyc05g008800 Solyc05g008810 Solyc12g021170
Molecular Function	catalytic activity	1	GO:0003824	151	5940	213	30306	3.62	2.12006e-59	58.67	Solyc01g005410 Solyc01g006540 Solyc01g006970 Solyc01g008710 Solyc01g080410 Solyc01g080940 Solyc01g088090 Solyc01g089870 Solyc01g095620 Solyc01g101060 Solyc01g104950 Solyc01g109790 Solyc02g065240 Solyc02g070020 Solyc02g070890 Solyc02g079960 Solyc02g082900 Solyc02g083190 Solyc02g083700 Solyc02g084990 Solyc02g086830 Solyc02g087110 Solyc02g087770 Solyc02g088690 Solyc02g089620 Solyc02g094100 Solyc03g0…
Molecular Function	binding	1	GO:0005488	90	4653	213	30306	2.75	3.48084e-21	20.46	Solyc01g006970 Solyc01g088570 Solyc01g089870 Solyc01g100350 Solyc01g103680 Solyc01g105030 Solyc01g108910 Solyc02g032490 Solyc02g069450 Solyc02g069460 Solyc02g083190 Solyc02g086830 Solyc02g089620 Solyc02g094100 Solyc02g094610 Solyc03g034180 Solyc03g082420 Solyc03g098440 Solyc03g112060 Solyc03g114470 Solyc03g114660 Solyc03g118090 Solyc03g119200 Solyc03g121910 Solyc04g005080 Solyc04g005330 Solyc04g0…
Molecular Function	transferase activity	2	GO:0016740	60	2423	213	30306	3.52	2.18898e-18	17.66	Solyc01g095620 Solyc01g101060 Solyc01g109790 Solyc02g070020 Solyc02g070890 Solyc03g031860 Solyc03g097700 Solyc03g117970 Solyc03g118240 Solyc04g008110 Solyc04g012160 Solyc04g016200 Solyc04g063230 Solyc04g074360 Solyc04g078870 Solyc04g079050 Solyc04g079960 Solyc04g082510 Solyc05g053120 Solyc05g053550 Solyc06g064500 Solyc06g071550 Solyc06g071800 Solyc06g072250 Solyc06g076040 Solyc07g045470 Solyc07g0…
Molecular Function	ion binding	2	GO:0043167	33	931	213	30306	5.04	2.09284e-14	13.68	Solyc01g088570 Solyc01g100350 Solyc01g103680 Solyc01g105030 Solyc02g089620 Solyc02g094100 Solyc03g034180 Solyc03g118090 Solyc03g119200 Solyc03g121910 Solyc04g005080 Solyc04g078870 Solyc05g056050 Solyc06g009050 Solyc06g071000 Solyc06g083360 Solyc07g047850 Solyc07g049530 Solyc07g062650 Solyc07g064160 Solyc08g083320 Solyc08g083380 Solyc09g011080 Solyc09g074520 Solyc09g082060 Solyc10g007690 Solyc10g0…
Molecular Function	oxidoreductase activity	2	GO:0016491	31	886	213	30306	4.98	1.96835e-13	12.71	Solyc01g006540 Solyc01g080410 Solyc02g079960 Solyc02g087110 Solyc02g088690 Solyc02g089620 Solyc03g083440 Solyc03g115980 Solyc03g119060 Solyc03g121720 Solyc04g050930 Solyc04g071890 Solyc04g082460 Solyc05g055400 Solyc06g034020 Solyc06g068440 Solyc06g071000 Solyc06g074090 Solyc06g083690 Solyc07g049530 Solyc07g056540 Solyc07g062650 Solyc08g005630 Solyc10g007600 Solyc10g039270 Solyc10g080900 Solyc10g0…
Molecular Function	hydrolase activity	2	GO:0016787	50	2260	213	30306	3.15	2.34019e-13	12.63	Solyc01g005410 Solyc01g006970 Solyc01g008710 Solyc01g080940 Solyc01g088090 Solyc01g089870 Solyc01g104950 Solyc02g065240 Solyc02g082900 Solyc02g083190 Solyc02g083700 Solyc02g084990 Solyc02g086830 Solyc02g094100 Solyc03g006970 Solyc03g114660 Solyc03g120980 Solyc03g121540 Solyc04g005300 Solyc04g008110 Solyc04g051700 Solyc04g079190 Solyc04g082090 Solyc05g005080 Solyc05g008800 Solyc05g008810 Solyc05g0…
Molecular Function	glucosyltransferase activity	5	GO:0046527	14	211	213	30306	9.44	3.54362e-10	9.45	Solyc01g095620 Solyc02g070020 Solyc04g016200 Solyc04g074360 Solyc04g079050 Solyc05g053120 Solyc07g051820 Solyc07g062140 Solyc08g006330 Solyc08g083320 Solyc10g085230 Solyc11g010760 Solyc12g009930 Solyc12g009940
Molecular Function	UDP-glucosyltransferase activity	5	GO:0035251	13	176	213	30306	10.51	4.10096e-10	9.39	Solyc01g095620 Solyc02g070020 Solyc04g016200 Solyc04g074360 Solyc04g079050 Solyc05g053120 Solyc07g062140 Solyc08g006330 Solyc08g083320 Solyc10g085230 Solyc11g010760 Solyc12g009930 Solyc12g009940
Molecular Function	protein domain specific binding	3	GO:0019904	10	84	213	30306	16.94	4.17708e-10	9.38	Solyc02g069450 Solyc02g069460 Solyc04g050930 Solyc05g056050 Solyc06g006080 Solyc06g082950 Solyc07g047850 Solyc08g013670 Solyc11g066110 Solyc12g011450
Molecular Function	glycosyltransferase activity	3	GO:0016757	17	358	213	30306	6.76	7.97119e-10	9.1	Solyc01g095620 Solyc02g070020 Solyc03g117970 Solyc04g016200 Solyc04g074360 Solyc04g079050 Solyc05g053120 Solyc06g071550 Solyc07g045470 Solyc07g051820 Solyc07g062140 Solyc08g006330 Solyc08g083320 Solyc10g085230 Solyc11g010760 Solyc12g009930 Solyc12g009940
Molecular Function	anion binding	3	GO:0043168	20	521	213	30306	5.46	1.00057e-09	9	Solyc01g088570 Solyc01g100350 Solyc01g105030 Solyc02g089620 Solyc03g034180 Solyc03g121910 Solyc04g078870 Solyc05g056050 Solyc06g009050 Solyc07g047850 Solyc08g083320 Solyc09g011080 Solyc09g074520 Solyc09g082060 Solyc10g007690 Solyc10g012370 Solyc11g005030 Solyc11g065930 Solyc12g011450 Solyc12g021170
Molecular Function	UDP-glycosyltransferase activity	4	GO:0008194	14	235	213	30306	8.48	1.44632e-09	8.84	Solyc01g095620 Solyc02g070020 Solyc04g016200 Solyc04g074360 Solyc04g079050 Solyc05g053120 Solyc07g045470 Solyc07g062140 Solyc08g006330 Solyc08g083320 Solyc10g085230 Solyc11g010760 Solyc12g009930 Solyc12g009940
Molecular Function	isomerase activity	2	GO:0016853	12	182	213	30306	9.38	7.11928e-09	8.15	Solyc02g079960 Solyc02g087770 Solyc03g119200 Solyc04g054740 Solyc04g070980 Solyc05g051850 Solyc07g006220 Solyc09g065720 Solyc10g039270 Solyc10g081650 Solyc12g098710 Solyc12g099440
Molecular Function	hexosyltransferase activity	4	GO:0016758	15	320	213	30306	6.67	9.69091e-09	8.01	Solyc01g095620 Solyc02g070020 Solyc04g016200 Solyc04g074360 Solyc04g079050 Solyc05g053120 Solyc07g045470 Solyc07g051820 Solyc07g062140 Solyc08g006330 Solyc08g083320 Solyc10g085230 Solyc11g010760 Solyc12g009930 Solyc12g009940
Molecular Function	small molecule binding	2	GO:0036094	17	440	213	30306	5.5	1.72478e-08	7.76	Solyc01g088570 Solyc01g100350 Solyc02g089620 Solyc03g034180 Solyc03g121910 Solyc04g078870 Solyc06g009050 Solyc08g083320 Solyc09g011080 Solyc09g074520 Solyc09g082060 Solyc10g012370 Solyc10g080900 Solyc11g005030 Solyc11g065930 Solyc12g021170 Solyc12g044940
Molecular Function	protein binding	2	GO:0005515	34	1829	213	30306	2.64	2.0129e-07	6.7	Solyc01g006970 Solyc02g069450 Solyc02g069460 Solyc02g086830 Solyc02g094610 Solyc03g082420 Solyc03g098440 Solyc03g112060 Solyc03g114470 Solyc04g005330 Solyc04g008110 Solyc04g050930 Solyc04g077780 Solyc05g012020 Solyc05g056050 Solyc06g006080 Solyc06g059760 Solyc06g064500 Solyc06g066030 Solyc06g075010 Solyc06g076040 Solyc06g082950 Solyc07g042620 Solyc07g047850 Solyc08g008250 Solyc08g013670 Solyc08g0…
Molecular Function	heterocyclic compound binding	2	GO:1901363	43	2630	213	30306	2.33	2.21879e-07	6.65	Solyc01g006970 Solyc01g089870 Solyc01g100350 Solyc01g105030 Solyc02g083190 Solyc02g089620 Solyc03g034180 Solyc03g114660 Solyc03g121910 Solyc04g076220 Solyc04g077780 Solyc04g078870 Solyc04g082460 Solyc05g012020 Solyc05g055880 Solyc05g056050 Solyc06g009050 Solyc06g059760 Solyc06g076040 Solyc07g006130 Solyc07g043600 Solyc07g047850 Solyc08g005170 Solyc08g067200 Solyc08g074600 Solyc08g083320 Solyc09g0…
Molecular Function	organic cyclic compound binding	2	GO:0097159	43	2638	213	30306	2.32	2.29819e-07	6.64	Solyc01g006970 Solyc01g089870 Solyc01g100350 Solyc01g105030 Solyc02g083190 Solyc02g089620 Solyc03g034180 Solyc03g114660 Solyc03g121910 Solyc04g076220 Solyc04g077780 Solyc04g078870 Solyc04g082460 Solyc05g012020 Solyc05g055880 Solyc05g056050 Solyc06g009050 Solyc06g059760 Solyc06g076040 Solyc07g006130 Solyc07g043600 Solyc07g047850 Solyc08g005170 Solyc08g067200 Solyc08g074600 Solyc08g083320 Solyc09g0…
Molecular Function	hydrolase activity, acting on glycosyl bonds	3	GO:0016798	11	217	213	30306	7.21	4.39034e-07	6.36	Solyc01g008710 Solyc01g104950 Solyc02g083700 Solyc02g084990 Solyc03g121540 Solyc04g082090 Solyc05g005080 Solyc05g051260 Solyc08g079080 Solyc10g080210 Solyc11g068440
Molecular Function	pentosyltransferase activity	4	GO:0016763	7	70	213	30306	14.23	6.32157e-07	6.2	Solyc03g117970 Solyc04g016200 Solyc04g079050 Solyc05g053120 Solyc06g071550 Solyc12g009930 Solyc12g009940
Molecular Function	pigment binding	2	GO:0031409	5	26	213	30306	27.36	9.54353e-07	6.02	Solyc01g105030 Solyc05g056050 Solyc07g047850 Solyc10g007690 Solyc12g011450
Molecular Function	cation binding	3	GO:0043169	15	527	213	30306	4.05	5.50129e-06	5.26	Solyc01g103680 Solyc02g094100 Solyc03g118090 Solyc03g119200 Solyc04g005080 Solyc06g009050 Solyc06g071000 Solyc06g083360 Solyc07g049530 Solyc07g062650 Solyc07g064160 Solyc08g083380 Solyc10g012370 Solyc11g065070 Solyc12g006470
Molecular Function	tetrapyrrole binding	3	GO:0046906	6	65	213	30306	13.13	6.56725e-06	5.18	Solyc01g105030 Solyc04g082460 Solyc05g056050 Solyc07g047850 Solyc10g007690 Solyc12g011450
Molecular Function	chlorophyll binding	4	GO:0016168	5	40	213	30306	17.79	8.81251e-06	5.05	Solyc01g105030 Solyc05g056050 Solyc07g047850 Solyc10g007690 Solyc12g011450
Molecular Function	nucleotide binding	3	GO:0000166	12	357	213	30306	4.78	9.50028e-06	5.02	Solyc01g100350 Solyc02g089620 Solyc03g034180 Solyc04g078870 Solyc06g009050 Solyc08g083320 Solyc09g011080 Solyc10g080900 Solyc11g005030 Solyc11g065930 Solyc12g021170 Solyc12g044940
Molecular Function	nucleoside phosphate binding	3	GO:1901265	12	357	213	30306	4.78	9.50028e-06	5.02	Solyc01g100350 Solyc02g089620 Solyc03g034180 Solyc04g078870 Solyc06g009050 Solyc08g083320 Solyc09g011080 Solyc10g080900 Solyc11g005030 Solyc11g065930 Solyc12g021170 Solyc12g044940
Molecular Function	metal ion binding	4	GO:0046872	14	505	213	30306	3.94	1.52421e-05	4.82	Solyc01g103680 Solyc02g094100 Solyc03g118090 Solyc03g119200 Solyc04g005080 Solyc06g071000 Solyc06g083360 Solyc07g049530 Solyc07g062650 Solyc07g064160 Solyc08g083380 Solyc10g012370 Solyc11g065070 Solyc12g006470
Molecular Function	UDP-xylosyltransferase activity	5	GO:0035252	5	45	213	30306	15.81	1.59023e-05	4.8	Solyc04g016200 Solyc04g079050 Solyc05g053120 Solyc12g009930 Solyc12g009940
Molecular Function	hydrolase activity, acting on ester bonds	3	GO:0016788	20	1001	213	30306	2.84	2.93452e-05	4.53	Solyc01g005410 Solyc01g088090 Solyc01g089870 Solyc02g065240 Solyc02g082900 Solyc03g114660 Solyc04g005300 Solyc04g008110 Solyc05g008800 Solyc05g008810 Solyc05g025810 Solyc07g006500 Solyc07g007670 Solyc07g043600 Solyc07g055160 Solyc07g062140 Solyc08g067200 Solyc11g006580 Solyc11g016990 Solyc12g096020
Molecular Function	xylosyltransferase activity	5	GO:0042285	5	52	213	30306	13.68	3.25043e-05	4.49	Solyc04g016200 Solyc04g079050 Solyc05g053120 Solyc12g009930 Solyc12g009940
Molecular Function	vitamin binding	3	GO:0019842	4	28	213	30306	20.33	4.25479e-05	4.37	Solyc01g088570 Solyc03g121910 Solyc09g082060 Solyc10g012370
Molecular Function	racemase and epimerase activity	3	GO:0016854	4	29	213	30306	19.63	4.90846e-05	4.31	Solyc02g087770 Solyc03g119200 Solyc07g006220 Solyc12g099440
Molecular Function	quercetin 7-O-glucosyltransferase activity	6	GO:0080044	6	100	213	30306	8.54	7.72882e-05	4.11	Solyc01g095620 Solyc02g070020 Solyc04g074360 Solyc04g079050 Solyc08g006330 Solyc11g010760
Molecular Function	quercetin 3-O-glucosyltransferase activity	6	GO:0080043	6	100	213	30306	8.54	7.72882e-05	4.11	Solyc01g095620 Solyc02g070020 Solyc04g074360 Solyc04g079050 Solyc08g006330 Solyc11g010760
Molecular Function	phosphoric ester hydrolase activity	4	GO:0042578	9	253	213	30306	5.06	8.17325e-05	4.09	Solyc04g008110 Solyc05g008800 Solyc05g008810 Solyc07g006500 Solyc07g007670 Solyc07g062140 Solyc11g006580 Solyc11g016990 Solyc12g096020
Molecular Function	zeatin O-beta-D-xylosyltransferase activity	6	GO:0050404	4	35	213	30306	16.26	0.000104695	3.98	Solyc04g016200 Solyc05g053120 Solyc12g009930 Solyc12g009940
Molecular Function	cysteine synthase activity	4	GO:0004124	2	3	213	30306	94.85	0.000146816	3.83	Solyc09g082060 Solyc10g012370
Molecular Function	phosphatase activity	5	GO:0016791	8	216	213	30306	5.27	0.000154381	3.81	Solyc04g008110 Solyc05g008800 Solyc05g008810 Solyc07g006500 Solyc07g007670 Solyc07g062140 Solyc11g016990 Solyc12g096020
Molecular Function	cis-trans isomerase activity	3	GO:0016859	4	42	213	30306	13.55	0.000215364	3.67	Solyc09g065720 Solyc10g039270 Solyc10g081650 Solyc12g098710
Molecular Function	transaminase activity	4	GO:0008483	4	44	213	30306	12.93	0.000258347	3.59	Solyc07g053720 Solyc10g007110 Solyc12g006470 Solyc12g088220
Molecular Function	naringenin-chalcone synthase activity	5	GO:0016210	2	4	213	30306	71.14	0.00029227	3.53	Solyc05g053550 Solyc09g091510
Molecular Function	inositol-3-phosphate synthase activity	4	GO:0004512	2	4	213	30306	71.14	0.00029227	3.53	Solyc04g054740 Solyc05g051850
Molecular Function	4 iron, 4 sulfur cluster binding	4	GO:0051539	2	4	213	30306	71.14	0.00029227	3.53	Solyc03g112060 Solyc12g021170
Molecular Function	metal cluster binding	2	GO:0051540	4	46	213	30306	12.37	0.000307167	3.51	Solyc03g112060 Solyc06g006080 Solyc11g065930 Solyc12g021170
Molecular Function	iron-sulfur cluster binding	3	GO:0051536	4	46	213	30306	12.37	0.000307167	3.51	Solyc03g112060 Solyc06g006080 Solyc11g065930 Solyc12g021170
Molecular Function	mannosidase activity	5	GO:0015923	3	21	213	30306	20.33	0.000414651	3.38	Solyc01g008710 Solyc02g083700 Solyc02g084990
Molecular Function	glucose-1-phosphate adenylyltransferase activity	6	GO:0008878	2	5	213	30306	56.91	0.000484857	3.31	Solyc01g109790 Solyc07g056140
Molecular Function	pyridoxal phosphate binding	4	GO:0030170	3	23	213	30306	18.56	0.000546451	3.26	Solyc03g121910 Solyc09g082060 Solyc10g012370
Molecular Function	vitamin B6 binding	3	GO:0070279	3	23	213	30306	18.56	0.000546451	3.26	Solyc03g121910 Solyc09g082060 Solyc10g012370
Molecular Function	lyase activity	2	GO:0016829	8	265	213	30306	4.3	0.000606571	3.22	Solyc01g080940 Solyc02g065240 Solyc03g121910 Solyc05g005490 Solyc09g075450 Solyc10g012370 Solyc11g065070 Solyc12g099440
Molecular Function	transition metal ion binding	5	GO:0046914	9	346	213	30306	3.7	0.000813648	3.09	Solyc04g005080 Solyc06g071000 Solyc06g083360 Solyc07g049530 Solyc07g062650 Solyc07g064160 Solyc08g083380 Solyc10g012370 Solyc12g006470
Molecular Function	purine ribonucleotide binding	4	GO:0032555	7	221	213	30306	4.51	0.00100339	3	Solyc01g100350 Solyc03g034180 Solyc04g078870 Solyc06g009050 Solyc08g083320 Solyc09g011080 Solyc11g005030
Molecular Function	L-tyrosine aminotransferase activity	5	GO:0070547	2	7	213	30306	40.65	0.00100879	3	Solyc07g053720 Solyc10g007110
Molecular Function	purine nucleotide binding	4	GO:0017076	7	222	213	30306	4.49	0.00103	2.99	Solyc01g100350 Solyc03g034180 Solyc04g078870 Solyc06g009050 Solyc08g083320 Solyc09g011080 Solyc11g005030
Molecular Function	acyltransferase activity	3	GO:0016746	7	227	213	30306	4.39	0.00117148	2.93	Solyc05g053550 Solyc08g014130 Solyc09g091470 Solyc09g091510 Solyc10g080900 Solyc11g008630 Solyc12g044940
Molecular Function	adenylyltransferase activity	5	GO:0070566	3	30	213	30306	14.23	0.00120819	2.92	Solyc01g109790 Solyc07g056140 Solyc09g082860
Molecular Function	methyltransferase activity	4	GO:0008168	6	168	213	30306	5.08	0.0012474	2.9	Solyc03g097700 Solyc03g118240 Solyc04g063230 Solyc06g064500 Solyc06g072250 Solyc08g005490
Molecular Function	adenyl ribonucleotide binding	5	GO:0032559	6	168	213	30306	5.08	0.0012474	2.9	Solyc03g034180 Solyc04g078870 Solyc06g009050 Solyc08g083320 Solyc09g011080 Solyc11g005030
Molecular Function	adenyl nucleotide binding	5	GO:0030554	6	169	213	30306	5.05	0.00128587	2.89	Solyc03g034180 Solyc04g078870 Solyc06g009050 Solyc08g083320 Solyc09g011080 Solyc11g005030
Molecular Function	ribonucleotide binding	3	GO:0032553	7	232	213	30306	4.29	0.00132778	2.88	Solyc01g100350 Solyc03g034180 Solyc04g078870 Solyc06g009050 Solyc08g083320 Solyc09g011080 Solyc11g005030
Molecular Function	pyrophosphatase activity	5	GO:0016462	13	696	213	30306	2.66	0.00137899	2.86	Solyc01g006970 Solyc02g083190 Solyc03g120980 Solyc04g051700 Solyc06g006080 Solyc08g074600 Solyc08g077360 Solyc09g007440 Solyc10g008740 Solyc11g006580 Solyc11g069700 Solyc11g072820 Solyc12g006320
Molecular Function	protein folding chaperone	1	GO:0044183	3	32	213	30306	13.34	0.00146085	2.84	Solyc03g114470 Solyc06g075010 Solyc07g042620
Molecular Function	hydrolase activity, acting on acid anhydrides	3	GO:0016817	13	705	213	30306	2.62	0.0015449	2.81	Solyc01g006970 Solyc02g083190 Solyc03g120980 Solyc04g051700 Solyc06g006080 Solyc08g074600 Solyc08g077360 Solyc09g007440 Solyc10g008740 Solyc11g006580 Solyc11g069700 Solyc11g072820 Solyc12g006320
Molecular Function	O-methyltransferase activity	5	GO:0008171	3	33	213	30306	12.93	0.00159866	2.8	Solyc03g097700 Solyc03g118240 Solyc06g064500
Molecular Function	intramolecular lyase activity	3	GO:0016872	2	9	213	30306	31.62	0.00171338	2.77	Solyc04g054740 Solyc05g051850
Molecular Function	antioxidant activity	1	GO:0016209	5	125	213	30306	5.69	0.00193941	2.71	Solyc02g079960 Solyc02g087110 Solyc04g071890 Solyc04g082460 Solyc06g083690
Molecular Function	protein histidine kinase activity	4	GO:0004673	2	10	213	30306	28.46	0.00213183	2.67	Solyc04g008110 Solyc09g075440
Molecular Function	carbohydrate derivative binding	2	GO:0097367	7	258	213	30306	3.86	0.00242098	2.62	Solyc01g100350 Solyc03g034180 Solyc04g078870 Solyc06g009050 Solyc08g083320 Solyc09g011080 Solyc11g005030
Molecular Function	carboxylic ester hydrolase activity	4	GO:0052689	5	132	213	30306	5.39	0.002459	2.61	Solyc01g088090 Solyc02g065240 Solyc04g005300 Solyc05g025810 Solyc07g055160
Molecular Function	helicase activity	2	GO:0004386	5	133	213	30306	5.35	0.00254072	2.6	Solyc01g006970 Solyc02g083190 Solyc08g074600 Solyc09g007440 Solyc12g006320
Molecular Function	phosphatidate phosphatase activity	6	GO:0008195	2	11	213	30306	25.87	0.00259352	2.59	Solyc05g008800 Solyc05g008810
Molecular Function	ADP transmembrane transporter activity	5	GO:0015217	2	11	213	30306	25.87	0.00259352	2.59	Solyc03g118090 Solyc12g042950
Molecular Function	ATP transmembrane transporter activity	5	GO:0005347	2	11	213	30306	25.87	0.00259352	2.59	Solyc03g118090 Solyc12g042950
Molecular Function	(S)-2-hydroxy-acid oxidase activity	5	GO:0003973	2	11	213	30306	25.87	0.00259352	2.59	Solyc07g056540 Solyc10g007600
Molecular Function	ion transmembrane transporter activity	3	GO:0015075	10	509	213	30306	2.8	0.00339423	2.47	Solyc01g081390 Solyc02g068590 Solyc03g078150 Solyc03g096950 Solyc03g118090 Solyc03g120570 Solyc03g120980 Solyc06g050170 Solyc11g066660 Solyc12g042950
Molecular Function	glutathione transferase activity	4	GO:0004364	3	43	213	30306	9.93	0.00343447	2.46	Solyc07g056510 Solyc09g007150 Solyc12g011310
Molecular Function	xylanase activity	5	GO:0097599	2	13	213	30306	21.89	0.0036442	2.44	Solyc01g104950 Solyc05g051260
Molecular Function	beta-mannosidase activity	6	GO:0004567	2	14	213	30306	20.33	0.00423196	2.37	Solyc01g008710 Solyc02g084990
Molecular Function	mannan endo-1,4-beta-mannosidase activity	7	GO:0016985	2	14	213	30306	20.33	0.00423196	2.37	Solyc01g008710 Solyc02g084990
Molecular Function	microtubule binding	5	GO:0008017	4	93	213	30306	6.12	0.00425279	2.37	Solyc06g066030 Solyc08g059800 Solyc08g077360 Solyc10g086060
Molecular Function	cobalt ion binding	6	GO:0050897	3	48	213	30306	8.89	0.00469134	2.33	Solyc04g005080 Solyc06g071000 Solyc12g006470
Molecular Function	poly(U) RNA binding	7	GO:0008266	2	15	213	30306	18.97	0.00486051	2.31	Solyc09g007850 Solyc10g086150
Molecular Function	ADP binding	4	GO:0043531	2	16	213	30306	17.79	0.00552928	2.26	Solyc08g083320 Solyc09g011080
Molecular Function	four-way junction helicase activity	4	GO:0009378	2	16	213	30306	17.79	0.00552928	2.26	Solyc02g083190 Solyc08g074600
Molecular Function	flavin adenine dinucleotide binding	4	GO:0050660	3	53	213	30306	8.05	0.00619315	2.21	Solyc02g089620 Solyc11g065930 Solyc12g021170
Molecular Function	cytoskeletal protein binding	3	GO:0008092	6	236	213	30306	3.62	0.00665739	2.18	Solyc04g077780 Solyc06g066030 Solyc08g059800 Solyc08g077360 Solyc10g086060 Solyc11g005030
Molecular Function	nucleoside-triphosphatase activity	6	GO:0017111	11	652	213	30306	2.4	0.00670852	2.17	Solyc01g006970 Solyc02g083190 Solyc03g120980 Solyc04g051700 Solyc08g074600 Solyc08g077360 Solyc09g007440 Solyc10g008740 Solyc11g069700 Solyc11g072820 Solyc12g006320
Molecular Function	NADP binding	4	GO:0050661	2	18	213	30306	15.81	0.00698506	2.16	Solyc10g080900 Solyc12g044940
Molecular Function	tubulin binding	4	GO:0015631	4	110	213	30306	5.17	0.00766947	2.12	Solyc06g066030 Solyc08g059800 Solyc08g077360 Solyc10g086060
Molecular Function	poly-pyrimidine tract binding	6	GO:0008187	2	19	213	30306	14.98	0.00777092	2.11	Solyc09g007850 Solyc10g086150
Molecular Function	hydro-lyase activity	4	GO:0016836	3	58	213	30306	7.36	0.00795122	2.1	Solyc05g005490 Solyc09g075450 Solyc12g099440
Molecular Function	nucleotidyltransferase activity	4	GO:0016779	4	112	213	30306	5.08	0.00816217	2.09	Solyc01g109790 Solyc07g056140 Solyc08g075940 Solyc09g082860
Molecular Function	carbon-oxygen lyase activity	3	GO:0016835	4	114	213	30306	4.99	0.00867519	2.06	Solyc03g121910 Solyc05g005490 Solyc09g075450 Solyc12g099440
Molecular Function	nuclear localization sequence binding	5	GO:0008139	2	21	213	30306	13.55	0.00945572	2.02	Solyc02g032490 Solyc02g094610
Molecular Function	kinase activity	4	GO:0016301	13	851	213	30306	2.17	0.00975484	2.01	Solyc02g070890 Solyc04g008110 Solyc04g012160 Solyc04g078870 Solyc04g082510 Solyc06g071800 Solyc07g049280 Solyc07g054830 Solyc09g015830 Solyc09g075440 Solyc09g082860 Solyc11g005030 Solyc11g006000
Molecular Function	copper ion binding	6	GO:0005507	4	118	213	30306	4.82	0.00976347	2.01	Solyc07g049530 Solyc07g062650 Solyc08g083380 Solyc10g012370
Molecular Function	phosphoprotein phosphatase activity	3	GO:0004721	3	63	213	30306	6.78	0.00997483	2	Solyc04g008110 Solyc11g016990 Solyc12g096020
Molecular Function	nucleotide transmembrane transporter activity	4	GO:0015215	2	22	213	30306	12.93	0.0103535	1.98	Solyc03g118090 Solyc12g042950
Molecular Function	cis-zeatin O-beta-D-glucosyltransferase activity	6	GO:0050502	2	22	213	30306	12.93	0.0103535	1.98	Solyc04g074360 Solyc05g053120
Molecular Function	3'-5' DNA helicase activity	4	GO:0043138	2	22	213	30306	12.93	0.0103535	1.98	Solyc02g083190 Solyc08g074600
Molecular Function	catalytic activity, acting on a protein	2	GO:0140096	20	1618	213	30306	1.76	0.0134797	1.87	Solyc02g070890 Solyc02g079960 Solyc02g086830 Solyc03g006970 Solyc04g008110 Solyc04g012160 Solyc04g078870 Solyc04g082510 Solyc06g071800 Solyc06g076040 Solyc07g045470 Solyc09g015830 Solyc09g065720 Solyc09g074520 Solyc09g075440 Solyc10g039270 Solyc11g005030 Solyc11g006000 Solyc11g016990 Solyc12g096020
Molecular Function	single-stranded RNA binding	5	GO:0003727	3	73	213	30306	5.85	0.0148463	1.83	Solyc09g007850 Solyc10g086150 Solyc12g015640
Molecular Function	signal sequence binding	4	GO:0005048	2	27	213	30306	10.54	0.0153747	1.81	Solyc02g032490 Solyc02g094610
Molecular Function	peroxidase activity	2	GO:0004601	3	74	213	30306	5.77	0.0153951	1.81	Solyc02g087110 Solyc04g071890 Solyc04g082460
Molecular Function	purine ribonucleoside triphosphate binding	4	GO:0035639	5	207	213	30306	3.44	0.0157683	1.8	Solyc01g100350 Solyc03g034180 Solyc04g078870 Solyc09g011080 Solyc11g005030
Molecular Function	double-stranded RNA binding	5	GO:0003725	2	29	213	30306	9.81	0.0176215	1.75	Solyc01g006970 Solyc08g067200
Molecular Function	prenyltransferase activity	4	GO:0004659	2	29	213	30306	9.81	0.0176215	1.75	Solyc03g031860 Solyc04g079960
Molecular Function	ATP-dependent activity, acting on RNA	2	GO:0008186	3	79	213	30306	5.4	0.0183093	1.74	Solyc01g006970 Solyc09g007440 Solyc12g006320
Molecular Function	transporter activity	1	GO:0005215	14	1017	213	30306	1.96	0.0189095	1.72	Solyc01g081390 Solyc02g068590 Solyc02g085670 Solyc02g094610 Solyc03g078150 Solyc03g096950 Solyc03g118090 Solyc03g120570 Solyc03g120980 Solyc05g008060 Solyc06g050170 Solyc08g083380 Solyc11g066660 Solyc12g042950
Molecular Function	RNA helicase activity	3	GO:0003724	3	81	213	30306	5.27	0.0195548	1.71	Solyc01g006970 Solyc09g007440 Solyc12g006320
Molecular Function	serine-type endopeptidase activity	5	GO:0004252	2	31	213	30306	9.18	0.0199982	1.7	Solyc02g086830 Solyc03g006970
Molecular Function	carbon-carbon lyase activity	3	GO:0016830	3	82	213	30306	5.21	0.0201947	1.69	Solyc01g080940 Solyc02g065240 Solyc11g065070
Molecular Function	GTPase activity	7	GO:0003924	3	85	213	30306	5.02	0.022183	1.65	Solyc04g051700 Solyc08g077360 Solyc11g069700
Molecular Function	amide binding	2	GO:0033218	3	85	213	30306	5.02	0.022183	1.65	Solyc01g088570 Solyc02g032490 Solyc02g094610
Molecular Function	fatty acid synthase activity	5	GO:0004312	2	33	213	30306	8.62	0.0225008	1.65	Solyc10g080900 Solyc12g044940
Molecular Function	acid phosphatase activity	6	GO:0003993	2	33	213	30306	8.62	0.0225008	1.65	Solyc05g008800 Solyc07g007670
Molecular Function	ATP binding	5	GO:0005524	4	154	213	30306	3.7	0.0236302	1.63	Solyc03g034180 Solyc04g078870 Solyc09g011080 Solyc11g005030
Molecular Function	anion transmembrane transporter activity	4	GO:0008509	5	231	213	30306	3.08	0.0240138	1.62	Solyc01g081390 Solyc03g078150 Solyc03g118090 Solyc03g120570 Solyc12g042950
Molecular Function	catalytic activity, acting on RNA	3	GO:0140098	7	403	213	30306	2.47	0.0244039	1.61	Solyc01g006970 Solyc04g005300 Solyc06g072250 Solyc08g067200 Solyc08g075940 Solyc09g007440 Solyc12g006320
Molecular Function	transcription regulator activity	1	GO:0140110	3	1335	213	30306	0.32	0.0278887	1.55	Solyc04g076220 Solyc07g055920 Solyc08g005170
Molecular Function	dioxygenase activity	3	GO:0051213	3	93	213	30306	4.59	0.0279885	1.55	Solyc01g006540 Solyc02g087110 Solyc03g119060
Molecular Function	carbohydrate binding	2	GO:0030246	3	93	213	30306	4.59	0.0279885	1.55	Solyc07g045470 Solyc10g085490 Solyc11g068440
Molecular Function	peptidyl-prolyl cis-trans isomerase activity	3	GO:0003755	2	38	213	30306	7.49	0.0292824	1.53	Solyc09g065720 Solyc10g039270
Molecular Function	translation factor activity, RNA binding	3	GO:0008135	2	38	213	30306	7.49	0.0292824	1.53	Solyc07g006130 Solyc11g069700
Molecular Function	signaling receptor activity	2	GO:0038023	5	244	213	30306	2.92	0.0294578	1.53	Solyc02g070890 Solyc02g094610 Solyc04g008110 Solyc04g082510 Solyc09g074520
Molecular Function	organic anion transmembrane transporter activity	5	GO:0008514	4	167	213	30306	3.41	0.0305818	1.51	Solyc01g081390 Solyc03g078150 Solyc03g118090 Solyc12g042950
Molecular Function	enzyme activator activity	3	GO:0008047	3	97	213	30306	4.4	0.0311649	1.51	Solyc03g112060 Solyc09g007160 Solyc09g011080
Molecular Function	protein kinase activity	3	GO:0004672	10	693	213	30306	2.05	0.0324996	1.49	Solyc02g070890 Solyc04g008110 Solyc04g012160 Solyc04g078870 Solyc04g082510 Solyc06g071800 Solyc09g015830 Solyc09g075440 Solyc11g005030 Solyc11g006000
Molecular Function	ATP-dependent activity, acting on DNA	2	GO:0008094	3	99	213	30306	4.31	0.0328211	1.48	Solyc01g006970 Solyc02g083190 Solyc08g074600
Molecular Function	rRNA binding	5	GO:0019843	3	101	213	30306	4.23	0.0345224	1.46	Solyc06g076040 Solyc09g015310 Solyc12g015640
Molecular Function	RNA binding	4	GO:0003723	15	1235	213	30306	1.73	0.0356678	1.45	Solyc01g006970 Solyc01g089870 Solyc03g114660 Solyc04g077780 Solyc05g055880 Solyc06g076040 Solyc07g006130 Solyc07g043600 Solyc08g067200 Solyc09g007850 Solyc09g015310 Solyc10g086150 Solyc11g069700 Solyc12g006320 Solyc12g015640
Molecular Function	metal ion transmembrane transporter activity	5	GO:0046873	4	179	213	30306	3.18	0.0379627	1.42	Solyc02g068590 Solyc03g120980 Solyc06g050170 Solyc11g066660
Molecular Function	disulfide oxidoreductase activity	4	GO:0015036	2	44	213	30306	6.47	0.0383429	1.42	Solyc02g079960 Solyc06g083690
Molecular Function	zinc ion binding	6	GO:0008270	4	181	213	30306	3.14	0.0392837	1.41	Solyc04g005080 Solyc06g071000 Solyc06g083360 Solyc12g006470
Molecular Function	molecular transducer activity	1	GO:0060089	5	267	213	30306	2.66	0.0408718	1.39	Solyc02g070890 Solyc02g094610 Solyc04g008110 Solyc04g082510 Solyc09g074520
Molecular Function	intramolecular oxidoreductase activity	3	GO:0016860	2	46	213	30306	6.19	0.0415711	1.38	Solyc02g079960 Solyc12g099440
Molecular Function	DNA-binding transcription factor activity	2	GO:0003700	3	1224	213	30306	0.35	0.0522149	1.28	Solyc04g076220 Solyc07g055920 Solyc08g005170
Molecular Function	hormone binding	2	GO:0042562	2	54	213	30306	5.27	0.0554326	1.26	Solyc09g074520 Solyc09g075440
Molecular Function	transmembrane transporter activity	2	GO:0022857	11	875	213	30306	1.79	0.060035	1.22	Solyc01g081390 Solyc02g068590 Solyc03g078150 Solyc03g096950 Solyc03g118090 Solyc03g120570 Solyc03g120980 Solyc05g008060 Solyc06g050170 Solyc11g066660 Solyc12g042950
Molecular Function	DNA helicase activity	3	GO:0003678	2	57	213	30306	4.99	0.0609932	1.21	Solyc02g083190 Solyc08g074600
Molecular Function	structural molecule activity	1	GO:0005198	6	396	213	30306	2.16	0.0617313	1.21	Solyc02g032490 Solyc03g111230 Solyc06g076040 Solyc09g015310 Solyc11g067100 Solyc12g011450
Molecular Function	ATP hydrolysis activity	7	GO:0016887	8	559	213	30306	2.04	0.0634952	1.2	Solyc01g006970 Solyc02g083190 Solyc03g120980 Solyc08g074600 Solyc09g007440 Solyc10g008740 Solyc11g072820 Solyc12g006320
Molecular Function	protein dimerization activity	3	GO:0046983	5	312	213	30306	2.28	0.0700321	1.15	Solyc03g112060 Solyc05g012020 Solyc06g059760 Solyc06g064500 Solyc09g065810
Molecular Function	enzyme regulator activity	2	GO:0030234	4	221	213	30306	2.58	0.0711277	1.15	Solyc03g098740 Solyc03g112060 Solyc09g007160 Solyc09g011080
Molecular Function	cation transmembrane transporter activity	4	GO:0008324	5	314	213	30306	2.27	0.0715391	1.15	Solyc02g068590 Solyc03g096950 Solyc03g120980 Solyc06g050170 Solyc11g066660
Molecular Function	serine-type peptidase activity	4	GO:0008236	2	63	213	30306	4.52	0.0726489	1.14	Solyc02g086830 Solyc03g006970
Molecular Function	serine hydrolase activity	3	GO:0017171	2	63	213	30306	4.52	0.0726489	1.14	Solyc02g086830 Solyc03g006970
Molecular Function	carbohydrate transmembrane transporter activity	3	GO:0015144	2	63	213	30306	4.52	0.0726489	1.14	Solyc01g081390 Solyc03g096950
Molecular Function	magnesium ion binding	5	GO:0000287	2	64	213	30306	4.45	0.0746565	1.13	Solyc02g094100 Solyc03g119200
Molecular Function	ligase activity	2	GO:0016874	3	139	213	30306	3.07	0.0750338	1.12	Solyc03g117970 Solyc05g056290 Solyc10g008740
Molecular Function	protein-containing complex binding	2	GO:0044877	4	227	213	30306	2.51	0.0767765	1.11	Solyc01g108910 Solyc04g077780 Solyc08g083320 Solyc11g067100
Molecular Function	peptide binding	3	GO:0042277	2	70	213	30306	4.07	0.0870608	1.06	Solyc02g032490 Solyc02g094610
Molecular Function	catalytic activity, acting on DNA	3	GO:0140097	3	163	213	30306	2.62	0.107822	0.97	Solyc02g083190 Solyc03g117970 Solyc08g074600
Molecular Function	potassium ion transmembrane transporter activity	6	GO:0015079	2	81	213	30306	3.51	0.111216	0.95	Solyc02g068590 Solyc06g050170
Molecular Function	molecular function regulator	1	GO:0098772	4	260	213	30306	2.19	0.111634	0.95	Solyc03g098740 Solyc03g112060 Solyc09g007160 Solyc09g011080
Molecular Function	transmembrane receptor protein kinase activity	4	GO:0019199	3	178	213	30306	2.4	0.130671	0.88	Solyc02g070890 Solyc04g008110 Solyc04g082510
Molecular Function	lipase activity	4	GO:0016298	2	93	213	30306	3.06	0.139255	0.86	Solyc01g005410 Solyc07g055160
Molecular Function	oxidoreductase activity, acting on NAD(P)H	3	GO:0016651	2	95	213	30306	3	0.144068	0.84	Solyc02g079960 Solyc06g083690
Molecular Function	calcium ion binding	5	GO:0005509	2	102	213	30306	2.79	0.161172	0.79	Solyc01g103680 Solyc03g118090
Molecular Function	transmembrane signaling receptor activity	3	GO:0004888	3	210	213	30306	2.03	0.184215	0.73	Solyc02g070890 Solyc04g008110 Solyc04g082510
Molecular Function	nucleic acid binding	3	GO:0003676	21	2259	213	30306	1.32	0.188659	0.72	Solyc01g006970 Solyc01g089870 Solyc02g083190 Solyc03g114660 Solyc04g076220 Solyc04g077780 Solyc05g012020 Solyc05g055880 Solyc06g059760 Solyc06g076040 Solyc07g006130 Solyc07g043600 Solyc08g005170 Solyc08g067200 Solyc08g074600 Solyc09g007850 Solyc09g015310 Solyc10g086150 Solyc11g069700 Solyc12g006320 Solyc12g015640
Molecular Function	protein serine/threonine kinase activity	4	GO:0004674	7	590	213	30306	1.69	0.202408	0.69	Solyc02g070890 Solyc04g012160 Solyc04g078870 Solyc04g082510 Solyc06g071800 Solyc11g005030 Solyc11g006000
Molecular Function	organic acid transmembrane transporter activity	3	GO:0005342	2	128	213	30306	2.22	0.227164	0.64	Solyc01g081390 Solyc03g078150
Molecular Function	structural constituent of ribosome	2	GO:0003735	4	327	213	30306	1.74	0.297388	0.53	Solyc03g111230 Solyc06g076040 Solyc09g015310 Solyc11g067100
Molecular Function	sequence-specific double-stranded DNA binding	6	GO:1990837	2	159	213	30306	1.79	0.30763	0.51	Solyc01g006970 Solyc04g076220
Molecular Function	sequence-specific DNA binding	5	GO:0043565	2	653	213	30306	0.44	0.337661	0.47	Solyc01g006970 Solyc04g076220
Molecular Function	mRNA binding	5	GO:0003729	4	376	213	30306	1.51	0.341875	0.47	Solyc01g089870 Solyc04g077780 Solyc09g007850 Solyc10g086150
Molecular Function	endopeptidase activity	4	GO:0004175	2	176	213	30306	1.62	0.351237	0.45	Solyc02g086830 Solyc03g006970
Molecular Function	identical protein binding	3	GO:0042802	5	502	213	30306	1.42	0.408652	0.39	Solyc02g086830 Solyc02g094610 Solyc03g112060 Solyc06g064500 Solyc09g065810
Molecular Function	protein homodimerization activity	4	GO:0042803	3	272	213	30306	1.57	0.444804	0.35	Solyc03g112060 Solyc06g064500 Solyc09g065810
Molecular Function	active transmembrane transporter activity	3	GO:0022804	3	338	213	30306	1.26	0.515744	0.29	Solyc03g096950 Solyc03g120980 Solyc12g042950
Molecular Function	double-stranded DNA binding	5	GO:0003690	2	244	213	30306	1.17	0.690688	0.16	Solyc01g006970 Solyc04g076220
Molecular Function	peptidase activity	3	GO:0008233	2	281	213	30306	1.01	0.72589	0.14	Solyc02g086830 Solyc03g006970
Molecular Function	endonuclease activity	5	GO:0004519	4	493	213	30306	1.15	0.781115	0.11	Solyc01g089870 Solyc03g114660 Solyc07g043600 Solyc08g067200
Molecular Function	nuclease activity	4	GO:0004518	4	563	213	30306	1.01	0.801215	0.1	Solyc01g089870 Solyc03g114660 Solyc07g043600 Solyc08g067200
Molecular Function	DNA binding	4	GO:0003677	8	1107	213	30306	1.03	0.854298	0.07	Solyc01g006970 Solyc02g083190 Solyc04g076220 Solyc05g012020 Solyc06g059760 Solyc08g005170 Solyc08g074600 Solyc12g006320
Molecular Function	enzyme binding	3	GO:0019899	3	470	213	30306	0.91	1	0	Solyc01g006970 Solyc04g008110 Solyc09g007160
Molecular Function	ubiquitin-like protein transferase activity	3	GO:0019787	2	415	213	30306	0.69	1	0	Solyc06g076040 Solyc09g074520
Molecular Function	ubiquitin-protein transferase activity	4	GO:0004842	2	401	213	30306	0.71	1	0	Solyc06g076040 Solyc09g074520
Biological Process	cellular process	1	GO:0009987	179	8647	222	30306	2.83	1.0561e-58	57.98	Solyc00g500071 Solyc01g006540 Solyc01g006970 Solyc01g008710 Solyc01g080410 Solyc01g080940 Solyc01g088090 Solyc01g088570 Solyc01g089870 Solyc01g095620 Solyc01g104950 Solyc01g105030 Solyc01g109790 Solyc02g032490 Solyc02g036350 Solyc02g065240 Solyc02g068590 Solyc02g070890 Solyc02g077670 Solyc02g079960 Solyc02g083190 Solyc02g083700 Solyc02g084990 Solyc02g085670 Solyc02g086830 Solyc02g087110 Solyc02g0…
Biological Process	metabolic process	1	GO:0008152	159	7014	222	30306	3.09	4.09089e-53	52.39	Solyc00g500071 Solyc01g006540 Solyc01g006970 Solyc01g008710 Solyc01g080410 Solyc01g080940 Solyc01g088090 Solyc01g088570 Solyc01g089870 Solyc01g095620 Solyc01g104950 Solyc01g105030 Solyc01g109790 Solyc02g036350 Solyc02g065240 Solyc02g070890 Solyc02g079960 Solyc02g083190 Solyc02g083700 Solyc02g084990 Solyc02g086830 Solyc02g087110 Solyc02g087770 Solyc02g088690 Solyc02g089620 Solyc02g094100 Solyc03g0…
Biological Process	cellular metabolic process	2	GO:0044237	142	6203	222	30306	3.13	4.31327e-45	44.37	Solyc00g500071 Solyc01g006540 Solyc01g006970 Solyc01g008710 Solyc01g080940 Solyc01g088090 Solyc01g088570 Solyc01g089870 Solyc01g095620 Solyc01g104950 Solyc01g105030 Solyc01g109790 Solyc02g036350 Solyc02g065240 Solyc02g070890 Solyc02g083190 Solyc02g083700 Solyc02g084990 Solyc02g086830 Solyc02g087110 Solyc02g088690 Solyc02g089620 Solyc02g094100 Solyc03g031860 Solyc03g058190 Solyc03g083440 Solyc03g0…
Biological Process	organic substance metabolic process	2	GO:0071704	134	6224	222	30306	2.94	2.05001e-38	37.69	Solyc01g006540 Solyc01g006970 Solyc01g008710 Solyc01g080940 Solyc01g088090 Solyc01g088570 Solyc01g089870 Solyc01g095620 Solyc01g104950 Solyc01g109790 Solyc02g036350 Solyc02g065240 Solyc02g070890 Solyc02g083190 Solyc02g083700 Solyc02g084990 Solyc02g086830 Solyc02g087110 Solyc02g087770 Solyc02g088690 Solyc02g089620 Solyc02g094100 Solyc03g006970 Solyc03g031860 Solyc03g058190 Solyc03g083440 Solyc03g0…
Biological Process	response to stimulus	1	GO:0050896	122	5178	222	30306	3.22	1.12062e-37	36.95	Solyc01g005410 Solyc01g080410 Solyc01g080940 Solyc01g090230 Solyc01g095620 Solyc01g104950 Solyc01g105030 Solyc01g108910 Solyc02g065240 Solyc02g070890 Solyc02g079960 Solyc02g082900 Solyc02g083190 Solyc02g084990 Solyc02g085670 Solyc02g086830 Solyc02g087110 Solyc02g089620 Solyc02g091920 Solyc02g094100 Solyc02g094610 Solyc03g034180 Solyc03g058190 Solyc03g082420 Solyc03g083440 Solyc03g096950 Solyc03g0…
Biological Process	primary metabolic process	2	GO:0044238	113	5709	222	30306	2.7	4.07046e-27	26.39	Solyc01g006540 Solyc01g006970 Solyc01g008710 Solyc01g080940 Solyc01g088570 Solyc01g089870 Solyc01g104950 Solyc01g109790 Solyc02g070890 Solyc02g083190 Solyc02g083700 Solyc02g084990 Solyc02g086830 Solyc02g087110 Solyc02g087770 Solyc02g088690 Solyc02g089620 Solyc02g094100 Solyc03g006970 Solyc03g031860 Solyc03g058190 Solyc03g083440 Solyc03g097190 Solyc03g112060 Solyc03g114660 Solyc03g115980 Solyc03g1…
Biological Process	response to stress	2	GO:0006950	81	2981	222	30306	3.71	7.82229e-27	26.11	Solyc01g005410 Solyc01g080410 Solyc01g090230 Solyc01g095620 Solyc01g104950 Solyc01g108910 Solyc02g065240 Solyc02g070890 Solyc02g079960 Solyc02g082900 Solyc02g083190 Solyc02g084990 Solyc02g085670 Solyc02g087110 Solyc02g089620 Solyc02g091920 Solyc03g058190 Solyc03g082420 Solyc03g098740 Solyc03g116390 Solyc03g117970 Solyc03g118090 Solyc03g120980 Solyc04g005080 Solyc04g008110 Solyc04g012160 Solyc04g0…
Biological Process	response to chemical	2	GO:0042221	78	2839	222	30306	3.75	5.0249e-26	25.3	Solyc01g005410 Solyc01g080410 Solyc01g080940 Solyc01g090230 Solyc01g095620 Solyc01g108910 Solyc02g079960 Solyc02g082900 Solyc02g084990 Solyc02g086830 Solyc02g087110 Solyc02g089620 Solyc02g091920 Solyc03g034180 Solyc03g082420 Solyc03g083440 Solyc03g098740 Solyc03g116390 Solyc03g117970 Solyc03g118090 Solyc03g120980 Solyc04g005080 Solyc04g008110 Solyc04g012160 Solyc04g054258 Solyc04g054740 Solyc04g0…
Biological Process	biosynthetic process	2	GO:0009058	65	2412	222	30306	3.68	6.993e-21	20.16	Solyc01g080940 Solyc01g088570 Solyc01g095620 Solyc01g109790 Solyc02g036350 Solyc02g083190 Solyc02g087110 Solyc02g088690 Solyc03g031860 Solyc03g083440 Solyc03g097700 Solyc03g112060 Solyc03g115980 Solyc03g117970 Solyc03g118240 Solyc04g016200 Solyc04g054258 Solyc04g054740 Solyc04g070980 Solyc04g079050 Solyc04g079960 Solyc05g005080 Solyc05g051850 Solyc05g053120 Solyc05g053550 Solyc05g055400 Solyc05g0…
Biological Process	organic substance biosynthetic process	3	GO:1901576	61	2195	222	30306	3.79	3.49804e-20	19.46	Solyc01g080940 Solyc01g088570 Solyc01g095620 Solyc01g109790 Solyc02g036350 Solyc02g083190 Solyc02g087110 Solyc02g088690 Solyc03g031860 Solyc03g083440 Solyc03g112060 Solyc03g115980 Solyc03g117970 Solyc03g118240 Solyc04g016200 Solyc04g054740 Solyc04g070980 Solyc04g079050 Solyc04g079960 Solyc05g005080 Solyc05g051850 Solyc05g053120 Solyc05g053550 Solyc05g055400 Solyc05g056290 Solyc06g006080 Solyc06g0…
Biological Process	small molecule metabolic process	2	GO:0044281	46	1270	222	30306	4.94	1.59563e-19	18.8	Solyc01g006540 Solyc01g080940 Solyc01g088570 Solyc02g065240 Solyc02g083700 Solyc02g087110 Solyc02g087770 Solyc02g088690 Solyc02g089620 Solyc02g094100 Solyc03g083440 Solyc03g112060 Solyc03g115980 Solyc03g119060 Solyc03g120980 Solyc04g050930 Solyc04g054740 Solyc04g071140 Solyc05g051850 Solyc05g055400 Solyc05g056290 Solyc06g006080 Solyc06g071000 Solyc06g071550 Solyc07g006220 Solyc07g053720 Solyc07g0…
Biological Process	cellular biosynthetic process	3	GO:0044249	59	2159	222	30306	3.73	3.83464e-19	18.42	Solyc01g080940 Solyc01g088570 Solyc01g095620 Solyc01g109790 Solyc02g036350 Solyc02g083190 Solyc02g087110 Solyc02g088690 Solyc03g031860 Solyc03g083440 Solyc03g097700 Solyc03g112060 Solyc03g115980 Solyc03g117970 Solyc03g118240 Solyc04g016200 Solyc04g054740 Solyc04g070980 Solyc04g079960 Solyc05g005080 Solyc05g051850 Solyc05g053120 Solyc05g056290 Solyc06g006080 Solyc06g064500 Solyc06g068440 Solyc06g0…
Biological Process	nitrogen compound metabolic process	2	GO:0006807	89	5063	222	30306	2.4	9.10049e-17	16.04	Solyc01g006970 Solyc01g080940 Solyc01g088090 Solyc01g089870 Solyc02g070890 Solyc02g083190 Solyc02g083700 Solyc02g086830 Solyc02g088690 Solyc02g089620 Solyc02g094100 Solyc03g006970 Solyc03g058190 Solyc03g083440 Solyc03g097190 Solyc03g112060 Solyc03g114660 Solyc03g115980 Solyc03g117970 Solyc03g118240 Solyc03g119200 Solyc03g120980 Solyc04g005300 Solyc04g005330 Solyc04g008110 Solyc04g012160 Solyc04g0…
Biological Process	carboxylic acid metabolic process	5	GO:0019752	32	742	222	30306	5.89	7.94651e-16	15.1	Solyc01g006540 Solyc01g088570 Solyc02g065240 Solyc02g087110 Solyc02g088690 Solyc02g089620 Solyc03g083440 Solyc03g112060 Solyc03g119060 Solyc04g050930 Solyc05g055400 Solyc05g056290 Solyc06g071000 Solyc06g071550 Solyc07g006220 Solyc07g053720 Solyc08g006330 Solyc08g014130 Solyc09g075450 Solyc09g082060 Solyc09g091470 Solyc09g092330 Solyc09g092390 Solyc10g006290 Solyc10g007110 Solyc10g012370 Solyc10g0…
Biological Process	organic acid metabolic process	3	GO:0006082	33	808	222	30306	5.58	1.29064e-15	14.89	Solyc01g006540 Solyc01g088570 Solyc02g065240 Solyc02g087110 Solyc02g088690 Solyc02g089620 Solyc03g083440 Solyc03g112060 Solyc03g119060 Solyc03g120980 Solyc04g050930 Solyc05g055400 Solyc05g056290 Solyc06g071000 Solyc06g071550 Solyc07g006220 Solyc07g053720 Solyc08g006330 Solyc08g014130 Solyc09g075450 Solyc09g082060 Solyc09g091470 Solyc09g092330 Solyc09g092390 Solyc10g006290 Solyc10g007110 Solyc10g0…
Biological Process	oxoacid metabolic process	4	GO:0043436	33	808	222	30306	5.58	1.29064e-15	14.89	Solyc01g006540 Solyc01g088570 Solyc02g065240 Solyc02g087110 Solyc02g088690 Solyc02g089620 Solyc03g083440 Solyc03g112060 Solyc03g119060 Solyc03g120980 Solyc04g050930 Solyc05g055400 Solyc05g056290 Solyc06g071000 Solyc06g071550 Solyc07g006220 Solyc07g053720 Solyc08g006330 Solyc08g014130 Solyc09g075450 Solyc09g082060 Solyc09g091470 Solyc09g092330 Solyc09g092390 Solyc10g006290 Solyc10g007110 Solyc10g0…
Biological Process	response to abiotic stimulus	2	GO:0009628	53	2110	222	30306	3.43	1.30969e-15	14.88	Solyc01g005410 Solyc01g080410 Solyc01g095620 Solyc01g105030 Solyc02g089620 Solyc02g091920 Solyc02g094100 Solyc03g058190 Solyc03g082420 Solyc03g098740 Solyc03g114470 Solyc03g116390 Solyc04g005080 Solyc04g008110 Solyc04g012160 Solyc04g050930 Solyc04g051700 Solyc04g054740 Solyc04g082460 Solyc05g005080 Solyc05g008060 Solyc05g008810 Solyc05g051850 Solyc05g056050 Solyc06g034020 Solyc06g059760 Solyc06g0…
Biological Process	response to inorganic substance	3	GO:0010035	35	999	222	30306	4.78	1.59048e-14	13.8	Solyc01g005410 Solyc02g084990 Solyc02g087110 Solyc02g089620 Solyc02g091920 Solyc03g034180 Solyc03g082420 Solyc03g083440 Solyc03g098740 Solyc03g116390 Solyc03g118090 Solyc04g005080 Solyc04g008110 Solyc04g054740 Solyc04g082460 Solyc05g051850 Solyc05g054420 Solyc06g059760 Solyc07g047850 Solyc07g049280 Solyc07g049530 Solyc07g055080 Solyc07g062650 Solyc08g006330 Solyc08g077360 Solyc09g007150 Solyc09g0…
Biological Process	organonitrogen compound metabolic process	3	GO:1901564	66	3422	222	30306	2.63	6.85036e-14	13.16	Solyc01g080940 Solyc01g088090 Solyc02g070890 Solyc02g083190 Solyc02g083700 Solyc02g086830 Solyc02g088690 Solyc02g089620 Solyc02g094100 Solyc03g006970 Solyc03g083440 Solyc03g112060 Solyc03g115980 Solyc03g117970 Solyc03g118240 Solyc03g119200 Solyc03g120980 Solyc04g005330 Solyc04g008110 Solyc04g012160 Solyc04g016200 Solyc04g050930 Solyc04g054740 Solyc04g071140 Solyc04g078870 Solyc04g082510 Solyc05g0…
Biological Process	response to oxidative stress	3	GO:0006979	23	438	222	30306	7.17	2.11279e-13	12.68	Solyc01g080410 Solyc02g079960 Solyc02g087110 Solyc02g089620 Solyc03g082420 Solyc03g098740 Solyc03g117970 Solyc03g118090 Solyc04g054740 Solyc04g082460 Solyc05g051850 Solyc06g034020 Solyc06g059760 Solyc07g049530 Solyc08g006330 Solyc09g075450 Solyc09g090330 Solyc09g092430 Solyc11g006000 Solyc11g065930 Solyc12g006470 Solyc12g009500 Solyc12g021170
Biological Process	carbohydrate metabolic process	3	GO:0005975	24	487	222	30306	6.73	2.42781e-13	12.61	Solyc01g008710 Solyc01g088570 Solyc01g104950 Solyc01g109790 Solyc02g083700 Solyc02g084990 Solyc02g087770 Solyc02g088690 Solyc04g054740 Solyc04g082090 Solyc05g005080 Solyc05g051260 Solyc05g051850 Solyc07g006220 Solyc07g006500 Solyc07g045470 Solyc07g049280 Solyc07g051820 Solyc07g056140 Solyc07g062140 Solyc08g083320 Solyc09g092330 Solyc11g008630 Solyc12g006470
Biological Process	cellular component organization or biogenesis	2	GO:0071840	56	2654	222	30306	2.88	2.69355e-13	12.57	Solyc00g500071 Solyc01g080940 Solyc02g070890 Solyc02g077670 Solyc02g083190 Solyc02g084990 Solyc02g085670 Solyc02g088690 Solyc02g094100 Solyc03g058190 Solyc03g062940 Solyc03g082420 Solyc03g097190 Solyc03g112060 Solyc03g114470 Solyc03g120980 Solyc04g005330 Solyc04g070980 Solyc04g071890 Solyc04g077780 Solyc04g078870 Solyc04g082460 Solyc05g005080 Solyc05g008060 Solyc05g054420 Solyc05g055880 Solyc06g0…
Biological Process	response to external stimulus	2	GO:0009605	40	1447	222	30306	3.77	3.81129e-13	12.42	Solyc01g080940 Solyc01g090230 Solyc01g104950 Solyc01g108910 Solyc02g065240 Solyc02g070890 Solyc02g082900 Solyc02g085670 Solyc02g087110 Solyc02g089620 Solyc03g096950 Solyc03g098740 Solyc03g120980 Solyc04g008110 Solyc04g054740 Solyc04g082510 Solyc05g008060 Solyc05g051850 Solyc06g006080 Solyc06g059760 Solyc06g076040 Solyc07g006220 Solyc07g049530 Solyc07g055080 Solyc07g056540 Solyc07g062650 Solyc08g0…
Biological Process	response to organic substance	3	GO:0010033	47	2026	222	30306	3.17	1.31677e-12	11.88	Solyc01g005410 Solyc01g080940 Solyc01g090230 Solyc02g082900 Solyc02g086830 Solyc02g087110 Solyc03g083440 Solyc03g098740 Solyc03g117970 Solyc03g120980 Solyc04g008110 Solyc04g012160 Solyc04g054258 Solyc04g054740 Solyc04g079050 Solyc04g082460 Solyc05g005080 Solyc05g005490 Solyc05g051850 Solyc06g006080 Solyc06g034020 Solyc06g059760 Solyc06g066030 Solyc06g068670 Solyc07g047850 Solyc07g049280 Solyc07g0…
Biological Process	cellular aromatic compound metabolic process	3	GO:0006725	55	2708	222	30306	2.77	2.14625e-12	11.67	Solyc01g006970 Solyc01g080940 Solyc01g088090 Solyc01g089870 Solyc01g095620 Solyc02g065240 Solyc02g083190 Solyc02g088690 Solyc02g094100 Solyc03g058190 Solyc03g097190 Solyc03g097700 Solyc03g112060 Solyc03g114660 Solyc03g115980 Solyc03g117970 Solyc03g118240 Solyc03g120980 Solyc04g005300 Solyc04g016200 Solyc04g050930 Solyc05g053120 Solyc05g054420 Solyc05g055880 Solyc06g006080 Solyc06g064500 Solyc06g0…
Biological Process	response to other organism	2	GO:0051707	32	1017	222	30306	4.3	4.1396e-12	11.38	Solyc01g090230 Solyc01g104950 Solyc01g108910 Solyc02g065240 Solyc02g070890 Solyc02g082900 Solyc02g087110 Solyc02g089620 Solyc03g096950 Solyc03g098740 Solyc03g120980 Solyc04g008110 Solyc04g054740 Solyc04g082510 Solyc05g051850 Solyc06g059760 Solyc06g076040 Solyc07g006220 Solyc07g049530 Solyc07g055080 Solyc07g056540 Solyc07g062650 Solyc08g067200 Solyc08g075940 Solyc08g077360 Solyc08g079080 Solyc09g0…
Biological Process	response to external biotic stimulus	3	GO:0043207	32	1022	222	30306	4.27	4.70524e-12	11.33	Solyc01g090230 Solyc01g104950 Solyc01g108910 Solyc02g065240 Solyc02g070890 Solyc02g082900 Solyc02g087110 Solyc02g089620 Solyc03g096950 Solyc03g098740 Solyc03g120980 Solyc04g008110 Solyc04g054740 Solyc04g082510 Solyc05g051850 Solyc06g059760 Solyc06g076040 Solyc07g006220 Solyc07g049530 Solyc07g055080 Solyc07g056540 Solyc07g062650 Solyc08g067200 Solyc08g075940 Solyc08g077360 Solyc08g079080 Solyc09g0…
Biological Process	response to biotic stimulus	2	GO:0009607	32	1025	222	30306	4.26	5.07914e-12	11.29	Solyc01g090230 Solyc01g104950 Solyc01g108910 Solyc02g065240 Solyc02g070890 Solyc02g082900 Solyc02g087110 Solyc02g089620 Solyc03g096950 Solyc03g098740 Solyc03g120980 Solyc04g008110 Solyc04g054740 Solyc04g082510 Solyc05g051850 Solyc06g059760 Solyc06g076040 Solyc07g006220 Solyc07g049530 Solyc07g055080 Solyc07g056540 Solyc07g062650 Solyc08g067200 Solyc08g075940 Solyc08g077360 Solyc08g079080 Solyc09g0…
Biological Process	defense response	3	GO:0006952	30	904	222	30306	4.53	5.59063e-12	11.25	Solyc01g090230 Solyc01g104950 Solyc01g108910 Solyc02g065240 Solyc02g070890 Solyc02g087110 Solyc02g089620 Solyc03g098740 Solyc03g120980 Solyc04g008110 Solyc04g054740 Solyc04g082510 Solyc05g051850 Solyc06g076040 Solyc07g006220 Solyc07g055080 Solyc07g056540 Solyc07g062650 Solyc08g067200 Solyc08g075940 Solyc08g077360 Solyc09g007850 Solyc09g011080 Solyc09g015830 Solyc09g059430 Solyc09g065810 Solyc09g0…
Biological Process	defense response to other organism	3	GO:0098542	27	737	222	30306	5	7.55412e-12	11.12	Solyc01g090230 Solyc01g104950 Solyc01g108910 Solyc02g065240 Solyc02g070890 Solyc02g087110 Solyc02g089620 Solyc03g098740 Solyc03g120980 Solyc04g008110 Solyc04g054740 Solyc04g082510 Solyc05g051850 Solyc06g076040 Solyc07g006220 Solyc07g055080 Solyc07g056540 Solyc07g062650 Solyc08g067200 Solyc08g075940 Solyc08g077360 Solyc09g011080 Solyc09g015830 Solyc09g059430 Solyc09g090330 Solyc09g092330 Solyc10g0…
Biological Process	cellular component organization	3	GO:0016043	50	2390	222	30306	2.86	9.70507e-12	11.01	Solyc00g500071 Solyc01g080940 Solyc02g070890 Solyc02g077670 Solyc02g083190 Solyc02g084990 Solyc02g085670 Solyc02g088690 Solyc02g094100 Solyc03g062940 Solyc03g082420 Solyc03g097190 Solyc03g112060 Solyc03g114470 Solyc03g120980 Solyc04g005330 Solyc04g070980 Solyc04g071890 Solyc04g077780 Solyc04g078870 Solyc04g082460 Solyc05g005080 Solyc05g008060 Solyc05g054420 Solyc06g075010 Solyc06g083690 Solyc07g0…
Biological Process	small molecule biosynthetic process	3	GO:0044283	23	537	222	30306	5.85	1.36158e-11	10.87	Solyc01g088570 Solyc02g087110 Solyc02g088690 Solyc03g083440 Solyc03g112060 Solyc03g115980 Solyc04g054740 Solyc05g051850 Solyc05g056290 Solyc06g006080 Solyc06g071550 Solyc07g006220 Solyc07g064160 Solyc08g014130 Solyc09g082060 Solyc09g091470 Solyc09g092330 Solyc10g006290 Solyc10g007110 Solyc10g012370 Solyc10g080840 Solyc10g080900 Solyc12g044940
Biological Process	multicellular organismal process	1	GO:0032501	52	2581	222	30306	2.75	1.36681e-11	10.86	Solyc01g006970 Solyc01g104400 Solyc01g108910 Solyc02g032490 Solyc02g084990 Solyc02g085670 Solyc02g087110 Solyc02g094100 Solyc03g096950 Solyc03g114470 Solyc03g119060 Solyc04g008110 Solyc04g012160 Solyc04g016200 Solyc04g051700 Solyc04g054740 Solyc04g070980 Solyc04g078870 Solyc04g079960 Solyc05g005080 Solyc05g008060 Solyc05g012020 Solyc05g051850 Solyc05g053120 Solyc06g059760 Solyc06g072250 Solyc06g0…
Biological Process	defense response to bacterium	4	GO:0042742	20	394	222	30306	6.93	1.54469e-11	10.81	Solyc01g090230 Solyc02g070890 Solyc02g087110 Solyc02g089620 Solyc03g098740 Solyc03g120980 Solyc04g008110 Solyc04g054740 Solyc04g082510 Solyc05g051850 Solyc06g076040 Solyc07g006220 Solyc07g055080 Solyc07g056540 Solyc07g062650 Solyc09g011080 Solyc09g059430 Solyc09g090330 Solyc09g092330 Solyc10g007600
Biological Process	response to bacterium	3	GO:0009617	22	490	222	30306	6.13	1.56444e-11	10.81	Solyc01g090230 Solyc02g070890 Solyc02g087110 Solyc02g089620 Solyc03g098740 Solyc03g120980 Solyc04g008110 Solyc04g054740 Solyc04g082510 Solyc05g051850 Solyc06g059760 Solyc06g076040 Solyc07g006220 Solyc07g055080 Solyc07g056540 Solyc07g062650 Solyc08g079080 Solyc09g011080 Solyc09g059430 Solyc09g090330 Solyc09g092330 Solyc10g007600
Biological Process	response to endogenous stimulus	2	GO:0009719	39	1623	222	30306	3.28	5.3804e-11	10.27	Solyc01g005410 Solyc01g080940 Solyc01g090230 Solyc02g082900 Solyc02g086830 Solyc02g087110 Solyc03g083440 Solyc03g098740 Solyc03g117970 Solyc03g120980 Solyc04g008110 Solyc04g012160 Solyc04g054258 Solyc04g054740 Solyc04g079050 Solyc04g082460 Solyc05g005080 Solyc05g051850 Solyc06g034020 Solyc06g059760 Solyc06g066030 Solyc06g068670 Solyc07g047850 Solyc07g049280 Solyc07g049530 Solyc07g056540 Solyc08g0…
Biological Process	response to toxic substance	3	GO:0009636	18	331	222	30306	7.42	5.4437e-11	10.26	Solyc01g095620 Solyc02g079960 Solyc02g084990 Solyc02g087110 Solyc03g082420 Solyc03g098740 Solyc04g054740 Solyc04g071890 Solyc04g082460 Solyc05g051850 Solyc06g059760 Solyc06g083690 Solyc07g056510 Solyc08g006330 Solyc09g092430 Solyc10g012370 Solyc12g011310 Solyc12g011450
Biological Process	organic cyclic compound metabolic process	3	GO:1901360	53	2767	222	30306	2.61	5.44801e-11	10.26	Solyc01g006970 Solyc01g080940 Solyc01g088090 Solyc01g089870 Solyc01g095620 Solyc02g065240 Solyc02g083190 Solyc02g088690 Solyc02g089620 Solyc02g094100 Solyc03g058190 Solyc03g097190 Solyc03g112060 Solyc03g114660 Solyc03g115980 Solyc03g117970 Solyc03g118240 Solyc03g120980 Solyc04g005300 Solyc04g050930 Solyc04g070980 Solyc05g054420 Solyc05g055880 Solyc06g006080 Solyc06g068440 Solyc06g071000 Solyc06g0…
Biological Process	response to hormone	3	GO:0009725	38	1580	222	30306	3.28	9.63727e-11	10.02	Solyc01g005410 Solyc01g080940 Solyc01g090230 Solyc02g082900 Solyc02g086830 Solyc02g087110 Solyc03g083440 Solyc03g098740 Solyc03g117970 Solyc03g120980 Solyc04g008110 Solyc04g012160 Solyc04g054258 Solyc04g054740 Solyc04g079050 Solyc04g082460 Solyc05g005080 Solyc05g051850 Solyc06g034020 Solyc06g059760 Solyc06g066030 Solyc06g068670 Solyc07g047850 Solyc07g049280 Solyc07g049530 Solyc07g056540 Solyc08g0…
Biological Process	monocarboxylic acid metabolic process	6	GO:0032787	18	382	222	30306	6.43	5.51469e-10	9.26	Solyc01g006540 Solyc01g088570 Solyc02g065240 Solyc02g087110 Solyc03g119060 Solyc04g050930 Solyc05g055400 Solyc05g056290 Solyc07g006220 Solyc08g006330 Solyc09g091470 Solyc09g092330 Solyc10g080840 Solyc10g080900 Solyc12g006470 Solyc12g021170 Solyc12g044940 Solyc12g099440
Biological Process	system development	3	GO:0048731	40	1859	222	30306	2.94	7.66508e-10	9.12	Solyc01g104400 Solyc01g108910 Solyc02g032490 Solyc02g084990 Solyc02g085670 Solyc03g114470 Solyc03g119060 Solyc04g008110 Solyc04g016200 Solyc04g054740 Solyc04g078870 Solyc04g079960 Solyc05g005080 Solyc05g008060 Solyc05g012020 Solyc05g051850 Solyc05g053120 Solyc06g059760 Solyc06g072250 Solyc06g075010 Solyc07g042620 Solyc07g049280 Solyc07g051820 Solyc07g055920 Solyc07g056140 Solyc07g062140 Solyc08g0…
Biological Process	multicellular organism development	2	GO:0007275	46	2361	222	30306	2.66	8.05678e-10	9.09	Solyc01g104400 Solyc01g108910 Solyc02g032490 Solyc02g084990 Solyc02g085670 Solyc03g096950 Solyc03g114470 Solyc03g119060 Solyc04g008110 Solyc04g012160 Solyc04g016200 Solyc04g051700 Solyc04g054740 Solyc04g070980 Solyc04g078870 Solyc04g079960 Solyc05g005080 Solyc05g008060 Solyc05g012020 Solyc05g051850 Solyc05g053120 Solyc06g059760 Solyc06g072250 Solyc06g075010 Solyc07g042620 Solyc07g049280 Solyc07g0…
Biological Process	developmental process	1	GO:0032502	52	2886	222	30306	2.46	9.76952e-10	9.01	Solyc01g104400 Solyc01g108910 Solyc02g032490 Solyc02g084990 Solyc02g085670 Solyc02g094100 Solyc03g083440 Solyc03g096950 Solyc03g114470 Solyc03g119060 Solyc04g008110 Solyc04g012160 Solyc04g016200 Solyc04g051700 Solyc04g054740 Solyc04g070980 Solyc04g078870 Solyc04g079960 Solyc05g005080 Solyc05g008060 Solyc05g012020 Solyc05g051850 Solyc05g053120 Solyc06g059760 Solyc06g072250 Solyc06g075010 Solyc07g0…
Biological Process	anatomical structure development	2	GO:0048856	50	2731	222	30306	2.5	1.04258e-09	8.98	Solyc01g104400 Solyc01g108910 Solyc02g032490 Solyc02g084990 Solyc02g085670 Solyc03g096950 Solyc03g114470 Solyc03g119060 Solyc04g008110 Solyc04g012160 Solyc04g016200 Solyc04g051700 Solyc04g054740 Solyc04g070980 Solyc04g078870 Solyc04g079960 Solyc05g005080 Solyc05g008060 Solyc05g012020 Solyc05g051850 Solyc05g053120 Solyc06g059760 Solyc06g072250 Solyc06g075010 Solyc07g042620 Solyc07g049280 Solyc07g0…
Biological Process	cellular response to stimulus	2	GO:0051716	47	2471	222	30306	2.6	1.10373e-09	8.96	Solyc01g080410 Solyc01g080940 Solyc01g095620 Solyc02g070890 Solyc02g079960 Solyc02g083190 Solyc02g085670 Solyc02g087110 Solyc02g094100 Solyc02g094610 Solyc03g117970 Solyc03g118090 Solyc03g120980 Solyc04g008110 Solyc04g012160 Solyc04g054740 Solyc04g071890 Solyc04g078870 Solyc04g079050 Solyc04g082460 Solyc04g082510 Solyc05g051850 Solyc06g034020 Solyc06g059760 Solyc06g066030 Solyc06g071800 Solyc06g0…
Biological Process	alpha-amino acid metabolic process	4	GO:1901605	13	184	222	30306	9.64	1.17784e-09	8.93	Solyc02g089620 Solyc03g083440 Solyc03g112060 Solyc06g071000 Solyc06g071550 Solyc07g053720 Solyc08g014130 Solyc09g082060 Solyc09g092390 Solyc10g007110 Solyc10g012370 Solyc12g006470 Solyc12g021170
Biological Process	heterocycle metabolic process	3	GO:0046483	48	2570	222	30306	2.55	1.28014e-09	8.89	Solyc01g006970 Solyc01g080940 Solyc01g088090 Solyc01g089870 Solyc02g083190 Solyc02g088690 Solyc02g089620 Solyc02g094100 Solyc03g058190 Solyc03g097190 Solyc03g112060 Solyc03g114660 Solyc03g115980 Solyc03g117970 Solyc03g118240 Solyc03g120980 Solyc04g005300 Solyc04g016200 Solyc04g050930 Solyc05g053120 Solyc05g054420 Solyc05g055880 Solyc06g006080 Solyc06g071000 Solyc06g071550 Solyc06g072250 Solyc07g0…
Biological Process	cellular amino acid metabolic process	3	GO:0006520	15	265	222	30306	7.73	1.32599e-09	8.88	Solyc02g089620 Solyc03g083440 Solyc03g112060 Solyc06g071000 Solyc06g071550 Solyc07g053720 Solyc08g006330 Solyc08g014130 Solyc09g082060 Solyc09g092390 Solyc10g006290 Solyc10g007110 Solyc10g012370 Solyc12g006470 Solyc12g021170
Biological Process	fatty acid metabolic process	4	GO:0006631	13	191	222	30306	9.29	1.85964e-09	8.73	Solyc01g006540 Solyc01g088570 Solyc02g087110 Solyc03g119060 Solyc04g050930 Solyc05g055400 Solyc05g056290 Solyc09g091470 Solyc10g080840 Solyc10g080900 Solyc12g021170 Solyc12g044940 Solyc12g099440
Biological Process	carbohydrate biosynthetic process	4	GO:0016051	14	232	222	30306	8.24	2.09432e-09	8.68	Solyc01g088570 Solyc01g109790 Solyc04g054740 Solyc05g005080 Solyc05g051850 Solyc07g006220 Solyc07g006500 Solyc07g045470 Solyc07g051820 Solyc07g056140 Solyc07g062140 Solyc08g083320 Solyc09g092330 Solyc11g008630
Biological Process	response to oxygen-containing compound	3	GO:1901700	36	1633	222	30306	3.01	3.28503e-09	8.48	Solyc01g005410 Solyc01g080940 Solyc01g090230 Solyc02g082900 Solyc02g087110 Solyc02g089620 Solyc02g091920 Solyc03g082420 Solyc03g098740 Solyc03g116390 Solyc03g117970 Solyc03g120980 Solyc04g008110 Solyc04g012160 Solyc04g054740 Solyc04g079050 Solyc04g082460 Solyc05g005490 Solyc05g051850 Solyc06g059760 Solyc06g068670 Solyc07g047850 Solyc07g049530 Solyc07g062140 Solyc08g006330 Solyc08g079080 Solyc09g0…
Biological Process	cellular lipid metabolic process	3	GO:0044255	22	668	222	30306	4.5	5.20511e-09	8.28	Solyc01g006540 Solyc01g088570 Solyc02g087110 Solyc03g031860 Solyc03g115980 Solyc03g119060 Solyc04g050930 Solyc04g054740 Solyc04g070980 Solyc04g079960 Solyc05g008810 Solyc05g051850 Solyc05g055400 Solyc05g056290 Solyc07g054830 Solyc09g091470 Solyc10g080840 Solyc10g080900 Solyc12g021170 Solyc12g044940 Solyc12g098710 Solyc12g099440
Biological Process	carboxylic acid biosynthetic process	5	GO:0046394	17	392	222	30306	5.92	5.84522e-09	8.23	Solyc01g088570 Solyc02g087110 Solyc02g088690 Solyc03g083440 Solyc03g112060 Solyc05g056290 Solyc06g071550 Solyc07g006220 Solyc08g014130 Solyc09g082060 Solyc09g091470 Solyc09g092330 Solyc10g006290 Solyc10g012370 Solyc10g080840 Solyc10g080900 Solyc12g044940
Biological Process	organic acid biosynthetic process	4	GO:0016053	17	392	222	30306	5.92	5.84522e-09	8.23	Solyc01g088570 Solyc02g087110 Solyc02g088690 Solyc03g083440 Solyc03g112060 Solyc05g056290 Solyc06g071550 Solyc07g006220 Solyc08g014130 Solyc09g082060 Solyc09g091470 Solyc09g092330 Solyc10g006290 Solyc10g012370 Solyc10g080840 Solyc10g080900 Solyc12g044940
Biological Process	lipid metabolic process	3	GO:0006629	23	741	222	30306	4.24	6.95062e-09	8.16	Solyc01g006540 Solyc01g088570 Solyc02g087110 Solyc03g031860 Solyc03g115980 Solyc03g119060 Solyc04g050930 Solyc04g054740 Solyc04g070980 Solyc04g079960 Solyc05g008810 Solyc05g051850 Solyc05g055400 Solyc05g056290 Solyc06g074090 Solyc07g054830 Solyc09g091470 Solyc10g080840 Solyc10g080900 Solyc12g021170 Solyc12g044940 Solyc12g098710 Solyc12g099440
Biological Process	cellular nitrogen compound metabolic process	3	GO:0034641	49	2834	222	30306	2.36	1.0681e-08	7.97	Solyc01g006970 Solyc01g080940 Solyc01g088090 Solyc01g089870 Solyc02g083190 Solyc02g088690 Solyc02g094100 Solyc03g058190 Solyc03g097190 Solyc03g112060 Solyc03g114660 Solyc03g115980 Solyc03g117970 Solyc03g118240 Solyc03g119200 Solyc03g120980 Solyc04g005300 Solyc04g071140 Solyc05g054420 Solyc05g055880 Solyc06g006080 Solyc06g064500 Solyc06g071550 Solyc06g072250 Solyc07g006130 Solyc07g043600 Solyc07g0…
Biological Process	biological regulation	1	GO:0065007	74	5313	222	30306	1.9	1.25366e-08	7.9	Solyc01g006970 Solyc01g080940 Solyc01g090230 Solyc02g036350 Solyc02g065240 Solyc02g070890 Solyc02g079960 Solyc02g085670 Solyc02g087110 Solyc02g094100 Solyc02g094610 Solyc03g058190 Solyc03g082420 Solyc03g096950 Solyc03g098740 Solyc03g112060 Solyc03g114470 Solyc03g116390 Solyc03g118090 Solyc03g120980 Solyc04g005300 Solyc04g005330 Solyc04g008110 Solyc04g012160 Solyc04g016200 Solyc04g051700 Solyc04g0…
Biological Process	response to cytokinin	4	GO:0009735	13	227	222	30306	7.82	1.49026e-08	7.83	Solyc02g086830 Solyc03g083440 Solyc04g008110 Solyc04g079050 Solyc05g005080 Solyc06g034020 Solyc06g068670 Solyc07g049280 Solyc07g049530 Solyc07g056540 Solyc09g082860 Solyc10g007600 Solyc10g008740
Biological Process	cellular carbohydrate metabolic process	3	GO:0044262	15	318	222	30306	6.44	1.55554e-08	7.81	Solyc01g008710 Solyc01g109790 Solyc02g084990 Solyc04g054740 Solyc04g082090 Solyc05g005080 Solyc05g051850 Solyc07g006500 Solyc07g049280 Solyc07g051820 Solyc07g056140 Solyc07g062140 Solyc08g083320 Solyc11g008630 Solyc12g006470
Biological Process	response to metal ion	4	GO:0010038	18	490	222	30306	5.01	2.66521e-08	7.57	Solyc02g084990 Solyc03g034180 Solyc03g083440 Solyc03g118090 Solyc04g005080 Solyc05g054420 Solyc06g059760 Solyc07g049280 Solyc07g049530 Solyc07g055080 Solyc07g062650 Solyc08g077360 Solyc09g007150 Solyc09g082060 Solyc09g082860 Solyc09g092430 Solyc10g006290 Solyc12g006470
Biological Process	macromolecule metabolic process	3	GO:0043170	65	4504	222	30306	1.97	3.61993e-08	7.44	Solyc01g006970 Solyc01g008710 Solyc01g089870 Solyc01g104950 Solyc01g109790 Solyc02g070890 Solyc02g083190 Solyc02g083700 Solyc02g084990 Solyc02g086830 Solyc02g088690 Solyc03g006970 Solyc03g058190 Solyc03g097190 Solyc03g114660 Solyc03g117970 Solyc04g005300 Solyc04g005330 Solyc04g008110 Solyc04g012160 Solyc04g016200 Solyc04g078870 Solyc04g082090 Solyc04g082510 Solyc05g005080 Solyc05g051260 Solyc05g0…
Biological Process	response to temperature stimulus	3	GO:0009266	20	628	222	30306	4.35	4.63548e-08	7.33	Solyc01g080410 Solyc03g058190 Solyc03g082420 Solyc03g116390 Solyc04g050930 Solyc04g054740 Solyc04g082460 Solyc05g051850 Solyc05g056050 Solyc06g068440 Solyc06g068670 Solyc07g047850 Solyc07g062650 Solyc08g005170 Solyc09g007850 Solyc09g011080 Solyc09g075450 Solyc10g086150 Solyc11g020330 Solyc12g006320
Biological Process	sulfur compound metabolic process	3	GO:0006790	13	257	222	30306	6.91	6.43392e-08	7.19	Solyc03g112060 Solyc03g120980 Solyc06g006080 Solyc06g083690 Solyc07g056510 Solyc07g064160 Solyc09g007150 Solyc09g082060 Solyc09g082860 Solyc09g092390 Solyc09g092430 Solyc10g012370 Solyc12g011310
Biological Process	response to cadmium ion	5	GO:0046686	14	306	222	30306	6.25	6.92473e-08	7.16	Solyc02g084990 Solyc03g034180 Solyc03g083440 Solyc04g005080 Solyc05g054420 Solyc07g049280 Solyc07g062650 Solyc08g077360 Solyc09g007150 Solyc09g082060 Solyc09g082860 Solyc09g092430 Solyc10g006290 Solyc12g006470
Biological Process	cellular response to chemical stimulus	3	GO:0070887	27	1126	222	30306	3.27	7.03806e-08	7.15	Solyc01g080410 Solyc01g080940 Solyc01g095620 Solyc02g079960 Solyc02g087110 Solyc03g118090 Solyc03g120980 Solyc04g008110 Solyc04g012160 Solyc04g071890 Solyc04g079050 Solyc04g082460 Solyc06g034020 Solyc06g066030 Solyc06g083690 Solyc07g047850 Solyc07g049530 Solyc07g062140 Solyc08g006330 Solyc08g059800 Solyc08g067200 Solyc08g075940 Solyc08g079080 Solyc09g065810 Solyc09g074520 Solyc09g092430 Solyc12g0…
Biological Process	response to radiation	3	GO:0009314	22	801	222	30306	3.75	1.27723e-07	6.89	Solyc01g105030 Solyc02g094100 Solyc03g082420 Solyc03g114470 Solyc04g051700 Solyc04g054740 Solyc04g082460 Solyc05g008060 Solyc05g008810 Solyc05g051850 Solyc05g056050 Solyc06g034020 Solyc06g068670 Solyc07g047850 Solyc07g055160 Solyc07g056140 Solyc07g150147 Solyc09g011080 Solyc10g007690 Solyc11g066660 Solyc12g011450 Solyc12g021170
Biological Process	response to fungus	3	GO:0009620	15	374	222	30306	5.48	1.30083e-07	6.89	Solyc01g108910 Solyc02g065240 Solyc02g082900 Solyc02g087110 Solyc03g098740 Solyc03g120980 Solyc04g054740 Solyc05g051850 Solyc06g059760 Solyc07g006220 Solyc07g049530 Solyc08g075940 Solyc08g077360 Solyc09g015830 Solyc09g092330
Biological Process	response to light stimulus	4	GO:0009416	21	754	222	30306	3.8	1.99233e-07	6.7	Solyc01g105030 Solyc03g082420 Solyc03g114470 Solyc04g051700 Solyc04g054740 Solyc04g082460 Solyc05g008060 Solyc05g008810 Solyc05g051850 Solyc05g056050 Solyc06g034020 Solyc06g068670 Solyc07g047850 Solyc07g055160 Solyc07g056140 Solyc07g150147 Solyc09g011080 Solyc10g007690 Solyc11g066660 Solyc12g011450 Solyc12g021170
Biological Process	cellular macromolecule metabolic process	3	GO:0044260	51	3298	222	30306	2.11	2.03091e-07	6.69	Solyc01g008710 Solyc01g104950 Solyc01g109790 Solyc02g070890 Solyc02g083190 Solyc02g083700 Solyc02g084990 Solyc02g086830 Solyc03g097190 Solyc03g117970 Solyc04g005330 Solyc04g008110 Solyc04g012160 Solyc04g016200 Solyc04g078870 Solyc04g082090 Solyc04g082510 Solyc05g005080 Solyc05g051260 Solyc05g053120 Solyc05g054420 Solyc06g034020 Solyc06g071800 Solyc06g072250 Solyc06g076040 Solyc07g006130 Solyc07g0…
Biological Process	catabolic process	2	GO:0009056	27	1210	222	30306	3.05	2.93637e-07	6.53	Solyc01g008710 Solyc01g088090 Solyc01g095620 Solyc01g104950 Solyc02g065240 Solyc02g084990 Solyc02g086830 Solyc02g087110 Solyc02g087770 Solyc02g089620 Solyc03g120980 Solyc04g079190 Solyc04g082090 Solyc04g082460 Solyc05g051260 Solyc06g071000 Solyc07g053720 Solyc07g056510 Solyc09g091470 Solyc10g007110 Solyc10g012370 Solyc11g065930 Solyc12g006470 Solyc12g011310 Solyc12g019860 Solyc12g021170 Solyc12g0…
Biological Process	polysaccharide metabolic process	4	GO:0005976	12	247	222	30306	6.63	3.21535e-07	6.49	Solyc01g008710 Solyc01g104950 Solyc01g109790 Solyc02g084990 Solyc02g088690 Solyc04g082090 Solyc05g005080 Solyc05g051260 Solyc07g051820 Solyc07g056140 Solyc08g083320 Solyc11g008630
Biological Process	organonitrogen compound biosynthetic process	4	GO:1901566	24	992	222	30306	3.3	3.37994e-07	6.47	Solyc01g080940 Solyc02g088690 Solyc03g083440 Solyc03g112060 Solyc03g115980 Solyc03g118240 Solyc04g016200 Solyc04g054740 Solyc05g051850 Solyc05g053120 Solyc06g006080 Solyc06g064500 Solyc06g071550 Solyc07g006130 Solyc07g045470 Solyc07g064160 Solyc08g014130 Solyc09g082060 Solyc10g006290 Solyc10g008740 Solyc10g012370 Solyc11g069700 Solyc12g009930 Solyc12g009940
Biological Process	phosphorus metabolic process	3	GO:0006793	30	1461	222	30306	2.8	3.56837e-07	6.45	Solyc01g088570 Solyc02g070890 Solyc02g088690 Solyc02g094100 Solyc03g112060 Solyc03g115980 Solyc04g008110 Solyc04g012160 Solyc04g054740 Solyc04g078870 Solyc04g082510 Solyc05g008800 Solyc05g008810 Solyc05g051850 Solyc06g071800 Solyc07g006500 Solyc07g007670 Solyc07g049280 Solyc07g054830 Solyc07g062140 Solyc08g077270 Solyc09g015830 Solyc09g059430 Solyc09g075440 Solyc09g082860 Solyc11g005030 Solyc11g0…
Biological Process	photosynthesis, light reaction	4	GO:0019684	8	94	222	30306	11.62	4.73625e-07	6.32	Solyc00g500071 Solyc01g105030 Solyc02g086830 Solyc05g056050 Solyc07g047850 Solyc10g007690 Solyc10g039270 Solyc12g011450
Biological Process	cellular carbohydrate biosynthetic process	4	GO:0034637	10	168	222	30306	8.13	4.98089e-07	6.3	Solyc01g109790 Solyc04g054740 Solyc05g005080 Solyc05g051850 Solyc07g006500 Solyc07g051820 Solyc07g056140 Solyc07g062140 Solyc08g083320 Solyc11g008630
Biological Process	post-embryonic development	2	GO:0009791	29	1410	222	30306	2.81	5.5201e-07	6.26	Solyc01g104400 Solyc01g108910 Solyc02g032490 Solyc02g084990 Solyc02g085670 Solyc03g096950 Solyc03g114470 Solyc04g012160 Solyc04g016200 Solyc04g051700 Solyc04g054740 Solyc04g078870 Solyc04g079960 Solyc05g008060 Solyc05g012020 Solyc05g051850 Solyc05g053120 Solyc06g059760 Solyc06g072250 Solyc06g075010 Solyc07g049280 Solyc07g055920 Solyc07g056140 Solyc07g062140 Solyc09g015830 Solyc09g074520 Solyc10g0…
Biological Process	photosynthesis, light harvesting	4	GO:0009765	6	42	222	30306	19.5	6.07752e-07	6.22	Solyc01g105030 Solyc02g086830 Solyc05g056050 Solyc07g047850 Solyc10g007690 Solyc12g011450
Biological Process	root development	4	GO:0048364	16	491	222	30306	4.45	7.96839e-07	6.1	Solyc04g008110 Solyc04g016200 Solyc05g008060 Solyc05g053120 Solyc06g072250 Solyc07g051820 Solyc08g008250 Solyc08g079080 Solyc09g015830 Solyc09g074520 Solyc10g012370 Solyc12g006470 Solyc12g009930 Solyc12g009940 Solyc12g015640 Solyc12g096020
Biological Process	organic acid catabolic process	4	GO:0016054	9	137	222	30306	8.97	8.21758e-07	6.09	Solyc02g087110 Solyc02g089620 Solyc06g071000 Solyc07g053720 Solyc09g091470 Solyc10g007110 Solyc12g006470 Solyc12g021170 Solyc12g099440
Biological Process	carboxylic acid catabolic process	5	GO:0046395	9	137	222	30306	8.97	8.21758e-07	6.09	Solyc02g087110 Solyc02g089620 Solyc06g071000 Solyc07g053720 Solyc09g091470 Solyc10g007110 Solyc12g006470 Solyc12g021170 Solyc12g099440
Biological Process	root system development	4	GO:0022622	16	493	222	30306	4.43	8.40366e-07	6.08	Solyc04g008110 Solyc04g016200 Solyc05g008060 Solyc05g053120 Solyc06g072250 Solyc07g051820 Solyc08g008250 Solyc08g079080 Solyc09g015830 Solyc09g074520 Solyc10g012370 Solyc12g006470 Solyc12g009930 Solyc12g009940 Solyc12g015640 Solyc12g096020
Biological Process	plant organ development	3	GO:0099402	23	980	222	30306	3.2	1.01329e-06	5.99	Solyc01g104400 Solyc03g119060 Solyc04g008110 Solyc04g016200 Solyc05g008060 Solyc05g012020 Solyc05g053120 Solyc06g059760 Solyc06g072250 Solyc07g051820 Solyc07g055920 Solyc08g008250 Solyc08g079080 Solyc09g011080 Solyc09g015830 Solyc09g074520 Solyc10g012370 Solyc10g080210 Solyc12g006470 Solyc12g009930 Solyc12g009940 Solyc12g015640 Solyc12g096020
Biological Process	photosynthesis	3	GO:0015979	9	142	222	30306	8.65	1.11002e-06	5.95	Solyc00g500071 Solyc01g105030 Solyc02g086830 Solyc05g056050 Solyc07g047850 Solyc07g049280 Solyc10g007690 Solyc10g039270 Solyc12g011450
Biological Process	regulation of biological quality	2	GO:0065008	27	1299	222	30306	2.84	1.15272e-06	5.94	Solyc01g006970 Solyc02g036350 Solyc02g065240 Solyc02g079960 Solyc02g085670 Solyc02g087110 Solyc03g058190 Solyc03g116390 Solyc04g005300 Solyc04g008110 Solyc04g016200 Solyc05g008060 Solyc05g053120 Solyc06g074090 Solyc07g007670 Solyc07g047850 Solyc07g049530 Solyc07g054830 Solyc08g006330 Solyc09g007850 Solyc09g015310 Solyc09g091470 Solyc10g086150 Solyc11g066660 Solyc12g006470 Solyc12g009930 Solyc12g0…
Biological Process	organelle organization	4	GO:0006996	30	1550	222	30306	2.64	1.21409e-06	5.92	Solyc02g077670 Solyc02g083190 Solyc02g085670 Solyc02g094100 Solyc03g062940 Solyc03g082420 Solyc03g097190 Solyc03g114470 Solyc04g005330 Solyc04g070980 Solyc04g077780 Solyc05g005080 Solyc05g054420 Solyc06g075010 Solyc07g042620 Solyc08g074600 Solyc08g077360 Solyc08g083380 Solyc09g090330 Solyc09g091470 Solyc09g092430 Solyc10g047300 Solyc10g081650 Solyc11g005030 Solyc11g066110 Solyc11g066660 Solyc11g0…
Biological Process	response to acid chemical	3	GO:0001101	26	1228	222	30306	2.89	1.31841e-06	5.88	Solyc01g005410 Solyc01g090230 Solyc02g082900 Solyc02g087110 Solyc02g089620 Solyc02g091920 Solyc03g098740 Solyc03g116390 Solyc03g117970 Solyc03g120980 Solyc04g008110 Solyc04g012160 Solyc04g079050 Solyc04g082460 Solyc07g047850 Solyc07g049530 Solyc08g006330 Solyc08g079080 Solyc09g007850 Solyc09g011080 Solyc09g090330 Solyc10g086150 Solyc11g065930 Solyc12g006320 Solyc12g011450 Solyc12g096020
Biological Process	small molecule catabolic process	3	GO:0044282	10	187	222	30306	7.3	1.3258e-06	5.88	Solyc02g087110 Solyc02g087770 Solyc02g089620 Solyc06g071000 Solyc07g053720 Solyc09g091470 Solyc10g007110 Solyc12g006470 Solyc12g021170 Solyc12g099440
Biological Process	cellular response to stress	3	GO:0033554	24	1075	222	30306	3.05	1.3954e-06	5.86	Solyc01g080410 Solyc02g070890 Solyc02g079960 Solyc02g083190 Solyc02g085670 Solyc02g087110 Solyc03g117970 Solyc03g118090 Solyc03g120980 Solyc04g008110 Solyc04g054740 Solyc05g051850 Solyc06g034020 Solyc06g059760 Solyc07g006500 Solyc07g049530 Solyc07g062140 Solyc08g006330 Solyc08g074600 Solyc09g059430 Solyc09g074520 Solyc09g082860 Solyc11g006000 Solyc12g019860
Biological Process	response to reactive oxygen species	4	GO:0000302	11	235	222	30306	6.39	1.44573e-06	5.84	Solyc02g087110 Solyc03g082420 Solyc03g098740 Solyc04g054740 Solyc04g082460 Solyc05g051850 Solyc07g049530 Solyc08g006330 Solyc09g090330 Solyc09g092430 Solyc11g065930
Biological Process	alpha-amino acid catabolic process	5	GO:1901606	6	50	222	30306	16.38	1.75328e-06	5.76	Solyc02g089620 Solyc06g071000 Solyc07g053720 Solyc10g007110 Solyc12g006470 Solyc12g021170
Biological Process	negative regulation of biological process	3	GO:0048519	28	1418	222	30306	2.7	1.94422e-06	5.71	Solyc01g006970 Solyc01g090230 Solyc02g085670 Solyc02g094100 Solyc03g098740 Solyc03g120980 Solyc04g005330 Solyc04g016200 Solyc05g005490 Solyc05g053120 Solyc05g054420 Solyc06g068440 Solyc06g076040 Solyc08g067200 Solyc08g075940 Solyc09g007850 Solyc09g015830 Solyc09g059430 Solyc09g074520 Solyc09g075440 Solyc10g006260 Solyc10g086150 Solyc11g016990 Solyc12g009500 Solyc12g009930 Solyc12g009940 Solyc12g0…
Biological Process	phosphate-containing compound metabolic process	4	GO:0006796	28	1432	222	30306	2.67	2.34683e-06	5.63	Solyc01g088570 Solyc02g070890 Solyc02g094100 Solyc03g112060 Solyc03g115980 Solyc04g008110 Solyc04g012160 Solyc04g054740 Solyc04g078870 Solyc04g082510 Solyc05g008800 Solyc05g008810 Solyc05g051850 Solyc06g071800 Solyc07g006500 Solyc07g007670 Solyc07g049280 Solyc07g054830 Solyc07g062140 Solyc09g015830 Solyc09g059430 Solyc09g075440 Solyc09g082860 Solyc11g005030 Solyc11g006000 Solyc11g006580 Solyc11g0…
Biological Process	regulation of biological process	2	GO:0050789	62	4706	222	30306	1.8	2.38499e-06	5.62	Solyc01g006970 Solyc01g080940 Solyc01g090230 Solyc02g070890 Solyc02g079960 Solyc02g085670 Solyc02g094100 Solyc02g094610 Solyc03g082420 Solyc03g096950 Solyc03g098740 Solyc03g112060 Solyc03g114470 Solyc03g118090 Solyc03g120980 Solyc04g005330 Solyc04g008110 Solyc04g012160 Solyc04g016200 Solyc04g051700 Solyc04g076220 Solyc04g078870 Solyc04g082510 Solyc05g005490 Solyc05g008060 Solyc05g012020 Solyc05g0…
Biological Process	detoxification	1	GO:0098754	9	164	222	30306	7.49	3.65909e-06	5.44	Solyc02g079960 Solyc02g084990 Solyc02g087110 Solyc04g071890 Solyc04g082460 Solyc06g083690 Solyc07g056510 Solyc10g012370 Solyc12g011310
Biological Process	plastid organization	5	GO:0009657	10	212	222	30306	6.44	4.08543e-06	5.39	Solyc03g082420 Solyc03g114470 Solyc04g070980 Solyc06g075010 Solyc09g090330 Solyc09g091470 Solyc10g081650 Solyc11g066110 Solyc11g066660 Solyc12g015640
Biological Process	reproductive process	1	GO:0022414	29	1568	222	30306	2.52	4.51075e-06	5.35	Solyc01g104400 Solyc01g108910 Solyc02g032490 Solyc02g084990 Solyc02g085670 Solyc02g094100 Solyc03g097190 Solyc03g114470 Solyc04g016200 Solyc04g054740 Solyc04g079960 Solyc05g008060 Solyc05g012020 Solyc05g051850 Solyc05g053120 Solyc06g059760 Solyc06g075010 Solyc07g049280 Solyc07g055920 Solyc07g056140 Solyc07g062140 Solyc09g015830 Solyc09g074520 Solyc09g075450 Solyc09g082060 Solyc10g080210 Solyc12g0…
Biological Process	reproduction	1	GO:0000003	29	1575	222	30306	2.51	4.91378e-06	5.31	Solyc01g104400 Solyc01g108910 Solyc02g032490 Solyc02g084990 Solyc02g085670 Solyc02g094100 Solyc03g097190 Solyc03g114470 Solyc04g016200 Solyc04g054740 Solyc04g079960 Solyc05g008060 Solyc05g012020 Solyc05g051850 Solyc05g053120 Solyc06g059760 Solyc06g075010 Solyc07g049280 Solyc07g055920 Solyc07g056140 Solyc07g062140 Solyc09g015830 Solyc09g074520 Solyc09g075450 Solyc09g082060 Solyc10g080210 Solyc12g0…
Biological Process	lipid biosynthetic process	4	GO:0008610	14	438	222	30306	4.36	4.92773e-06	5.31	Solyc01g088570 Solyc02g087110 Solyc03g031860 Solyc03g115980 Solyc04g054740 Solyc04g070980 Solyc04g079960 Solyc05g051850 Solyc05g056290 Solyc06g074090 Solyc10g080840 Solyc10g080900 Solyc12g044940 Solyc12g098710
Biological Process	cellular amino acid catabolic process	4	GO:0009063	6	60	222	30306	13.65	5.19694e-06	5.28	Solyc02g089620 Solyc06g071000 Solyc07g053720 Solyc10g007110 Solyc12g006470 Solyc12g021170
Biological Process	organic cyclic compound biosynthetic process	4	GO:1901362	20	855	222	30306	3.19	5.59237e-06	5.25	Solyc01g080940 Solyc01g095620 Solyc02g088690 Solyc03g112060 Solyc03g115980 Solyc03g118240 Solyc04g070980 Solyc06g006080 Solyc06g068440 Solyc06g071550 Solyc06g074090 Solyc07g064160 Solyc07g150147 Solyc08g075940 Solyc08g077270 Solyc10g007110 Solyc10g008740 Solyc10g080840 Solyc11g008630 Solyc11g010960
Biological Process	anatomical structure morphogenesis	2	GO:0009653	22	1010	222	30306	2.97	5.81387e-06	5.24	Solyc02g085670 Solyc04g008110 Solyc04g016200 Solyc04g078870 Solyc05g005080 Solyc05g008060 Solyc05g012020 Solyc05g053120 Solyc06g072250 Solyc07g051820 Solyc07g055920 Solyc07g150147 Solyc08g006330 Solyc08g008250 Solyc09g074520 Solyc09g082060 Solyc10g012370 Solyc11g072820 Solyc12g006470 Solyc12g009930 Solyc12g009940 Solyc12g019860
Biological Process	dicarboxylic acid metabolic process	6	GO:0043648	6	63	222	30306	13	6.92539e-06	5.16	Solyc02g089620 Solyc03g083440 Solyc03g112060 Solyc06g071000 Solyc09g075450 Solyc12g006470
Biological Process	cold acclimation	4	GO:0009631	5	37	222	30306	18.45	7.26029e-06	5.14	Solyc01g080410 Solyc04g082460 Solyc09g007850 Solyc09g075450 Solyc10g086150
Biological Process	developmental process involved in reproduction	2	GO:0003006	26	1360	222	30306	2.61	8.25398e-06	5.08	Solyc01g104400 Solyc01g108910 Solyc02g032490 Solyc02g084990 Solyc02g085670 Solyc03g114470 Solyc04g016200 Solyc04g054740 Solyc04g079960 Solyc05g008060 Solyc05g012020 Solyc05g051850 Solyc05g053120 Solyc06g059760 Solyc06g075010 Solyc07g049280 Solyc07g055920 Solyc07g056140 Solyc07g062140 Solyc09g074520 Solyc09g075450 Solyc09g082060 Solyc10g080210 Solyc12g006470 Solyc12g009930 Solyc12g009940
Biological Process	cellular polysaccharide metabolic process	4	GO:0044264	9	183	222	30306	6.71	8.91341e-06	5.05	Solyc01g008710 Solyc01g109790 Solyc02g084990 Solyc04g082090 Solyc05g005080 Solyc07g051820 Solyc07g056140 Solyc08g083320 Solyc11g008630
Biological Process	response to osmotic stress	3	GO:0006970	17	663	222	30306	3.5	8.9583e-06	5.05	Solyc01g095620 Solyc02g089620 Solyc03g098740 Solyc04g005080 Solyc04g008110 Solyc04g012160 Solyc05g005080 Solyc06g034020 Solyc06g071000 Solyc07g049530 Solyc07g062650 Solyc08g006330 Solyc09g075450 Solyc12g006320 Solyc12g006470 Solyc12g014460 Solyc12g015640
Biological Process	response to cold	3	GO:0009409	14	464	222	30306	4.12	9.4612e-06	5.02	Solyc01g080410 Solyc03g058190 Solyc03g116390 Solyc04g082460 Solyc05g056050 Solyc06g068440 Solyc06g068670 Solyc07g047850 Solyc07g062650 Solyc09g007850 Solyc09g011080 Solyc09g075450 Solyc10g086150 Solyc12g006320
Biological Process	response to antibiotic	3	GO:0046677	12	343	222	30306	4.78	9.66348e-06	5.01	Solyc01g090230 Solyc02g082900 Solyc02g087110 Solyc03g082420 Solyc03g098740 Solyc04g054740 Solyc04g082460 Solyc05g051850 Solyc06g059760 Solyc08g006330 Solyc09g090330 Solyc09g092430
Biological Process	generation of precursor metabolites and energy	3	GO:0006091	11	287	222	30306	5.23	9.77393e-06	5.01	Solyc00g500071 Solyc01g105030 Solyc02g086830 Solyc03g112060 Solyc05g056050 Solyc07g047850 Solyc09g075450 Solyc10g007690 Solyc10g039270 Solyc12g011450 Solyc12g021170
Biological Process	defense response to fungus	4	GO:0050832	11	287	222	30306	5.23	9.77393e-06	5.01	Solyc01g108910 Solyc02g065240 Solyc02g087110 Solyc03g120980 Solyc04g054740 Solyc05g051850 Solyc07g006220 Solyc08g075940 Solyc08g077360 Solyc09g015830 Solyc09g092330
Biological Process	organic substance catabolic process	3	GO:1901575	22	1050	222	30306	2.86	1.06566e-05	4.97	Solyc01g008710 Solyc01g088090 Solyc01g104950 Solyc02g065240 Solyc02g084990 Solyc02g086830 Solyc02g087110 Solyc02g087770 Solyc02g089620 Solyc03g120980 Solyc04g082090 Solyc05g051260 Solyc06g071000 Solyc07g053720 Solyc09g091470 Solyc10g007110 Solyc10g012370 Solyc11g065930 Solyc12g006470 Solyc12g019860 Solyc12g021170 Solyc12g099440
Biological Process	fruit development	4	GO:0010154	17	677	222	30306	3.43	1.17285e-05	4.93	Solyc01g108910 Solyc02g032490 Solyc02g084990 Solyc03g114470 Solyc04g016200 Solyc04g054740 Solyc04g079960 Solyc05g008060 Solyc05g051850 Solyc05g053120 Solyc06g059760 Solyc06g075010 Solyc07g049280 Solyc07g062140 Solyc12g006470 Solyc12g009930 Solyc12g009940
Biological Process	immune system process	1	GO:0002376	14	473	222	30306	4.04	1.17306e-05	4.93	Solyc01g104950 Solyc02g065240 Solyc02g087110 Solyc03g120980 Solyc04g054740 Solyc04g082510 Solyc05g051850 Solyc07g042620 Solyc08g067200 Solyc09g007850 Solyc09g059430 Solyc09g065810 Solyc10g012370 Solyc10g086150
Biological Process	chlorophyll metabolic process	6	GO:0015994	5	41	222	30306	16.65	1.21881e-05	4.91	Solyc01g088090 Solyc03g115980 Solyc03g118240 Solyc04g050930 Solyc10g008740
Biological Process	reproductive system development	4	GO:0061458	23	1150	222	30306	2.73	1.39903e-05	4.85	Solyc01g104400 Solyc01g108910 Solyc02g032490 Solyc02g084990 Solyc03g114470 Solyc04g016200 Solyc04g054740 Solyc04g079960 Solyc05g008060 Solyc05g012020 Solyc05g051850 Solyc05g053120 Solyc06g059760 Solyc06g075010 Solyc07g049280 Solyc07g055920 Solyc07g056140 Solyc07g062140 Solyc09g074520 Solyc10g080210 Solyc12g006470 Solyc12g009930 Solyc12g009940
Biological Process	reproductive structure development	3	GO:0048608	23	1150	222	30306	2.73	1.39903e-05	4.85	Solyc01g104400 Solyc01g108910 Solyc02g032490 Solyc02g084990 Solyc03g114470 Solyc04g016200 Solyc04g054740 Solyc04g079960 Solyc05g008060 Solyc05g012020 Solyc05g051850 Solyc05g053120 Solyc06g059760 Solyc06g075010 Solyc07g049280 Solyc07g055920 Solyc07g056140 Solyc07g062140 Solyc09g074520 Solyc10g080210 Solyc12g006470 Solyc12g009930 Solyc12g009940
Biological Process	aromatic compound biosynthetic process	4	GO:0019438	18	764	222	30306	3.22	1.51899e-05	4.82	Solyc01g095620 Solyc02g088690 Solyc03g097700 Solyc03g112060 Solyc03g115980 Solyc03g118240 Solyc06g006080 Solyc06g064500 Solyc06g068440 Solyc06g071550 Solyc07g064160 Solyc07g150147 Solyc08g075940 Solyc08g077270 Solyc10g008740 Solyc10g080840 Solyc11g008630 Solyc11g010960
Biological Process	monocarboxylic acid biosynthetic process	6	GO:0072330	9	199	222	30306	6.17	1.74167e-05	4.76	Solyc01g088570 Solyc02g087110 Solyc05g056290 Solyc07g006220 Solyc09g091470 Solyc09g092330 Solyc10g080840 Solyc10g080900 Solyc12g044940
Biological Process	glutamate metabolic process	6	GO:0006536	4	23	222	30306	23.74	2.22452e-05	4.65	Solyc02g089620 Solyc03g083440 Solyc06g071000 Solyc12g006470
Biological Process	cellular response to oxidative stress	4	GO:0034599	7	116	222	30306	8.24	2.44104e-05	4.61	Solyc01g080410 Solyc02g079960 Solyc02g087110 Solyc03g118090 Solyc06g034020 Solyc07g049530 Solyc08g006330
Biological Process	methylation	2	GO:0032259	10	261	222	30306	5.23	2.49567e-05	4.6	Solyc03g097700 Solyc03g118240 Solyc04g005330 Solyc04g063230 Solyc05g054420 Solyc06g064500 Solyc06g072250 Solyc08g005490 Solyc08g008250 Solyc08g075940
Biological Process	organic hydroxy compound metabolic process	3	GO:1901615	10	262	222	30306	5.21	2.57832e-05	4.59	Solyc02g065240 Solyc02g087110 Solyc03g115980 Solyc04g054740 Solyc04g071140 Solyc05g051850 Solyc06g074090 Solyc08g006330 Solyc10g007110 Solyc12g006470
Biological Process	response to hydrogen peroxide	4	GO:0042542	7	117	222	30306	8.17	2.58039e-05	4.59	Solyc03g082420 Solyc03g098740 Solyc04g054740 Solyc04g082460 Solyc05g051850 Solyc08g006330 Solyc09g092430
Biological Process	cell wall organization or biogenesis	2	GO:0071554	12	379	222	30306	4.32	2.59141e-05	4.59	Solyc01g008710 Solyc01g104950 Solyc02g070890 Solyc02g084990 Solyc02g088690 Solyc03g120980 Solyc04g071890 Solyc05g051260 Solyc07g051820 Solyc07g062140 Solyc10g080210 Solyc11g008630
Biological Process	cellular catabolic process	3	GO:0044248	21	1032	222	30306	2.78	2.61925e-05	4.58	Solyc01g008710 Solyc01g088090 Solyc01g095620 Solyc02g084990 Solyc02g087110 Solyc02g089620 Solyc03g120980 Solyc04g082090 Solyc04g082460 Solyc06g071000 Solyc07g053720 Solyc07g056510 Solyc09g091470 Solyc10g007110 Solyc10g012370 Solyc11g065930 Solyc12g006470 Solyc12g011310 Solyc12g019860 Solyc12g021170 Solyc12g099440
Biological Process	response to salt stress	4	GO:0009651	15	579	222	30306	3.54	2.71099e-05	4.57	Solyc01g095620 Solyc03g098740 Solyc04g005080 Solyc04g012160 Solyc05g005080 Solyc06g034020 Solyc06g071000 Solyc07g049530 Solyc07g062650 Solyc08g006330 Solyc09g075450 Solyc12g006320 Solyc12g006470 Solyc12g014460 Solyc12g015640
Biological Process	fatty acid oxidation	5	GO:0019395	5	49	222	30306	13.93	2.95714e-05	4.53	Solyc02g087110 Solyc05g055400 Solyc09g091470 Solyc12g021170 Solyc12g099440
Biological Process	root morphogenesis	4	GO:0010015	10	274	222	30306	4.98	3.76862e-05	4.42	Solyc04g008110 Solyc04g016200 Solyc05g008060 Solyc05g053120 Solyc06g072250 Solyc07g051820 Solyc09g074520 Solyc10g012370 Solyc12g009930 Solyc12g009940
Biological Process	antibiotic metabolic process	2	GO:0016999	6	86	222	30306	9.52	4.16621e-05	4.38	Solyc02g065240 Solyc04g082460 Solyc07g056540 Solyc08g006330 Solyc09g075450 Solyc10g007600
Biological Process	fatty acid biosynthetic process	5	GO:0006633	6	86	222	30306	9.52	4.16621e-05	4.38	Solyc01g088570 Solyc02g087110 Solyc05g056290 Solyc10g080840 Solyc10g080900 Solyc12g044940
Biological Process	macromolecule modification	4	GO:0043412	36	2397	222	30306	2.05	4.44771e-05	4.35	Solyc01g089870 Solyc02g070890 Solyc02g083190 Solyc02g083700 Solyc03g114660 Solyc03g117970 Solyc04g005330 Solyc04g008110 Solyc04g012160 Solyc04g016200 Solyc04g078870 Solyc04g082510 Solyc05g053120 Solyc05g054420 Solyc05g055880 Solyc06g034020 Solyc06g071800 Solyc06g072250 Solyc06g076040 Solyc07g043600 Solyc07g045470 Solyc08g008250 Solyc08g075940 Solyc09g007150 Solyc09g015830 Solyc09g059430 Solyc09g0…
Biological Process	response to high light intensity	6	GO:0009644	6	89	222	30306	9.2	5.05637e-05	4.3	Solyc03g082420 Solyc04g054740 Solyc05g051850 Solyc05g056050 Solyc07g047850 Solyc12g011450
Biological Process	porphyrin-containing compound metabolic process	5	GO:0006778	5	55	222	30306	12.41	5.20575e-05	4.28	Solyc01g088090 Solyc03g115980 Solyc03g118240 Solyc04g050930 Solyc10g008740
Biological Process	thiamine biosynthetic process	6	GO:0009228	2	2	222	30306	136.51	5.34198e-05	4.27	Solyc06g006080 Solyc07g064160
Biological Process	shoot system development	4	GO:0048367	17	764	222	30306	3.04	5.35481e-05	4.27	Solyc01g104400 Solyc03g119060 Solyc04g016200 Solyc05g005080 Solyc05g012020 Solyc05g053120 Solyc06g059760 Solyc07g055920 Solyc08g006330 Solyc08g008250 Solyc09g011080 Solyc09g074520 Solyc10g080210 Solyc12g006470 Solyc12g009930 Solyc12g009940 Solyc12g015640
Biological Process	tetrapyrrole metabolic process	4	GO:0033013	5	56	222	30306	12.19	5.68226e-05	4.25	Solyc01g088090 Solyc03g115980 Solyc03g118240 Solyc04g050930 Solyc10g008740
Biological Process	plant organ morphogenesis	3	GO:1905392	12	412	222	30306	3.98	5.79903e-05	4.24	Solyc04g008110 Solyc04g016200 Solyc05g008060 Solyc05g012020 Solyc05g053120 Solyc06g072250 Solyc07g051820 Solyc07g055920 Solyc09g074520 Solyc10g012370 Solyc12g009930 Solyc12g009940
Biological Process	cellular response to organic substance	4	GO:0071310	18	849	222	30306	2.89	5.989e-05	4.22	Solyc01g080940 Solyc02g087110 Solyc03g120980 Solyc04g008110 Solyc04g012160 Solyc04g079050 Solyc06g066030 Solyc07g047850 Solyc07g049530 Solyc07g062140 Solyc08g006330 Solyc08g059800 Solyc08g067200 Solyc08g075940 Solyc08g079080 Solyc09g065810 Solyc09g074520 Solyc12g014460
Biological Process	oligosaccharide metabolic process	4	GO:0009311	6	93	222	30306	8.81	6.47331e-05	4.19	Solyc01g088570 Solyc04g082090 Solyc07g006500 Solyc07g045470 Solyc07g062140 Solyc12g006470
Biological Process	lipid oxidation	5	GO:0034440	5	58	222	30306	11.77	6.73574e-05	4.17	Solyc02g087110 Solyc05g055400 Solyc09g091470 Solyc12g021170 Solyc12g099440
Biological Process	regulation of cellular process	3	GO:0050794	52	4129	222	30306	1.72	7.23303e-05	4.14	Solyc01g006970 Solyc01g080940 Solyc01g090230 Solyc02g070890 Solyc02g079960 Solyc02g085670 Solyc02g094100 Solyc02g094610 Solyc03g082420 Solyc03g098740 Solyc03g112060 Solyc03g118090 Solyc03g120980 Solyc04g005330 Solyc04g008110 Solyc04g012160 Solyc04g016200 Solyc04g076220 Solyc04g078870 Solyc04g082510 Solyc05g005490 Solyc05g008060 Solyc05g053120 Solyc05g054420 Solyc06g071800 Solyc06g076040 Solyc07g0…
Biological Process	cellular modified amino acid metabolic process	3	GO:0006575	6	96	222	30306	8.53	7.73079e-05	4.11	Solyc04g054740 Solyc05g051850 Solyc07g056510 Solyc09g007150 Solyc09g092390 Solyc12g011310
Biological Process	glutamine family amino acid catabolic process	6	GO:0009065	3	12	222	30306	34.13	8.12518e-05	4.09	Solyc02g089620 Solyc06g071000 Solyc12g006470
Biological Process	seed development	3	GO:0048316	15	645	222	30306	3.17	9.13006e-05	4.04	Solyc01g108910 Solyc02g032490 Solyc03g114470 Solyc04g016200 Solyc04g054740 Solyc04g079960 Solyc05g008060 Solyc05g051850 Solyc05g053120 Solyc06g059760 Solyc06g075010 Solyc07g049280 Solyc07g062140 Solyc12g009930 Solyc12g009940
Biological Process	embryo development	3	GO:0009790	13	501	222	30306	3.54	9.207e-05	4.04	Solyc01g108910 Solyc02g032490 Solyc03g114470 Solyc04g008110 Solyc04g054740 Solyc04g079960 Solyc05g008060 Solyc05g051850 Solyc06g059760 Solyc06g075010 Solyc07g049280 Solyc07g062140 Solyc12g019860
Biological Process	polysaccharide catabolic process	5	GO:0000272	5	63	222	30306	10.83	0.000100303	4	Solyc01g008710 Solyc01g104950 Solyc02g084990 Solyc04g082090 Solyc05g051260
Biological Process	regulation of developmental process	3	GO:0050793	19	972	222	30306	2.67	0.000108505	3.96	Solyc02g085670 Solyc03g096950 Solyc04g005330 Solyc04g008110 Solyc04g016200 Solyc04g078870 Solyc05g005490 Solyc05g012020 Solyc05g053120 Solyc06g059760 Solyc06g076040 Solyc07g049530 Solyc08g006330 Solyc11g066110 Solyc12g009500 Solyc12g009930 Solyc12g009940 Solyc12g014460 Solyc12g019860
Biological Process	protein modification process	4	GO:0036211	28	1742	222	30306	2.19	0.000108782	3.96	Solyc02g070890 Solyc02g083190 Solyc02g083700 Solyc03g117970 Solyc04g005330 Solyc04g008110 Solyc04g012160 Solyc04g016200 Solyc04g078870 Solyc04g082510 Solyc05g053120 Solyc06g034020 Solyc06g071800 Solyc06g076040 Solyc07g045470 Solyc09g007150 Solyc09g015830 Solyc09g059430 Solyc09g065720 Solyc09g074520 Solyc09g075440 Solyc10g039270 Solyc11g005030 Solyc11g006000 Solyc11g016990 Solyc12g009930 Solyc12g0…
Biological Process	regulation of vegetative meristem growth	6	GO:0010083	4	35	222	30306	15.6	0.00012278	3.91	Solyc04g016200 Solyc05g053120 Solyc12g009930 Solyc12g009940
Biological Process	regulation of developmental vegetative growth	5	GO:1905613	4	35	222	30306	15.6	0.00012278	3.91	Solyc04g016200 Solyc05g053120 Solyc12g009930 Solyc12g009940
Biological Process	pigment metabolic process	2	GO:0042440	6	107	222	30306	7.65	0.00014098	3.85	Solyc01g088090 Solyc03g031860 Solyc03g115980 Solyc03g118240 Solyc04g079050 Solyc10g008740
Biological Process	cellular component biogenesis	3	GO:0044085	21	1165	222	30306	2.46	0.000145155	3.84	Solyc00g500071 Solyc01g080940 Solyc02g077670 Solyc02g085670 Solyc03g058190 Solyc03g112060 Solyc04g077780 Solyc04g082460 Solyc05g055880 Solyc06g072250 Solyc06g083690 Solyc07g051820 Solyc07g062140 Solyc09g007440 Solyc09g082860 Solyc10g006260 Solyc10g039270 Solyc11g008630 Solyc11g066110 Solyc12g014460 Solyc12g015640
Biological Process	cellular response to external stimulus	3	GO:0071496	9	262	222	30306	4.69	0.000145665	3.84	Solyc01g080940 Solyc02g085670 Solyc04g008110 Solyc04g054740 Solyc05g051850 Solyc06g059760 Solyc08g006330 Solyc09g074520 Solyc09g082860
Biological Process	immune response	2	GO:0006955	11	389	222	30306	3.86	0.000152576	3.82	Solyc01g104950 Solyc02g065240 Solyc02g087110 Solyc03g120980 Solyc04g082510 Solyc08g067200 Solyc09g007850 Solyc09g059430 Solyc09g065810 Solyc10g012370 Solyc10g086150
Biological Process	reactive oxygen species metabolic process	3	GO:0072593	5	69	222	30306	9.89	0.000154768	3.81	Solyc04g082460 Solyc06g071000 Solyc07g056540 Solyc10g007600 Solyc11g065930
Biological Process	carbohydrate derivative metabolic process	3	GO:1901135	14	603	222	30306	3.17	0.000159247	3.8	Solyc01g088570 Solyc02g065240 Solyc02g083700 Solyc02g088690 Solyc02g094100 Solyc03g120980 Solyc04g016200 Solyc04g079050 Solyc05g053120 Solyc07g045470 Solyc08g077270 Solyc09g092390 Solyc12g009930 Solyc12g009940
Biological Process	cysteine biosynthetic process from serine	7	GO:0006535	2	3	222	30306	91.01	0.000159484	3.8	Solyc09g082060 Solyc10g012370
Biological Process	proline catabolic process	5	GO:0006562	2	3	222	30306	91.01	0.000159484	3.8	Solyc02g089620 Solyc06g071000
Biological Process	proline catabolic process to glutamate	6	GO:0010133	2	3	222	30306	91.01	0.000159484	3.8	Solyc02g089620 Solyc06g071000
Biological Process	RNA stabilization	4	GO:0043489	3	15	222	30306	27.3	0.000165335	3.78	Solyc01g006970 Solyc09g007850 Solyc10g086150
Biological Process	negative regulation of RNA catabolic process	7	GO:1902369	3	15	222	30306	27.3	0.000165335	3.78	Solyc01g006970 Solyc09g007850 Solyc10g086150
Biological Process	monocarboxylic acid catabolic process	6	GO:0072329	5	72	222	30306	9.48	0.000189285	3.72	Solyc02g087110 Solyc09g091470 Solyc12g006470 Solyc12g021170 Solyc12g099440
Biological Process	response to xenobiotic stimulus	3	GO:0009410	3	16	222	30306	25.6	0.000202391	3.69	Solyc01g095620 Solyc02g087110 Solyc04g082460
Biological Process	response to light intensity	5	GO:0009642	7	163	222	30306	5.86	0.000208589	3.68	Solyc03g082420 Solyc04g054740 Solyc05g051850 Solyc05g056050 Solyc07g047850 Solyc12g011450 Solyc12g021170
Biological Process	dephosphorylation	5	GO:0016311	8	219	222	30306	4.99	0.00022476	3.65	Solyc04g008110 Solyc05g008800 Solyc05g008810 Solyc07g006500 Solyc07g007670 Solyc07g062140 Solyc11g016990 Solyc12g096020
Biological Process	cellular amino acid biosynthetic process	4	GO:0008652	6	120	222	30306	6.83	0.000263365	3.58	Solyc03g083440 Solyc06g071550 Solyc08g014130 Solyc09g082060 Solyc10g006290 Solyc10g012370
Biological Process	negative regulation of growth	4	GO:0045926	5	78	222	30306	8.75	0.000275632	3.56	Solyc04g016200 Solyc05g053120 Solyc09g015830 Solyc12g009930 Solyc12g009940
Biological Process	glutamine family amino acid metabolic process	5	GO:0009064	4	43	222	30306	12.7	0.000276424	3.56	Solyc02g089620 Solyc03g083440 Solyc06g071000 Solyc12g006470
Biological Process	hormone metabolic process	2	GO:0042445	10	351	222	30306	3.89	0.00028603	3.54	Solyc02g036350 Solyc02g065240 Solyc04g016200 Solyc05g053120 Solyc06g074090 Solyc07g049530 Solyc08g006330 Solyc09g091470 Solyc12g009930 Solyc12g009940
Biological Process	response to extracellular stimulus	3	GO:0009991	9	287	222	30306	4.28	0.000286279	3.54	Solyc01g080940 Solyc02g085670 Solyc04g008110 Solyc04g054740 Solyc05g051850 Solyc06g006080 Solyc08g006330 Solyc09g074520 Solyc09g082860
Biological Process	cysteine metabolic process	5	GO:0006534	3	18	222	30306	22.75	0.000291738	3.54	Solyc09g082060 Solyc09g092390 Solyc10g012370
Biological Process	macromolecule biosynthetic process	4	GO:0009059	19	1053	222	30306	2.46	0.000298745	3.52	Solyc01g109790 Solyc02g083190 Solyc02g088690 Solyc03g117970 Solyc04g016200 Solyc05g005080 Solyc05g053120 Solyc05g055400 Solyc07g006130 Solyc07g045470 Solyc07g051820 Solyc07g056140 Solyc07g150147 Solyc08g075940 Solyc08g083320 Solyc11g008630 Solyc11g069700 Solyc12g009930 Solyc12g009940
Biological Process	secondary metabolic process	2	GO:0019748	10	354	222	30306	3.86	0.000305939	3.51	Solyc01g095620 Solyc03g120980 Solyc04g054258 Solyc05g055400 Solyc06g068440 Solyc07g056510 Solyc10g080840 Solyc11g008630 Solyc11g010960 Solyc12g011310
Biological Process	embryo development ending in seed dormancy	3	GO:0009793	11	423	222	30306	3.55	0.000312715	3.5	Solyc01g108910 Solyc02g032490 Solyc03g114470 Solyc04g054740 Solyc04g079960 Solyc05g008060 Solyc05g051850 Solyc06g059760 Solyc06g075010 Solyc07g049280 Solyc07g062140
Biological Process	cellular glucan metabolic process	5	GO:0006073	6	124	222	30306	6.61	0.000314264	3.5	Solyc01g109790 Solyc04g082090 Solyc05g005080 Solyc07g051820 Solyc07g056140 Solyc08g083320
Biological Process	lipid modification	4	GO:0030258	6	125	222	30306	6.55	0.000328118	3.48	Solyc02g087110 Solyc05g055400 Solyc07g054830 Solyc09g091470 Solyc12g021170 Solyc12g099440
Biological Process	oligosaccharide biosynthetic process	5	GO:0009312	4	45	222	30306	12.13	0.000329935	3.48	Solyc01g088570 Solyc07g006500 Solyc07g045470 Solyc07g062140
Biological Process	inositol metabolic process	4	GO:0006020	3	19	222	30306	21.55	0.000344571	3.46	Solyc04g054740 Solyc05g051850 Solyc12g006470
Biological Process	glucan biosynthetic process	6	GO:0009250	5	82	222	30306	8.32	0.00034791	3.46	Solyc01g109790 Solyc05g005080 Solyc07g051820 Solyc07g056140 Solyc08g083320
Biological Process	flower morphogenesis	3	GO:0048439	4	46	222	30306	11.87	0.000359296	3.44	Solyc04g016200 Solyc05g053120 Solyc12g009930 Solyc12g009940
Biological Process	carbohydrate catabolic process	4	GO:0016052	6	128	222	30306	6.4	0.00037257	3.43	Solyc01g008710 Solyc01g104950 Solyc02g084990 Solyc02g087770 Solyc04g082090 Solyc05g051260
Biological Process	glucan metabolic process	5	GO:0044042	6	128	222	30306	6.4	0.00037257	3.43	Solyc01g109790 Solyc04g082090 Solyc05g005080 Solyc07g051820 Solyc07g056140 Solyc08g083320
Biological Process	cellular polysaccharide biosynthetic process	5	GO:0033692	6	128	222	30306	6.4	0.00037257	3.43	Solyc01g109790 Solyc05g005080 Solyc07g051820 Solyc07g056140 Solyc08g083320 Solyc11g008630
Biological Process	cell wall organization	3	GO:0071555	7	180	222	30306	5.31	0.000381006	3.42	Solyc02g070890 Solyc02g084990 Solyc02g088690 Solyc03g120980 Solyc04g071890 Solyc10g080210 Solyc11g008630
Biological Process	negative regulation of cellular process	4	GO:0048523	18	992	222	30306	2.48	0.000403527	3.39	Solyc01g006970 Solyc01g090230 Solyc02g085670 Solyc02g094100 Solyc03g098740 Solyc04g005330 Solyc05g054420 Solyc06g076040 Solyc09g007850 Solyc09g015830 Solyc09g059430 Solyc09g074520 Solyc09g075440 Solyc10g006260 Solyc10g086150 Solyc11g016990 Solyc12g019860 Solyc12g096020
Biological Process	pigment biosynthetic process	3	GO:0046148	5	85	222	30306	8.03	0.000410891	3.39	Solyc03g031860 Solyc03g115980 Solyc03g118240 Solyc04g079050 Solyc10g008740
Biological Process	fatty acid catabolic process	5	GO:0009062	4	48	222	30306	11.38	0.000423549	3.37	Solyc02g087110 Solyc09g091470 Solyc12g021170 Solyc12g099440
Biological Process	innate immune response	3	GO:0045087	10	369	222	30306	3.7	0.000423717	3.37	Solyc01g104950 Solyc02g065240 Solyc02g087110 Solyc03g120980 Solyc04g082510 Solyc08g067200 Solyc09g007850 Solyc09g059430 Solyc09g065810 Solyc10g086150
Biological Process	post-embryonic plant morphogenesis	3	GO:0090698	8	241	222	30306	4.53	0.000426693	3.37	Solyc04g016200 Solyc05g012020 Solyc05g053120 Solyc07g055920 Solyc07g150147 Solyc09g074520 Solyc12g009930 Solyc12g009940
Biological Process	response to lipid	4	GO:0033993	15	749	222	30306	2.73	0.000451368	3.35	Solyc01g005410 Solyc01g080940 Solyc02g087110 Solyc03g117970 Solyc03g120980 Solyc04g012160 Solyc04g082460 Solyc07g047850 Solyc07g049530 Solyc08g006330 Solyc08g079080 Solyc09g007850 Solyc09g015830 Solyc10g086150 Solyc12g011450
Biological Process	regulation of multicellular organismal process	3	GO:0051239	16	834	222	30306	2.62	0.000467089	3.33	Solyc01g006970 Solyc02g085670 Solyc03g096950 Solyc04g008110 Solyc04g016200 Solyc04g078870 Solyc05g005490 Solyc05g053120 Solyc06g059760 Solyc06g076040 Solyc07g049530 Solyc08g006330 Solyc12g009500 Solyc12g009930 Solyc12g009940 Solyc12g019860
Biological Process	meristem maintenance	2	GO:0010073	7	188	222	30306	5.08	0.000494321	3.31	Solyc04g016200 Solyc05g012020 Solyc05g053120 Solyc06g072250 Solyc07g055920 Solyc12g009930 Solyc12g009940
Biological Process	response to water deprivation	3	GO:0009414	10	378	222	30306	3.61	0.000510955	3.29	Solyc01g005410 Solyc02g089620 Solyc02g091920 Solyc03g116390 Solyc04g008110 Solyc07g047850 Solyc08g006330 Solyc11g065930 Solyc12g006320 Solyc12g096020
Biological Process	organic cyclic compound catabolic process	4	GO:1901361	8	248	222	30306	4.4	0.000515438	3.29	Solyc01g088090 Solyc02g089620 Solyc03g120980 Solyc06g071000 Solyc07g053720 Solyc10g007110 Solyc11g065930 Solyc12g019860
Biological Process	galacturonate biosynthetic process	7	GO:0033481	2	5	222	30306	54.61	0.000526484	3.28	Solyc07g006220 Solyc09g092330
Biological Process	hydrogen peroxide biosynthetic process	4	GO:0050665	2	5	222	30306	54.61	0.000526484	3.28	Solyc07g056540 Solyc10g007600
Biological Process	cellular response to extracellular stimulus	3	GO:0031668	8	249	222	30306	4.39	0.000529253	3.28	Solyc01g080940 Solyc02g085670 Solyc04g008110 Solyc04g054740 Solyc05g051850 Solyc08g006330 Solyc09g074520 Solyc09g082860
Biological Process	glycoprotein metabolic process	4	GO:0009100	6	137	222	30306	5.98	0.000534671	3.27	Solyc02g083700 Solyc04g016200 Solyc05g053120 Solyc07g045470 Solyc12g009930 Solyc12g009940
Biological Process	response to organic cyclic compound	4	GO:0014070	11	453	222	30306	3.31	0.000554302	3.26	Solyc01g080940 Solyc01g090230 Solyc02g082900 Solyc02g087110 Solyc03g098740 Solyc03g120980 Solyc06g006080 Solyc06g059760 Solyc08g067200 Solyc08g075940 Solyc09g015830
Biological Process	response to water	3	GO:0009415	10	383	222	30306	3.56	0.000565536	3.25	Solyc01g005410 Solyc02g089620 Solyc02g091920 Solyc03g116390 Solyc04g008110 Solyc07g047850 Solyc08g006330 Solyc11g065930 Solyc12g006320 Solyc12g096020
Biological Process	chlorophyll biosynthetic process	4	GO:0015995	3	23	222	30306	17.81	0.000616295	3.21	Solyc03g115980 Solyc03g118240 Solyc10g008740
Biological Process	organic substance transport	4	GO:0071702	16	859	222	30306	2.54	0.000640886	3.19	Solyc01g081390 Solyc02g032490 Solyc02g085670 Solyc02g094610 Solyc03g062940 Solyc03g078150 Solyc03g096950 Solyc03g118090 Solyc03g120980 Solyc08g083380 Solyc09g007160 Solyc10g047300 Solyc11g066110 Solyc12g009060 Solyc12g014460 Solyc12g042950
Biological Process	polysaccharide biosynthetic process	5	GO:0000271	6	142	222	30306	5.77	0.000645803	3.19	Solyc01g109790 Solyc05g005080 Solyc07g051820 Solyc07g056140 Solyc08g083320 Solyc11g008630
Biological Process	aromatic amino acid family metabolic process	4	GO:0009072	4	54	222	30306	10.11	0.0006652	3.18	Solyc06g071550 Solyc07g053720 Solyc08g006330 Solyc10g007110
Biological Process	phyllome development	4	GO:0048827	12	541	222	30306	3.03	0.000696811	3.16	Solyc01g104400 Solyc03g119060 Solyc04g016200 Solyc05g053120 Solyc06g059760 Solyc07g055920 Solyc08g008250 Solyc09g011080 Solyc09g074520 Solyc10g080210 Solyc12g009930 Solyc12g009940
Biological Process	flower development	4	GO:0009908	10	398	222	30306	3.43	0.000759001	3.12	Solyc01g104400 Solyc04g016200 Solyc05g012020 Solyc05g053120 Solyc06g059760 Solyc07g055920 Solyc09g074520 Solyc10g080210 Solyc12g009930 Solyc12g009940
Biological Process	phosphatidylserine metabolic process	4	GO:0006658	2	6	222	30306	45.5	0.00078591	3.1	Solyc04g054740 Solyc05g051850
Biological Process	phosphatidylserine biosynthetic process	5	GO:0006659	2	6	222	30306	45.5	0.00078591	3.1	Solyc04g054740 Solyc05g051850
Biological Process	cellular response to endogenous stimulus	3	GO:0071495	13	628	222	30306	2.83	0.000797004	3.1	Solyc01g080940 Solyc02g087110 Solyc03g120980 Solyc04g008110 Solyc04g012160 Solyc04g079050 Solyc06g066030 Solyc07g047850 Solyc08g006330 Solyc08g059800 Solyc08g079080 Solyc09g074520 Solyc12g014460
Biological Process	starch metabolic process	6	GO:0005982	4	57	222	30306	9.58	0.000816758	3.09	Solyc01g109790 Solyc04g082090 Solyc07g056140 Solyc08g083320
Biological Process	nucleobase-containing compound metabolic process	3	GO:0006139	31	2296	222	30306	1.84	0.000852058	3.07	Solyc01g006970 Solyc01g080940 Solyc01g089870 Solyc02g083190 Solyc02g088690 Solyc02g094100 Solyc03g058190 Solyc03g097190 Solyc03g112060 Solyc03g114660 Solyc03g117970 Solyc04g005300 Solyc05g054420 Solyc05g055880 Solyc06g072250 Solyc07g043600 Solyc07g150147 Solyc08g008250 Solyc08g067200 Solyc08g074600 Solyc08g075940 Solyc08g077270 Solyc09g007440 Solyc09g065720 Solyc09g092390 Solyc10g006260 Solyc11g0…
Biological Process	regulation of chlorophyll biosynthetic process	7	GO:0010380	4	59	222	30306	9.26	0.000930387	3.03	Solyc04g016200 Solyc05g053120 Solyc12g009930 Solyc12g009940
Biological Process	meristem development	4	GO:0048507	8	272	222	30306	4.02	0.000939517	3.03	Solyc04g016200 Solyc05g012020 Solyc05g053120 Solyc06g072250 Solyc07g055920 Solyc08g008250 Solyc12g009930 Solyc12g009940
Biological Process	organic hydroxy compound biosynthetic process	4	GO:1901617	6	154	222	30306	5.32	0.000985652	3.01	Solyc02g087110 Solyc03g115980 Solyc04g054740 Solyc05g051850 Solyc06g074090 Solyc10g007110
Biological Process	regulation of tetrapyrrole biosynthetic process	6	GO:1901463	4	60	222	30306	9.1	0.000991176	3	Solyc04g016200 Solyc05g053120 Solyc12g009930 Solyc12g009940
Biological Process	reproductive shoot system development	3	GO:0090567	10	413	222	30306	3.31	0.00100401	3	Solyc01g104400 Solyc04g016200 Solyc05g012020 Solyc05g053120 Solyc06g059760 Solyc07g055920 Solyc09g074520 Solyc10g080210 Solyc12g009930 Solyc12g009940
Biological Process	cellular response to toxic substance	4	GO:0097237	6	156	222	30306	5.25	0.00105358	2.98	Solyc02g079960 Solyc02g087110 Solyc04g071890 Solyc04g082460 Solyc06g083690 Solyc08g006330
Biological Process	vitamin biosynthetic process	4	GO:0009110	4	61	222	30306	8.95	0.0010547	2.98	Solyc03g115980 Solyc06g006080 Solyc07g064160 Solyc10g007110
Biological Process	regulation of chlorophyll metabolic process	6	GO:0090056	4	61	222	30306	8.95	0.0010547	2.98	Solyc04g016200 Solyc05g053120 Solyc12g009930 Solyc12g009940
Biological Process	external encapsulating structure organization	4	GO:0045229	7	214	222	30306	4.47	0.00105833	2.98	Solyc02g070890 Solyc02g084990 Solyc02g088690 Solyc03g120980 Solyc04g071890 Solyc10g080210 Solyc11g008630
Biological Process	alpha-amino acid biosynthetic process	5	GO:1901607	5	105	222	30306	6.5	0.00107488	2.97	Solyc03g083440 Solyc06g071550 Solyc08g014130 Solyc09g082060 Solyc10g012370
Biological Process	response to alcohol	4	GO:0097305	12	570	222	30306	2.87	0.00109141	2.96	Solyc01g005410 Solyc02g087110 Solyc03g117970 Solyc03g120980 Solyc04g012160 Solyc04g082460 Solyc06g059760 Solyc07g047850 Solyc08g006330 Solyc09g007850 Solyc10g086150 Solyc12g011450
Biological Process	inositol biosynthetic process	5	GO:0006021	2	7	222	30306	39	0.00109496	2.96	Solyc04g054740 Solyc05g051850
Biological Process	thiamine metabolic process	5	GO:0006772	2	7	222	30306	39	0.00109496	2.96	Solyc06g006080 Solyc07g064160
Biological Process	regulation of tetrapyrrole metabolic process	5	GO:1901401	4	63	222	30306	8.67	0.00119024	2.92	Solyc04g016200 Solyc05g053120 Solyc12g009930 Solyc12g009940
Biological Process	regulation of response to stimulus	3	GO:0048583	18	1065	222	30306	2.31	0.00126062	2.9	Solyc02g085670 Solyc02g094100 Solyc03g120980 Solyc04g005330 Solyc04g082510 Solyc05g008060 Solyc05g053120 Solyc05g054420 Solyc06g076040 Solyc08g075940 Solyc09g015830 Solyc09g059430 Solyc09g075440 Solyc09g091470 Solyc11g006000 Solyc11g016990 Solyc12g019860 Solyc12g096020
Biological Process	cellular response to hormone stimulus	4	GO:0032870	12	582	222	30306	2.81	0.00130179	2.89	Solyc01g080940 Solyc02g087110 Solyc03g120980 Solyc04g008110 Solyc04g012160 Solyc04g079050 Solyc06g066030 Solyc07g047850 Solyc08g006330 Solyc08g059800 Solyc08g079080 Solyc09g074520
Biological Process	macromolecule glycosylation	3	GO:0043413	5	110	222	30306	6.21	0.00132287	2.88	Solyc04g016200 Solyc05g053120 Solyc07g045470 Solyc12g009930 Solyc12g009940
Biological Process	protein glycosylation	4	GO:0006486	5	110	222	30306	6.21	0.00132287	2.88	Solyc04g016200 Solyc05g053120 Solyc07g045470 Solyc12g009930 Solyc12g009940
Biological Process	starch biosynthetic process	7	GO:0019252	3	30	222	30306	13.65	0.00136052	2.87	Solyc01g109790 Solyc07g056140 Solyc08g083320
Biological Process	negative regulation of metabolic process	4	GO:0009892	14	751	222	30306	2.54	0.001376	2.86	Solyc01g006970 Solyc02g094100 Solyc03g098740 Solyc04g005330 Solyc05g054420 Solyc08g067200 Solyc08g075940 Solyc09g007850 Solyc09g074520 Solyc10g006260 Solyc10g086150 Solyc11g016990 Solyc12g009500 Solyc12g019860
Biological Process	phenylpropanoid biosynthetic process	4	GO:0009699	5	111	222	30306	6.15	0.00137714	2.86	Solyc01g095620 Solyc06g068440 Solyc10g080840 Solyc11g008630 Solyc11g010960
Biological Process	thiamine-containing compound metabolic process	4	GO:0042723	2	8	222	30306	34.13	0.0014529	2.84	Solyc06g006080 Solyc07g064160
Biological Process	response to ammonium ion	4	GO:0060359	2	8	222	30306	34.13	0.0014529	2.84	Solyc03g083440 Solyc04g082390
Biological Process	galacturonate metabolic process	8	GO:0019586	2	8	222	30306	34.13	0.0014529	2.84	Solyc07g006220 Solyc09g092330
Biological Process	uronic acid metabolic process	7	GO:0006063	2	8	222	30306	34.13	0.0014529	2.84	Solyc07g006220 Solyc09g092330
Biological Process	heterocycle biosynthetic process	4	GO:0018130	13	672	222	30306	2.64	0.00146434	2.83	Solyc01g080940 Solyc02g088690 Solyc03g112060 Solyc03g115980 Solyc03g118240 Solyc06g006080 Solyc06g071550 Solyc07g064160 Solyc07g150147 Solyc08g075940 Solyc08g077270 Solyc10g007110 Solyc10g008740
Biological Process	plant-type cell wall organization or biogenesis	3	GO:0071669	7	227	222	30306	4.21	0.00148547	2.83	Solyc02g084990 Solyc02g088690 Solyc04g071890 Solyc07g051820 Solyc07g062140 Solyc10g080210 Solyc11g008630
Biological Process	regulation of RNA stability	3	GO:0043487	3	31	222	30306	13.21	0.0014982	2.82	Solyc01g006970 Solyc09g007850 Solyc10g086150
Biological Process	nitrogen compound transport	4	GO:0071705	13	675	222	30306	2.63	0.00152308	2.82	Solyc02g032490 Solyc02g094610 Solyc03g062940 Solyc03g078150 Solyc03g118090 Solyc03g120570 Solyc08g083380 Solyc09g007160 Solyc10g047300 Solyc11g066110 Solyc12g009060 Solyc12g014460 Solyc12g042950
Biological Process	cell wall modification	4	GO:0042545	4	68	222	30306	8.03	0.00158161	2.8	Solyc02g070890 Solyc02g084990 Solyc03g120980 Solyc10g080210
Biological Process	sulfur amino acid metabolic process	4	GO:0000096	3	32	222	30306	12.8	0.00164431	2.78	Solyc09g082060 Solyc09g092390 Solyc10g012370
Biological Process	hydrogen peroxide metabolic process	4	GO:0042743	3	32	222	30306	12.8	0.00164431	2.78	Solyc04g082460 Solyc07g056540 Solyc10g007600
Biological Process	developmental growth	2	GO:0048589	9	370	222	30306	3.32	0.00172484	2.76	Solyc02g085670 Solyc03g083440 Solyc05g005080 Solyc05g008060 Solyc07g051820 Solyc08g008250 Solyc09g082060 Solyc11g072820 Solyc12g006470
Biological Process	regulation of meristem growth	5	GO:0010075	4	70	222	30306	7.8	0.00176055	2.75	Solyc04g016200 Solyc05g053120 Solyc12g009930 Solyc12g009940
Biological Process	cellular response to starvation	4	GO:0009267	6	173	222	30306	4.73	0.0017863	2.75	Solyc02g085670 Solyc04g008110 Solyc04g054740 Solyc05g051850 Solyc09g074520 Solyc09g082860
Biological Process	thylakoid membrane organization	6	GO:0010027	3	33	222	30306	12.41	0.00179903	2.74	Solyc04g070980 Solyc11g066110 Solyc11g066660
Biological Process	negative regulation of catabolic process	5	GO:0009895	3	33	222	30306	12.41	0.00179903	2.74	Solyc01g006970 Solyc09g007850 Solyc10g086150
Biological Process	serine family amino acid metabolic process	5	GO:0009069	3	33	222	30306	12.41	0.00179903	2.74	Solyc09g082060 Solyc09g092390 Solyc10g012370
Biological Process	negative regulation of defense response	5	GO:0031348	4	71	222	30306	7.69	0.00185508	2.73	Solyc03g120980 Solyc06g076040 Solyc09g059430 Solyc11g016990
Biological Process	flavonoid metabolic process	3	GO:0009812	4	71	222	30306	7.69	0.00185508	2.73	Solyc03g097700 Solyc04g079050 Solyc05g053550 Solyc09g091510
Biological Process	ossification	2	GO:0001503	2	9	222	30306	30.34	0.00185901	2.73	Solyc01g006970 Solyc02g094100
Biological Process	L-serine metabolic process	6	GO:0006563	2	9	222	30306	30.34	0.00185901	2.73	Solyc09g082060 Solyc10g012370
Biological Process	cell wall macromolecule metabolic process	4	GO:0044036	5	120	222	30306	5.69	0.00194218	2.71	Solyc01g008710 Solyc01g104950 Solyc02g084990 Solyc05g051260 Solyc11g008630
Biological Process	protein folding	2	GO:0006457	5	121	222	30306	5.64	0.00201402	2.7	Solyc03g098440 Solyc03g114470 Solyc06g075010 Solyc07g042620 Solyc10g039270
Biological Process	response to nutrient levels	4	GO:0031667	7	240	222	30306	3.98	0.00203652	2.69	Solyc02g085670 Solyc04g008110 Solyc04g054740 Solyc05g051850 Solyc06g006080 Solyc09g074520 Solyc09g082860
Biological Process	regulation of cell death	4	GO:0010941	6	179	222	30306	4.58	0.00212042	2.67	Solyc01g090230 Solyc02g085670 Solyc02g094100 Solyc03g118090 Solyc06g076040 Solyc09g059430
Biological Process	response to abscisic acid	4	GO:0009737	11	536	222	30306	2.8	0.00212783	2.67	Solyc01g005410 Solyc02g087110 Solyc03g117970 Solyc03g120980 Solyc04g012160 Solyc04g082460 Solyc07g047850 Solyc08g006330 Solyc09g007850 Solyc10g086150 Solyc12g011450
Biological Process	plastid membrane organization	5	GO:0009668	3	35	222	30306	11.7	0.00213503	2.67	Solyc04g070980 Solyc11g066110 Solyc11g066660
Biological Process	phenylpropanoid metabolic process	3	GO:0009698	5	123	222	30306	5.55	0.00216351	2.66	Solyc01g095620 Solyc06g068440 Solyc10g080840 Solyc11g008630 Solyc11g010960
Biological Process	protein metabolic process	3	GO:0019538	32	2533	222	30306	1.72	0.00220105	2.66	Solyc02g070890 Solyc02g083190 Solyc02g083700 Solyc02g086830 Solyc03g006970 Solyc03g117970 Solyc04g005330 Solyc04g008110 Solyc04g012160 Solyc04g016200 Solyc04g078870 Solyc04g082510 Solyc05g053120 Solyc06g034020 Solyc06g071800 Solyc06g076040 Solyc07g006130 Solyc07g045470 Solyc09g007150 Solyc09g015830 Solyc09g059430 Solyc09g065720 Solyc09g074520 Solyc09g075440 Solyc10g039270 Solyc11g005030 Solyc11g0…
Biological Process	regulation of meristem development	4	GO:0048509	6	181	222	30306	4.53	0.00224166	2.65	Solyc04g008110 Solyc04g016200 Solyc05g012020 Solyc05g053120 Solyc12g009930 Solyc12g009940
Biological Process	vitamin metabolic process	3	GO:0006766	4	75	222	30306	7.28	0.00226842	2.64	Solyc03g115980 Solyc06g006080 Solyc07g064160 Solyc10g007110
Biological Process	cysteine biosynthetic process	6	GO:0019344	2	10	222	30306	27.3	0.00231256	2.64	Solyc09g082060 Solyc10g012370
Biological Process	protein trimerization	7	GO:0070206	2	10	222	30306	27.3	0.00231256	2.64	Solyc09g082860 Solyc11g066110
Biological Process	fruit dehiscence	4	GO:0010047	2	10	222	30306	27.3	0.00231256	2.64	Solyc02g084990 Solyc10g080210
Biological Process	glutamine metabolic process	6	GO:0006541	2	10	222	30306	27.3	0.00231256	2.64	Solyc03g083440 Solyc12g006470
Biological Process	peptidyl-histidine phosphorylation	6	GO:0018106	2	10	222	30306	27.3	0.00231256	2.64	Solyc04g008110 Solyc09g075440
Biological Process	sulfate assimilation	4	GO:0000103	2	10	222	30306	27.3	0.00231256	2.64	Solyc09g082860 Solyc09g092430
Biological Process	glycoprotein biosynthetic process	5	GO:0009101	5	125	222	30306	5.46	0.00232092	2.63	Solyc04g016200 Solyc05g053120 Solyc07g045470 Solyc12g009930 Solyc12g009940
Biological Process	negative regulation of response to stimulus	4	GO:0048585	9	387	222	30306	3.17	0.00233458	2.63	Solyc02g085670 Solyc03g120980 Solyc06g076040 Solyc09g015830 Solyc09g059430 Solyc09g075440 Solyc11g016990 Solyc12g019860 Solyc12g096020
Biological Process	systemic acquired resistance	4	GO:0009627	4	76	222	30306	7.18	0.00238089	2.62	Solyc01g104950 Solyc02g065240 Solyc02g087110 Solyc03g120980
Biological Process	cellular oxidant detoxification	3	GO:0098869	5	126	222	30306	5.42	0.00240267	2.62	Solyc02g079960 Solyc02g087110 Solyc04g071890 Solyc04g082460 Solyc06g083690
Biological Process	response to nitrogen compound	3	GO:1901698	10	466	222	30306	2.93	0.00243786	2.61	Solyc02g087110 Solyc03g083440 Solyc03g120980 Solyc04g082390 Solyc06g006080 Solyc06g059760 Solyc07g049530 Solyc08g067200 Solyc08g075940 Solyc10g012370
Biological Process	protein complex oligomerization	6	GO:0051259	5	127	222	30306	5.37	0.0024865	2.6	Solyc01g080940 Solyc04g082460 Solyc09g082860 Solyc11g066110 Solyc12g014460
Biological Process	cellular response to phosphate starvation	5	GO:0016036	4	77	222	30306	7.09	0.00249713	2.6	Solyc04g008110 Solyc04g054740 Solyc05g051850 Solyc09g074520
Biological Process	response to starvation	3	GO:0042594	6	185	222	30306	4.43	0.00249972	2.6	Solyc02g085670 Solyc04g008110 Solyc04g054740 Solyc05g051850 Solyc09g074520 Solyc09g082860
Biological Process	tetrapyrrole biosynthetic process	5	GO:0033014	3	37	222	30306	11.07	0.00250754	2.6	Solyc03g115980 Solyc03g118240 Solyc10g008740
Biological Process	amine metabolic process	4	GO:0009308	6	186	222	30306	4.4	0.00256758	2.59	Solyc04g016200 Solyc04g071140 Solyc05g053120 Solyc06g071550 Solyc12g009930 Solyc12g009940
Biological Process	cellular detoxification	2	GO:1990748	5	129	222	30306	5.29	0.0026605	2.58	Solyc02g079960 Solyc02g087110 Solyc04g071890 Solyc04g082460 Solyc06g083690
Biological Process	disaccharide metabolic process	4	GO:0005984	4	79	222	30306	6.91	0.00274119	2.56	Solyc04g082090 Solyc07g006500 Solyc07g062140 Solyc12g006470
Biological Process	reactive oxygen species biosynthetic process	3	GO:1903409	2	11	222	30306	24.82	0.00281285	2.55	Solyc07g056540 Solyc10g007600
Biological Process	tyrosine catabolic process	6	GO:0006572	2	11	222	30306	24.82	0.00281285	2.55	Solyc07g053720 Solyc10g007110
Biological Process	xylan catabolic process	8	GO:0045493	2	11	222	30306	24.82	0.00281285	2.55	Solyc01g104950 Solyc05g051260
Biological Process	antibiotic biosynthetic process	3	GO:0017000	2	11	222	30306	24.82	0.00281285	2.55	Solyc07g056540 Solyc10g007600
Biological Process	plant-type cell wall organization	4	GO:0009664	5	131	222	30306	5.21	0.00284316	2.55	Solyc02g084990 Solyc02g088690 Solyc04g071890 Solyc10g080210 Solyc11g008630
Biological Process	glycosylation	2	GO:0070085	5	131	222	30306	5.21	0.00284316	2.55	Solyc04g016200 Solyc05g053120 Solyc07g045470 Solyc12g009930 Solyc12g009940
Biological Process	multi-multicellular organism process	2	GO:0044706	6	190	222	30306	4.31	0.00285296	2.54	Solyc01g104400 Solyc01g108910 Solyc09g015830 Solyc09g075450 Solyc09g082060 Solyc12g006470
Biological Process	pollination	2	GO:0009856	6	190	222	30306	4.31	0.00285296	2.54	Solyc01g104400 Solyc01g108910 Solyc09g015830 Solyc09g075450 Solyc09g082060 Solyc12g006470
Biological Process	negative regulation of programmed cell death	6	GO:0043069	4	80	222	30306	6.83	0.00286914	2.54	Solyc01g090230 Solyc02g094100 Solyc06g076040 Solyc09g059430
Biological Process	regulation of shoot system development	4	GO:0048831	8	326	222	30306	3.35	0.0029153	2.54	Solyc03g096950 Solyc04g008110 Solyc04g016200 Solyc05g053120 Solyc06g059760 Solyc12g009500 Solyc12g009930 Solyc12g009940
Biological Process	response to heat	3	GO:0009408	6	191	222	30306	4.29	0.00292788	2.53	Solyc03g082420 Solyc04g050930 Solyc04g054740 Solyc05g051850 Solyc08g005170 Solyc11g020330
Biological Process	branched-chain amino acid metabolic process	4	GO:0009081	3	40	222	30306	10.24	0.00313753	2.5	Solyc08g014130 Solyc10g006290 Solyc12g021170
Biological Process	fatty acid beta-oxidation	6	GO:0006635	3	40	222	30306	10.24	0.00313753	2.5	Solyc09g091470 Solyc12g021170 Solyc12g099440
Biological Process	cellular component assembly	4	GO:0022607	14	823	222	30306	2.32	0.00316558	2.5	Solyc00g500071 Solyc01g080940 Solyc02g077670 Solyc02g085670 Solyc03g112060 Solyc04g077780 Solyc04g082460 Solyc06g083690 Solyc09g082860 Solyc10g006260 Solyc10g039270 Solyc11g066110 Solyc12g014460 Solyc12g015640
Biological Process	cellular response to oxygen-containing compound	4	GO:1901701	11	567	222	30306	2.65	0.00326688	2.49	Solyc01g080940 Solyc02g087110 Solyc03g120980 Solyc04g008110 Solyc04g012160 Solyc04g079050 Solyc07g047850 Solyc07g049530 Solyc07g062140 Solyc08g006330 Solyc08g079080
Biological Process	ATP transport	6	GO:0015867	2	12	222	30306	22.75	0.00335917	2.47	Solyc03g118090 Solyc12g042950
Biological Process	photosystem II assembly	6	GO:0010207	2	12	222	30306	22.75	0.00335917	2.47	Solyc00g500071 Solyc10g039270
Biological Process	vitamin E biosynthetic process	5	GO:0010189	2	12	222	30306	22.75	0.00335917	2.47	Solyc03g115980 Solyc10g007110
Biological Process	trehalose metabolism in response to stress	6	GO:0070413	2	12	222	30306	22.75	0.00335917	2.47	Solyc07g006500 Solyc07g062140
Biological Process	myo-inositol hexakisphosphate metabolic process	5	GO:0033517	2	12	222	30306	22.75	0.00335917	2.47	Solyc04g054740 Solyc05g051850
Biological Process	xenobiotic metabolic process	3	GO:0006805	2	12	222	30306	22.75	0.00335917	2.47	Solyc01g095620 Solyc02g087110
Biological Process	cellular response to xenobiotic stimulus	4	GO:0071466	2	12	222	30306	22.75	0.00335917	2.47	Solyc01g095620 Solyc02g087110
Biological Process	vitamin E metabolic process	4	GO:0042360	2	12	222	30306	22.75	0.00335917	2.47	Solyc03g115980 Solyc10g007110
Biological Process	secondary metabolite biosynthetic process	3	GO:0044550	7	266	222	30306	3.59	0.00360185	2.44	Solyc01g095620 Solyc04g054258 Solyc05g055400 Solyc06g068440 Solyc10g080840 Solyc11g008630 Solyc11g010960
Biological Process	cellular polysaccharide catabolic process	5	GO:0044247	3	42	222	30306	9.75	0.00360673	2.44	Solyc01g008710 Solyc02g084990 Solyc04g082090
Biological Process	cellular macromolecule biosynthetic process	4	GO:0034645	16	1004	222	30306	2.18	0.00368095	2.43	Solyc01g109790 Solyc02g083190 Solyc03g117970 Solyc04g016200 Solyc05g005080 Solyc05g053120 Solyc07g006130 Solyc07g045470 Solyc07g051820 Solyc07g056140 Solyc07g150147 Solyc08g083320 Solyc11g008630 Solyc11g069700 Solyc12g009930 Solyc12g009940
Biological Process	cellular response to nutrient levels	4	GO:0031669	6	203	222	30306	4.03	0.00394593	2.4	Solyc02g085670 Solyc04g008110 Solyc04g054740 Solyc05g051850 Solyc09g074520 Solyc09g082860
Biological Process	aromatic amino acid family catabolic process	5	GO:0009074	2	13	222	30306	21	0.00395082	2.4	Solyc07g053720 Solyc10g007110
Biological Process	olefin biosynthetic process	4	GO:1900674	2	13	222	30306	21	0.00395082	2.4	Solyc02g036350 Solyc07g049530
Biological Process	response to low light intensity stimulus	6	GO:0009645	2	13	222	30306	21	0.00395082	2.4	Solyc05g056050 Solyc07g047850
Biological Process	alkene biosynthetic process	4	GO:0043450	2	13	222	30306	21	0.00395082	2.4	Solyc02g036350 Solyc07g049530
Biological Process	ethylene biosynthetic process	5	GO:0009693	2	13	222	30306	21	0.00395082	2.4	Solyc02g036350 Solyc07g049530
Biological Process	ethylene metabolic process	4	GO:0009692	2	13	222	30306	21	0.00395082	2.4	Solyc02g036350 Solyc07g049530
Biological Process	fat-soluble vitamin biosynthetic process	5	GO:0042362	2	13	222	30306	21	0.00395082	2.4	Solyc03g115980 Solyc10g007110
Biological Process	cellular alkene metabolic process	3	GO:0043449	2	13	222	30306	21	0.00395082	2.4	Solyc02g036350 Solyc07g049530
Biological Process	regulation of hormone levels	3	GO:0010817	11	583	222	30306	2.58	0.00402244	2.4	Solyc02g036350 Solyc02g065240 Solyc04g016200 Solyc05g008060 Solyc05g053120 Solyc06g074090 Solyc07g049530 Solyc08g006330 Solyc09g091470 Solyc12g009930 Solyc12g009940
Biological Process	phospholipid biosynthetic process	4	GO:0008654	4	89	222	30306	6.14	0.00420911	2.38	Solyc01g088570 Solyc03g115980 Solyc04g054740 Solyc05g051850
Biological Process	cellular macromolecule localization	3	GO:0070727	10	506	222	30306	2.7	0.0043572	2.36	Solyc02g032490 Solyc02g070890 Solyc02g094610 Solyc03g062940 Solyc03g120980 Solyc08g083380 Solyc09g007160 Solyc10g047300 Solyc11g066110 Solyc12g014460
Biological Process	sulfur compound biosynthetic process	4	GO:0044272	4	90	222	30306	6.07	0.00438002	2.36	Solyc06g006080 Solyc07g064160 Solyc09g082060 Solyc10g012370
Biological Process	ADP transport	6	GO:0015866	2	14	222	30306	19.5	0.00458713	2.34	Solyc03g118090 Solyc12g042950
Biological Process	leucine metabolic process	5	GO:0006551	2	14	222	30306	19.5	0.00458713	2.34	Solyc08g014130 Solyc12g021170
Biological Process	fat-soluble vitamin metabolic process	4	GO:0006775	2	14	222	30306	19.5	0.00458713	2.34	Solyc03g115980 Solyc10g007110
Biological Process	mannan catabolic process	6	GO:0046355	2	14	222	30306	19.5	0.00458713	2.34	Solyc01g008710 Solyc02g084990
Biological Process	peptidyl-histidine modification	6	GO:0018202	2	14	222	30306	19.5	0.00458713	2.34	Solyc04g008110 Solyc09g075440
Biological Process	regulation of signal transduction	4	GO:0009966	11	601	222	30306	2.5	0.00503286	2.3	Solyc02g085670 Solyc04g005330 Solyc05g008060 Solyc05g053120 Solyc09g015830 Solyc09g075440 Solyc09g091470 Solyc11g006000 Solyc11g016990 Solyc12g019860 Solyc12g096020
Biological Process	regulation of programmed cell death	5	GO:0043067	5	151	222	30306	4.52	0.00519938	2.28	Solyc01g090230 Solyc02g085670 Solyc02g094100 Solyc06g076040 Solyc09g059430
Biological Process	heterocycle catabolic process	4	GO:0046700	6	215	222	30306	3.81	0.00520529	2.28	Solyc01g088090 Solyc02g089620 Solyc03g120980 Solyc06g071000 Solyc11g065930 Solyc12g019860
Biological Process	mannan metabolic process	6	GO:0010412	2	15	222	30306	18.2	0.00526741	2.28	Solyc01g008710 Solyc02g084990
Biological Process	protein transport	4	GO:0015031	9	442	222	30306	2.78	0.00554925	2.26	Solyc02g032490 Solyc02g094610 Solyc03g062940 Solyc08g083380 Solyc09g007160 Solyc10g047300 Solyc11g066110 Solyc12g009060 Solyc12g014460
Biological Process	negative regulation of cell death	5	GO:0060548	4	97	222	30306	5.63	0.00570883	2.24	Solyc01g090230 Solyc02g094100 Solyc06g076040 Solyc09g059430
Biological Process	protein localization to organelle	5	GO:0033365	7	292	222	30306	3.27	0.00594969	2.23	Solyc02g032490 Solyc02g094610 Solyc03g062940 Solyc08g083380 Solyc10g047300 Solyc11g066110 Solyc12g014460
Biological Process	growth	1	GO:0040007	9	447	222	30306	2.75	0.00595847	2.22	Solyc02g085670 Solyc03g083440 Solyc05g005080 Solyc05g008060 Solyc07g051820 Solyc08g008250 Solyc09g082060 Solyc11g072820 Solyc12g006470
Biological Process	defense response by cell wall thickening	4	GO:0052482	2	16	222	30306	17.06	0.00599098	2.22	Solyc02g070890 Solyc03g120980
Biological Process	inositol phosphate biosynthetic process	5	GO:0032958	2	16	222	30306	17.06	0.00599098	2.22	Solyc04g054740 Solyc05g051850
Biological Process	proline metabolic process	6	GO:0006560	2	16	222	30306	17.06	0.00599098	2.22	Solyc02g089620 Solyc06g071000
Biological Process	glycoside metabolic process	5	GO:0016137	2	16	222	30306	17.06	0.00599098	2.22	Solyc02g065240 Solyc04g079050
Biological Process	carbohydrate derivative biosynthetic process	4	GO:1901137	8	368	222	30306	2.97	0.00599481	2.22	Solyc01g088570 Solyc02g088690 Solyc04g016200 Solyc05g053120 Solyc07g045470 Solyc08g077270 Solyc12g009930 Solyc12g009940
Biological Process	establishment of protein localization	3	GO:0045184	9	448	222	30306	2.74	0.00604304	2.22	Solyc02g032490 Solyc02g094610 Solyc03g062940 Solyc08g083380 Solyc09g007160 Solyc10g047300 Solyc11g066110 Solyc12g009060 Solyc12g014460
Biological Process	glutathione metabolic process	4	GO:0006749	3	51	222	30306	8.03	0.00623492	2.21	Solyc07g056510 Solyc09g007150 Solyc12g011310
Biological Process	lignin biosynthetic process	5	GO:0009809	3	51	222	30306	8.03	0.00623492	2.21	Solyc01g095620 Solyc06g068440 Solyc11g010960
Biological Process	chloroplast organization	6	GO:0009658	5	160	222	30306	4.27	0.00661436	2.18	Solyc03g082420 Solyc03g114470 Solyc06g075010 Solyc09g090330 Solyc12g015640
Biological Process	protein heterooligomerization	7	GO:0051291	2	17	222	30306	16.06	0.00675719	2.17	Solyc04g082460 Solyc11g066110
Biological Process	dicarboxylic acid biosynthetic process	6	GO:0043650	2	17	222	30306	16.06	0.00675719	2.17	Solyc03g083440 Solyc03g112060
Biological Process	regulation of translational fidelity	3	GO:0006450	2	17	222	30306	16.06	0.00675719	2.17	Solyc04g005300 Solyc09g015310
Biological Process	monosaccharide metabolic process	3	GO:0005996	4	102	222	30306	5.35	0.00680691	2.17	Solyc02g083700 Solyc02g087770 Solyc07g006220 Solyc09g092330
Biological Process	intracellular protein transport	4	GO:0006886	8	377	222	30306	2.9	0.00689479	2.16	Solyc02g032490 Solyc02g094610 Solyc03g062940 Solyc08g083380 Solyc09g007160 Solyc10g047300 Solyc11g066110 Solyc12g014460
Biological Process	regulation of signaling	3	GO:0023051	11	629	222	30306	2.39	0.00699407	2.16	Solyc02g085670 Solyc04g005330 Solyc05g008060 Solyc05g053120 Solyc09g015830 Solyc09g075440 Solyc09g091470 Solyc11g006000 Solyc11g016990 Solyc12g019860 Solyc12g096020
Biological Process	macromolecule localization	2	GO:0033036	12	720	222	30306	2.28	0.0071409	2.15	Solyc02g032490 Solyc02g070890 Solyc02g085670 Solyc02g094610 Solyc03g062940 Solyc03g120980 Solyc08g083380 Solyc09g007160 Solyc10g047300 Solyc11g066110 Solyc12g009060 Solyc12g014460
Biological Process	organophosphate ester transport	5	GO:0015748	3	54	222	30306	7.58	0.00730815	2.14	Solyc01g081390 Solyc03g118090 Solyc12g042950
Biological Process	polyol metabolic process	4	GO:0019751	3	54	222	30306	7.58	0.00730815	2.14	Solyc04g054740 Solyc05g051850 Solyc12g006470
Biological Process	regulation of cell communication	4	GO:0010646	11	634	222	30306	2.37	0.00739988	2.13	Solyc02g085670 Solyc04g005330 Solyc05g008060 Solyc05g053120 Solyc09g015830 Solyc09g075440 Solyc09g091470 Solyc11g006000 Solyc11g016990 Solyc12g019860 Solyc12g096020
Biological Process	transport	3	GO:0006810	24	1880	222	30306	1.74	0.00749389	2.13	Solyc01g081390 Solyc02g032490 Solyc02g068590 Solyc02g070890 Solyc02g085670 Solyc02g094610 Solyc03g062940 Solyc03g078150 Solyc03g096950 Solyc03g118090 Solyc03g120570 Solyc03g120980 Solyc04g008110 Solyc05g008060 Solyc06g050170 Solyc08g077360 Solyc08g083380 Solyc09g007160 Solyc10g047300 Solyc11g066110 Solyc11g066660 Solyc12g009060 Solyc12g014460 Solyc12g042950
Biological Process	sulfur amino acid biosynthetic process	5	GO:0000097	2	18	222	30306	15.17	0.00756537	2.12	Solyc09g082060 Solyc10g012370
Biological Process	cell activation	2	GO:0001775	2	18	222	30306	15.17	0.00756537	2.12	Solyc07g042620 Solyc07g054830
Biological Process	defense response by callose deposition	4	GO:0052542	2	18	222	30306	15.17	0.00756537	2.12	Solyc02g070890 Solyc03g120980
Biological Process	tyrosine metabolic process	5	GO:0006570	2	18	222	30306	15.17	0.00756537	2.12	Solyc07g053720 Solyc10g007110
Biological Process	branched-chain amino acid biosynthetic process	5	GO:0009082	2	18	222	30306	15.17	0.00756537	2.12	Solyc08g014130 Solyc10g006290
Biological Process	olefin metabolic process	4	GO:1900673	2	18	222	30306	15.17	0.00756537	2.12	Solyc02g036350 Solyc07g049530
Biological Process	regulation of growth	3	GO:0040008	7	306	222	30306	3.12	0.00761093	2.12	Solyc01g080940 Solyc02g085670 Solyc04g016200 Solyc05g053120 Solyc09g015830 Solyc12g009930 Solyc12g009940
Biological Process	indole-containing compound metabolic process	4	GO:0042430	3	55	222	30306	7.45	0.00768863	2.11	Solyc03g120980 Solyc06g071550 Solyc08g006330
Biological Process	flavonoid biosynthetic process	4	GO:0009813	3	55	222	30306	7.45	0.00768863	2.11	Solyc04g079050 Solyc05g053550 Solyc09g091510
Biological Process	aromatic compound catabolic process	4	GO:0019439	6	235	222	30306	3.49	0.00792486	2.1	Solyc01g088090 Solyc03g120980 Solyc07g053720 Solyc10g007110 Solyc11g065930 Solyc12g019860
Biological Process	peptide transport	5	GO:0015833	9	470	222	30306	2.61	0.00814884	2.09	Solyc02g032490 Solyc02g094610 Solyc03g062940 Solyc08g083380 Solyc09g007160 Solyc10g047300 Solyc11g066110 Solyc12g009060 Solyc12g014460
Biological Process	isoprenoid metabolic process	4	GO:0006720	6	237	222	30306	3.46	0.00824395	2.08	Solyc03g031860 Solyc03g115980 Solyc04g050930 Solyc04g070980 Solyc04g079960 Solyc12g098710
Biological Process	response to ethylene	4	GO:0009723	6	237	222	30306	3.46	0.00824395	2.08	Solyc01g090230 Solyc02g082900 Solyc06g066030 Solyc07g049530 Solyc08g059800 Solyc09g015830
Biological Process	response to virus	3	GO:0009615	4	108	222	30306	5.06	0.0082986	2.08	Solyc02g082900 Solyc04g054740 Solyc05g051850 Solyc08g067200
Biological Process	defense response to Gram-negative bacterium	5	GO:0050829	2	19	222	30306	14.37	0.00841487	2.07	Solyc07g006220 Solyc09g092330
Biological Process	serine family amino acid biosynthetic process	6	GO:0009070	2	19	222	30306	14.37	0.00841487	2.07	Solyc09g082060 Solyc10g012370
Biological Process	dehiscence	3	GO:0009900	2	19	222	30306	14.37	0.00841487	2.07	Solyc02g084990 Solyc10g080210
Biological Process	lignin metabolic process	4	GO:0009808	3	57	222	30306	7.18	0.00848415	2.07	Solyc01g095620 Solyc06g068440 Solyc11g010960
Biological Process	RNA secondary structure unwinding	6	GO:0010501	3	57	222	30306	7.18	0.00848415	2.07	Solyc01g006970 Solyc09g007440 Solyc12g006320
Biological Process	cellular carbohydrate catabolic process	4	GO:0044275	3	58	222	30306	7.06	0.00889934	2.05	Solyc01g008710 Solyc02g084990 Solyc04g082090
Biological Process	fatty acid elongation	6	GO:0030497	2	20	222	30306	13.65	0.00930506	2.03	Solyc10g080900 Solyc12g044940
Biological Process	icosanoid metabolic process	6	GO:0006690	2	20	222	30306	13.65	0.00930506	2.03	Solyc01g006540 Solyc02g087110
Biological Process	macromolecule methylation	3	GO:0043414	5	174	222	30306	3.92	0.00932018	2.03	Solyc04g005330 Solyc05g054420 Solyc06g072250 Solyc08g008250 Solyc08g075940
Biological Process	negative regulation of signal transduction	5	GO:0009968	6	244	222	30306	3.36	0.00943361	2.03	Solyc02g085670 Solyc09g015830 Solyc09g075440 Solyc11g016990 Solyc12g019860 Solyc12g096020
Biological Process	cellular response to acid chemical	4	GO:0071229	8	399	222	30306	2.74	0.00952334	2.02	Solyc02g087110 Solyc03g120980 Solyc04g012160 Solyc04g079050 Solyc07g047850 Solyc07g049530 Solyc08g006330 Solyc08g079080
Biological Process	ion transmembrane transport	3	GO:0034220	10	569	222	30306	2.4	0.00960126	2.02	Solyc01g081390 Solyc02g068590 Solyc03g078150 Solyc03g096950 Solyc03g118090 Solyc03g120570 Solyc03g120980 Solyc06g050170 Solyc11g066660 Solyc12g042950
Biological Process	protein-containing complex organization	4	GO:0043933	11	658	222	30306	2.28	0.0096102	2.02	Solyc00g500071 Solyc01g080940 Solyc04g082460 Solyc07g006130 Solyc09g082860 Solyc10g006260 Solyc10g039270 Solyc11g005030 Solyc11g066110 Solyc12g014460 Solyc12g015640
Biological Process	cellular response to inorganic substance	4	GO:0071241	4	113	222	30306	4.83	0.00969369	2.01	Solyc02g087110 Solyc03g118090 Solyc07g049530 Solyc09g092430
Biological Process	amide transport	5	GO:0042886	9	484	222	30306	2.54	0.00975401	2.01	Solyc02g032490 Solyc02g094610 Solyc03g062940 Solyc08g083380 Solyc09g007160 Solyc10g047300 Solyc11g066110 Solyc12g009060 Solyc12g014460
Biological Process	membrane organization	4	GO:0061024	5	176	222	30306	3.88	0.00976058	2.01	Solyc04g070980 Solyc08g083380 Solyc11g066110 Solyc11g066660 Solyc12g009060
Biological Process	regulation of MAP kinase activity	8	GO:0043405	2	21	222	30306	13	0.0102353	1.99	Solyc11g006000 Solyc11g016990
Biological Process	iron-sulfur cluster assembly	4	GO:0016226	2	21	222	30306	13	0.0102353	1.99	Solyc03g112060 Solyc06g083690
Biological Process	adenine nucleotide transport	8	GO:0051503	2	21	222	30306	13	0.0102353	1.99	Solyc03g118090 Solyc12g042950
Biological Process	purine ribonucleotide transport	6	GO:0015868	2	21	222	30306	13	0.0102353	1.99	Solyc03g118090 Solyc12g042950
Biological Process	purine nucleotide transport	7	GO:0015865	2	21	222	30306	13	0.0102353	1.99	Solyc03g118090 Solyc12g042950
Biological Process	trehalose biosynthetic process	6	GO:0005992	2	21	222	30306	13	0.0102353	1.99	Solyc07g006500 Solyc07g062140
Biological Process	metallo-sulfur cluster assembly	5	GO:0031163	2	21	222	30306	13	0.0102353	1.99	Solyc03g112060 Solyc06g083690
Biological Process	negative regulation of signaling	4	GO:0023057	6	249	222	30306	3.29	0.0103552	1.98	Solyc02g085670 Solyc09g015830 Solyc09g075440 Solyc11g016990 Solyc12g019860 Solyc12g096020
Biological Process	negative regulation of cell communication	5	GO:0010648	6	249	222	30306	3.29	0.0103552	1.98	Solyc02g085670 Solyc09g015830 Solyc09g075440 Solyc11g016990 Solyc12g019860 Solyc12g096020
Biological Process	chaperone-mediated protein folding	3	GO:0061077	3	62	222	30306	6.61	0.0106779	1.97	Solyc03g114470 Solyc06g075010 Solyc10g039270
Biological Process	cellular component disassembly	4	GO:0022411	3	63	222	30306	6.5	0.0111523	1.95	Solyc07g006130 Solyc10g080210 Solyc11g005030
Biological Process	cell wall pectin metabolic process	7	GO:0052546	2	22	222	30306	12.41	0.0112049	1.95	Solyc02g088690 Solyc11g008630
Biological Process	nucleotide transmembrane transport	3	GO:1901679	2	22	222	30306	12.41	0.0112049	1.95	Solyc03g118090 Solyc12g042950
Biological Process	alcohol metabolic process	3	GO:0006066	4	118	222	30306	4.63	0.0112329	1.95	Solyc04g054740 Solyc04g071140 Solyc05g051850 Solyc12g006470
Biological Process	cell development	3	GO:0048468	8	411	222	30306	2.66	0.0112393	1.95	Solyc02g085670 Solyc04g078870 Solyc05g008060 Solyc07g051820 Solyc09g082060 Solyc10g012370 Solyc12g006470 Solyc12g014460
Biological Process	cell division	2	GO:0051301	5	183	222	30306	3.73	0.0114144	1.94	Solyc02g032490 Solyc07g051820 Solyc07g062140 Solyc11g005030 Solyc11g072820
Biological Process	RNA metabolic process	5	GO:0016070	20	1496	222	30306	1.83	0.011427	1.94	Solyc01g006970 Solyc01g089870 Solyc03g058190 Solyc03g114660 Solyc03g117970 Solyc04g005300 Solyc05g054420 Solyc05g055880 Solyc06g072250 Solyc07g043600 Solyc07g150147 Solyc08g008250 Solyc08g067200 Solyc08g075940 Solyc09g007440 Solyc09g065720 Solyc10g006260 Solyc12g006320 Solyc12g015640 Solyc12g019860
Biological Process	establishment of localization	2	GO:0051234	24	1914	222	30306	1.71	0.0115954	1.94	Solyc01g081390 Solyc02g032490 Solyc02g068590 Solyc02g070890 Solyc02g085670 Solyc02g094610 Solyc03g062940 Solyc03g078150 Solyc03g096950 Solyc03g118090 Solyc03g120570 Solyc03g120980 Solyc04g008110 Solyc05g008060 Solyc06g050170 Solyc08g077360 Solyc08g083380 Solyc09g007160 Solyc10g047300 Solyc11g066110 Solyc11g066660 Solyc12g009060 Solyc12g014460 Solyc12g042950
Biological Process	isoprenoid biosynthetic process	4	GO:0008299	5	184	222	30306	3.71	0.0116653	1.93	Solyc03g031860 Solyc03g115980 Solyc04g070980 Solyc04g079960 Solyc12g098710
Biological Process	cellular lipid catabolic process	4	GO:0044242	4	120	222	30306	4.55	0.0118901	1.92	Solyc02g087110 Solyc09g091470 Solyc12g021170 Solyc12g099440
Biological Process	cellular response to nitrogen compound	4	GO:1901699	5	185	222	30306	3.69	0.0119199	1.92	Solyc02g087110 Solyc03g120980 Solyc07g049530 Solyc08g067200 Solyc08g075940
Biological Process	phospholipid metabolic process	4	GO:0006644	5	185	222	30306	3.69	0.0119199	1.92	Solyc01g088570 Solyc03g115980 Solyc04g054740 Solyc05g008810 Solyc05g051850
Biological Process	RNA processing	6	GO:0006396	12	726	222	30306	2.26	0.0121052	1.92	Solyc01g006970 Solyc03g058190 Solyc05g055880 Solyc06g072250 Solyc08g008250 Solyc08g067200 Solyc08g075940 Solyc09g007440 Solyc09g065720 Solyc10g006260 Solyc12g006320 Solyc12g015640
Biological Process	cellular response to nitric oxide	5	GO:0071732	2	23	222	30306	11.87	0.0122134	1.91	Solyc02g087110 Solyc07g049530
Biological Process	trehalose metabolic process	5	GO:0005991	2	23	222	30306	11.87	0.0122134	1.91	Solyc07g006500 Solyc07g062140
Biological Process	floral organ development	3	GO:0048437	6	259	222	30306	3.16	0.0123871	1.91	Solyc01g104400 Solyc05g012020 Solyc06g059760 Solyc07g055920 Solyc09g074520 Solyc10g080210
Biological Process	cell communication	2	GO:0007154	20	1526	222	30306	1.79	0.012392	1.91	Solyc01g080940 Solyc02g070890 Solyc02g085670 Solyc02g094610 Solyc04g008110 Solyc04g012160 Solyc04g054740 Solyc04g078870 Solyc04g082510 Solyc05g051850 Solyc06g071800 Solyc07g062140 Solyc08g006330 Solyc09g059430 Solyc09g074520 Solyc09g082860 Solyc11g006000 Solyc11g016990 Solyc12g006470 Solyc12g019860
Biological Process	tissue development	3	GO:0009888	12	735	222	30306	2.23	0.0125442	1.9	Solyc04g016200 Solyc04g078870 Solyc05g008060 Solyc05g012020 Solyc05g053120 Solyc06g072250 Solyc07g051820 Solyc07g055920 Solyc08g008250 Solyc10g012370 Solyc12g009930 Solyc12g009940
Biological Process	protein dephosphorylation	5	GO:0006470	3	66	222	30306	6.21	0.0126476	1.9	Solyc04g008110 Solyc11g016990 Solyc12g096020
Biological Process	cellular nitrogen compound biosynthetic process	4	GO:0044271	15	1020	222	30306	2.01	0.0127929	1.89	Solyc01g080940 Solyc02g088690 Solyc03g112060 Solyc03g115980 Solyc03g118240 Solyc06g006080 Solyc06g064500 Solyc06g071550 Solyc07g006130 Solyc07g064160 Solyc07g150147 Solyc08g075940 Solyc08g077270 Solyc10g008740 Solyc11g069700
Biological Process	nervous system development	4	GO:0007399	4	123	222	30306	4.44	0.0129213	1.89	Solyc02g085670 Solyc04g078870 Solyc07g042620 Solyc12g014460
Biological Process	cellular response to reactive oxygen species	5	GO:0034614	3	67	222	30306	6.11	0.0131703	1.88	Solyc02g087110 Solyc07g049530 Solyc08g006330
Biological Process	positive regulation of transport	4	GO:0051050	3	67	222	30306	6.11	0.0131703	1.88	Solyc01g006970 Solyc03g114470 Solyc12g014460
Biological Process	callose deposition in cell wall	4	GO:0052543	2	24	222	30306	11.38	0.01326	1.88	Solyc02g070890 Solyc03g120980
Biological Process	cell wall macromolecule catabolic process	5	GO:0016998	2	24	222	30306	11.38	0.01326	1.88	Solyc01g008710 Solyc02g084990
Biological Process	cell wall thickening	5	GO:0052386	2	24	222	30306	11.38	0.01326	1.88	Solyc02g070890 Solyc03g120980
Biological Process	suberin biosynthetic process	5	GO:0010345	2	24	222	30306	11.38	0.01326	1.88	Solyc10g080840 Solyc11g008630
Biological Process	protein import	5	GO:0017038	4	124	222	30306	4.4	0.0132773	1.88	Solyc02g032490 Solyc02g094610 Solyc08g083380 Solyc11g066110
Biological Process	leaf morphogenesis	4	GO:0009965	4	126	222	30306	4.33	0.0140079	1.85	Solyc04g016200 Solyc05g053120 Solyc12g009930 Solyc12g009940
Biological Process	glycosyl compound catabolic process	5	GO:1901658	2	25	222	30306	10.92	0.0143442	1.84	Solyc02g065240 Solyc03g120980
Biological Process	cellular response to organic cyclic compound	5	GO:0071407	5	195	222	30306	3.5	0.0146761	1.83	Solyc01g080940 Solyc02g087110 Solyc03g120980 Solyc08g067200 Solyc08g075940
Biological Process	lipid catabolic process	4	GO:0016042	4	128	222	30306	4.27	0.0147636	1.83	Solyc02g087110 Solyc09g091470 Solyc12g021170 Solyc12g099440
Biological Process	protein homooligomerization	7	GO:0051260	3	71	222	30306	5.77	0.0153832	1.81	Solyc01g080940 Solyc04g082460 Solyc12g014460
Biological Process	purine nucleobase metabolic process	5	GO:0006144	2	26	222	30306	10.5	0.0154654	1.81	Solyc01g080940 Solyc11g065930
Biological Process	nucleotide transport	6	GO:0006862	2	26	222	30306	10.5	0.0154654	1.81	Solyc03g118090 Solyc12g042950
Biological Process	regulation of double-strand break repair	7	GO:2000779	2	26	222	30306	10.5	0.0154654	1.81	Solyc02g094100 Solyc05g054420
Biological Process	nucleotide-sugar biosynthetic process	5	GO:0009226	2	26	222	30306	10.5	0.0154654	1.81	Solyc02g088690 Solyc08g077270
Biological Process	positive regulation of intracellular transport	5	GO:0032388	2	26	222	30306	10.5	0.0154654	1.81	Solyc03g114470 Solyc12g014460
Biological Process	salicylic acid metabolic process	5	GO:0009696	2	26	222	30306	10.5	0.0154654	1.81	Solyc02g065240 Solyc08g006330
Biological Process	peptidyl-amino acid modification	5	GO:0018193	7	354	222	30306	2.7	0.0159417	1.8	Solyc04g005330 Solyc04g008110 Solyc04g078870 Solyc09g065720 Solyc09g075440 Solyc10g039270 Solyc11g005030
Biological Process	stamen development	4	GO:0048443	4	131	222	30306	4.17	0.0159446	1.8	Solyc01g104400 Solyc07g055920 Solyc09g074520 Solyc10g080210
Biological Process	androecium development	4	GO:0048466	4	131	222	30306	4.17	0.0159446	1.8	Solyc01g104400 Solyc07g055920 Solyc09g074520 Solyc10g080210
Biological Process	cytoskeleton organization	5	GO:0007010	6	275	222	30306	2.98	0.0161968	1.79	Solyc02g077670 Solyc04g077780 Solyc05g005080 Solyc07g042620 Solyc11g005030 Solyc11g072820
Biological Process	toxin catabolic process	2	GO:0009407	2	27	222	30306	10.11	0.0166229	1.78	Solyc07g056510 Solyc12g011310
Biological Process	cellular response to lipid	5	GO:0071396	6	277	222	30306	2.96	0.0167239	1.78	Solyc01g080940 Solyc04g012160 Solyc07g047850 Solyc07g049530 Solyc08g006330 Solyc08g079080
Biological Process	intracellular transport	3	GO:0046907	9	530	222	30306	2.32	0.0167344	1.78	Solyc02g032490 Solyc02g085670 Solyc02g094610 Solyc03g062940 Solyc08g083380 Solyc09g007160 Solyc10g047300 Solyc11g066110 Solyc12g014460
Biological Process	leaf development	5	GO:0048366	7	360	222	30306	2.65	0.0173129	1.76	Solyc03g119060 Solyc04g016200 Solyc05g053120 Solyc08g008250 Solyc09g011080 Solyc12g009930 Solyc12g009940
Biological Process	phosphorylation	5	GO:0016310	14	949	222	30306	2.01	0.0174579	1.76	Solyc02g070890 Solyc04g008110 Solyc04g012160 Solyc04g078870 Solyc04g082510 Solyc06g071800 Solyc07g049280 Solyc07g054830 Solyc09g015830 Solyc09g059430 Solyc09g075440 Solyc09g082860 Solyc11g005030 Solyc11g006000
Biological Process	root hair cell development	4	GO:0080147	3	75	222	30306	5.46	0.017793	1.75	Solyc05g008060 Solyc07g051820 Solyc10g012370
Biological Process	hyperosmotic salinity response	5	GO:0042538	3	75	222	30306	5.46	0.017793	1.75	Solyc05g005080 Solyc08g006330 Solyc12g014460
Biological Process	negative regulation of protein phosphorylation	8	GO:0001933	2	28	222	30306	9.75	0.0178162	1.75	Solyc04g005330 Solyc11g016990
Biological Process	response to nitric oxide	4	GO:0071731	2	28	222	30306	9.75	0.0178162	1.75	Solyc02g087110 Solyc07g049530
Biological Process	wound healing	4	GO:0042060	2	28	222	30306	9.75	0.0178162	1.75	Solyc06g072250 Solyc07g054830
Biological Process	cilium assembly	6	GO:0060271	2	28	222	30306	9.75	0.0178162	1.75	Solyc02g077670 Solyc12g014460
Biological Process	response to bronchodilator	3	GO:0097366	2	28	222	30306	9.75	0.0178162	1.75	Solyc02g087110 Solyc07g049530
Biological Process	cell death	2	GO:0008219	5	205	222	30306	3.33	0.0178304	1.75	Solyc02g085670 Solyc02g087110 Solyc03g098740 Solyc03g114470 Solyc09g059430
Biological Process	response to auxin	4	GO:0009733	7	363	222	30306	2.63	0.0180288	1.74	Solyc03g120980 Solyc04g054258 Solyc04g054740 Solyc04g082460 Solyc05g051850 Solyc06g059760 Solyc09g074520
Biological Process	pollen tube development	3	GO:0048868	4	136	222	30306	4.02	0.0180416	1.74	Solyc01g108910 Solyc09g075450 Solyc09g082060 Solyc12g006470
Biological Process	mitochondrion organization	5	GO:0007005	4	136	222	30306	4.02	0.0180416	1.74	Solyc06g075010 Solyc08g077360 Solyc08g083380 Solyc10g047300
Biological Process	carbohydrate derivative transport	5	GO:1901264	3	76	222	30306	5.39	0.0184264	1.73	Solyc01g081390 Solyc03g118090 Solyc12g042950
Biological Process	floral meristem determinacy	3	GO:0010582	2	29	222	30306	9.41	0.0190447	1.72	Solyc05g012020 Solyc07g055920
Biological Process	protein homotetramerization	8	GO:0051289	2	29	222	30306	9.41	0.0190447	1.72	Solyc01g080940 Solyc04g082460
Biological Process	cell projection organization	4	GO:0030030	3	77	222	30306	5.32	0.0190721	1.72	Solyc02g077670 Solyc04g078870 Solyc12g014460
Biological Process	floral whorl development	3	GO:0048438	5	209	222	30306	3.27	0.0192083	1.72	Solyc01g104400 Solyc06g059760 Solyc07g055920 Solyc09g074520 Solyc10g080210
Biological Process	cytokinin metabolic process	4	GO:0009690	4	139	222	30306	3.93	0.0193783	1.71	Solyc04g016200 Solyc05g053120 Solyc12g009930 Solyc12g009940
Biological Process	protein localization	4	GO:0008104	9	546	222	30306	2.25	0.0198594	1.7	Solyc02g032490 Solyc02g094610 Solyc03g062940 Solyc08g083380 Solyc09g007160 Solyc10g047300 Solyc11g066110 Solyc12g009060 Solyc12g014460
Biological Process	cellular response to reactive nitrogen species	5	GO:1902170	2	30	222	30306	9.1	0.0203079	1.69	Solyc02g087110 Solyc07g049530
Biological Process	negative regulation of phosphorylation	8	GO:0042326	2	30	222	30306	9.1	0.0203079	1.69	Solyc04g005330 Solyc11g016990
Biological Process	polysaccharide localization	3	GO:0033037	2	30	222	30306	9.1	0.0203079	1.69	Solyc02g070890 Solyc03g120980
Biological Process	specification of floral organ identity	3	GO:0010093	2	30	222	30306	9.1	0.0203079	1.69	Solyc05g012020 Solyc07g055920
Biological Process	inositol phosphate metabolic process	4	GO:0043647	2	30	222	30306	9.1	0.0203079	1.69	Solyc04g054740 Solyc05g051850
Biological Process	specification of plant organ identity	4	GO:0090701	2	30	222	30306	9.1	0.0203079	1.69	Solyc05g012020 Solyc07g055920
Biological Process	callose localization	4	GO:0052545	2	30	222	30306	9.1	0.0203079	1.69	Solyc02g070890 Solyc03g120980
Biological Process	cellulose biosynthetic process	8	GO:0030244	2	30	222	30306	9.1	0.0203079	1.69	Solyc05g005080 Solyc07g051820
Biological Process	cilium organization	5	GO:0044782	2	30	222	30306	9.1	0.0203079	1.69	Solyc02g077670 Solyc12g014460
Biological Process	cellular nitrogen compound catabolic process	4	GO:0044270	5	213	222	30306	3.2	0.0206545	1.68	Solyc01g088090 Solyc03g120980 Solyc10g012370 Solyc11g065930 Solyc12g019860
Biological Process	ion transport	4	GO:0006811	11	705	222	30306	2.13	0.0206566	1.68	Solyc01g081390 Solyc02g068590 Solyc03g078150 Solyc03g096950 Solyc03g118090 Solyc03g120570 Solyc03g120980 Solyc04g008110 Solyc06g050170 Solyc11g066660 Solyc12g042950
Biological Process	cellular localization	2	GO:0051641	11	707	222	30306	2.12	0.020871	1.68	Solyc02g032490 Solyc02g070890 Solyc02g085670 Solyc02g094610 Solyc03g062940 Solyc03g120980 Solyc08g083380 Solyc09g007160 Solyc10g047300 Solyc11g066110 Solyc12g014460
Biological Process	regulation of developmental growth	4	GO:0048638	5	214	222	30306	3.19	0.0210268	1.68	Solyc02g085670 Solyc04g016200 Solyc05g053120 Solyc12g009930 Solyc12g009940
Biological Process	response to wounding	3	GO:0009611	6	293	222	30306	2.8	0.0213727	1.67	Solyc02g065240 Solyc02g082900 Solyc03g098740 Solyc06g072250 Solyc07g054830 Solyc09g091470
Biological Process	polyol biosynthetic process	5	GO:0046173	2	31	222	30306	8.81	0.0216051	1.67	Solyc04g054740 Solyc05g051850
Biological Process	positive chemotaxis	4	GO:0050918	2	31	222	30306	8.81	0.0216051	1.67	Solyc01g108910 Solyc12g006470
Biological Process	tetraterpenoid metabolic process	6	GO:0016108	2	31	222	30306	8.81	0.0216051	1.67	Solyc03g031860 Solyc04g050930
Biological Process	pollen tube guidance	2	GO:0010183	2	31	222	30306	8.81	0.0216051	1.67	Solyc01g108910 Solyc12g006470
Biological Process	beta-glucan biosynthetic process	7	GO:0051274	2	31	222	30306	8.81	0.0216051	1.67	Solyc05g005080 Solyc07g051820
Biological Process	meristem determinacy	2	GO:0010022	2	31	222	30306	8.81	0.0216051	1.67	Solyc05g012020 Solyc07g055920
Biological Process	carotenoid metabolic process	7	GO:0016116	2	31	222	30306	8.81	0.0216051	1.67	Solyc03g031860 Solyc04g050930
Biological Process	protein phosphorylation	5	GO:0006468	11	719	222	30306	2.09	0.0222704	1.65	Solyc02g070890 Solyc04g008110 Solyc04g012160 Solyc04g078870 Solyc04g082510 Solyc06g071800 Solyc09g015830 Solyc09g059430 Solyc09g075440 Solyc11g005030 Solyc11g006000
Biological Process	defense response to virus	4	GO:0051607	3	82	222	30306	4.99	0.0224874	1.65	Solyc04g054740 Solyc05g051850 Solyc08g067200
Biological Process	cellulose metabolic process	7	GO:0030243	2	32	222	30306	8.53	0.0229358	1.64	Solyc05g005080 Solyc07g051820
Biological Process	anion transport	5	GO:0006820	6	298	222	30306	2.75	0.0229882	1.64	Solyc01g081390 Solyc03g078150 Solyc03g118090 Solyc03g120570 Solyc04g008110 Solyc12g042950
Biological Process	multi-organism reproductive process	2	GO:0044703	5	221	222	30306	3.09	0.0237562	1.62	Solyc02g085670 Solyc02g094100 Solyc09g015830 Solyc09g082060 Solyc12g006470
Biological Process	beta-glucan metabolic process	6	GO:0051273	2	33	222	30306	8.27	0.0242995	1.61	Solyc05g005080 Solyc07g051820
Biological Process	protein stabilization	4	GO:0050821	2	33	222	30306	8.27	0.0242995	1.61	Solyc03g058190 Solyc03g116390
Biological Process	rRNA modification	6	GO:0000154	2	33	222	30306	8.27	0.0242995	1.61	Solyc05g055880 Solyc06g072250
Biological Process	post-embryonic animal morphogenesis	3	GO:0009886	2	33	222	30306	8.27	0.0242995	1.61	Solyc02g085670 Solyc04g078870
Biological Process	shoot system morphogenesis	3	GO:0010016	5	224	222	30306	3.05	0.0249926	1.6	Solyc04g016200 Solyc05g053120 Solyc08g006330 Solyc12g009930 Solyc12g009940
Biological Process	developmental growth involved in morphogenesis	3	GO:0060560	6	304	222	30306	2.69	0.0250329	1.6	Solyc05g005080 Solyc05g008060 Solyc07g051820 Solyc09g082060 Solyc11g072820 Solyc12g006470
Biological Process	plant-type cell wall modification	5	GO:0009827	2	34	222	30306	8.03	0.0256956	1.59	Solyc02g084990 Solyc10g080210
Biological Process	nucleic acid metabolic process	4	GO:0090304	23	1937	222	30306	1.62	0.0259733	1.59	Solyc01g006970 Solyc01g089870 Solyc02g083190 Solyc03g058190 Solyc03g097190 Solyc03g114660 Solyc03g117970 Solyc04g005300 Solyc05g054420 Solyc05g055880 Solyc06g072250 Solyc07g043600 Solyc07g150147 Solyc08g008250 Solyc08g067200 Solyc08g074600 Solyc08g075940 Solyc09g007440 Solyc09g065720 Solyc10g006260 Solyc12g006320 Solyc12g015640 Solyc12g019860
Biological Process	regulation of metabolic process	3	GO:0019222	30	2762	222	30306	1.48	0.026152	1.58	Solyc01g006970 Solyc02g094100 Solyc03g082420 Solyc03g098740 Solyc03g112060 Solyc03g120980 Solyc04g005330 Solyc04g016200 Solyc04g051700 Solyc04g076220 Solyc05g053120 Solyc05g054420 Solyc07g047850 Solyc07g055920 Solyc08g005170 Solyc08g008250 Solyc08g067200 Solyc08g075940 Solyc09g007850 Solyc09g015310 Solyc09g074520 Solyc09g075450 Solyc10g006260 Solyc10g086150 Solyc11g006000 Solyc11g016990 Solyc12g0…
Biological Process	endocytosis	5	GO:0006897	3	87	222	30306	4.71	0.0262137	1.58	Solyc02g070890 Solyc02g085670 Solyc12g014460
Biological Process	cell differentiation	3	GO:0030154	11	750	222	30306	2	0.0268073	1.57	Solyc02g085670 Solyc02g094100 Solyc04g078870 Solyc05g008060 Solyc07g051820 Solyc09g082060 Solyc09g092430 Solyc10g012370 Solyc12g006470 Solyc12g014460 Solyc12g019860
Biological Process	cellular response to metal ion	5	GO:0071248	3	88	222	30306	4.65	0.0269962	1.57	Solyc03g118090 Solyc07g049530 Solyc09g092430
Biological Process	disaccharide biosynthetic process	5	GO:0046351	2	35	222	30306	7.8	0.0271235	1.57	Solyc07g006500 Solyc07g062140
Biological Process	negative regulation of immune response	5	GO:0050777	2	35	222	30306	7.8	0.0271235	1.57	Solyc06g076040 Solyc09g059430
Biological Process	plasma membrane bounded cell projection assembly	6	GO:0120031	2	35	222	30306	7.8	0.0271235	1.57	Solyc02g077670 Solyc12g014460
Biological Process	instar larval or pupal development	3	GO:0002165	2	35	222	30306	7.8	0.0271235	1.57	Solyc02g085670 Solyc04g078870
Biological Process	cellular hormone metabolic process	3	GO:0034754	4	155	222	30306	3.52	0.0275301	1.56	Solyc04g016200 Solyc05g053120 Solyc12g009930 Solyc12g009940
Biological Process	regulation of apoptotic process	6	GO:0042981	3	89	222	30306	4.6	0.0277911	1.56	Solyc02g085670 Solyc02g094100 Solyc06g076040
Biological Process	organonitrogen compound catabolic process	4	GO:1901565	10	641	222	30306	2.13	0.0289232	1.54	Solyc01g088090 Solyc02g086830 Solyc02g089620 Solyc03g120980 Solyc06g071000 Solyc07g053720 Solyc10g007110 Solyc11g065930 Solyc12g006470 Solyc12g021170
Biological Process	hyperosmotic response	4	GO:0006972	3	91	222	30306	4.5	0.029418	1.53	Solyc05g005080 Solyc08g006330 Solyc12g014460
Biological Process	glycosyl compound metabolic process	4	GO:1901657	4	159	222	30306	3.43	0.0298428	1.53	Solyc02g065240 Solyc03g120980 Solyc04g079050 Solyc09g092390
Biological Process	cellular developmental process	2	GO:0048869	13	948	222	30306	1.87	0.0300308	1.52	Solyc02g085670 Solyc02g094100 Solyc04g078870 Solyc05g005080 Solyc05g008060 Solyc07g051820 Solyc09g082060 Solyc09g092430 Solyc10g012370 Solyc11g072820 Solyc12g006470 Solyc12g014460 Solyc12g019860
Biological Process	long-chain fatty acid metabolic process	5	GO:0001676	2	37	222	30306	7.38	0.0300727	1.52	Solyc02g087110 Solyc03g119060
Biological Process	organophosphate metabolic process	3	GO:0019637	8	495	222	30306	2.21	0.0301788	1.52	Solyc01g088570 Solyc02g094100 Solyc03g112060 Solyc03g115980 Solyc04g054740 Solyc05g008810 Solyc05g051850 Solyc11g006580
Biological Process	cell wall polysaccharide metabolic process	5	GO:0010383	3	92	222	30306	4.45	0.03025	1.52	Solyc01g104950 Solyc05g051260 Solyc11g008630
Biological Process	mitochondrial transport	4	GO:0006839	3	92	222	30306	4.45	0.03025	1.52	Solyc03g118090 Solyc08g083380 Solyc10g047300
Biological Process	developmental cell growth	3	GO:0048588	4	160	222	30306	3.41	0.0304384	1.52	Solyc05g008060 Solyc07g051820 Solyc09g082060 Solyc12g006470
Biological Process	positive regulation of developmental process	4	GO:0051094	5	237	222	30306	2.88	0.0308249	1.51	Solyc03g096950 Solyc04g005330 Solyc07g049530 Solyc08g006330 Solyc12g014460
Biological Process	regulation of stomatal movement	4	GO:0010119	3	93	222	30306	4.4	0.0310943	1.51	Solyc05g005490 Solyc07g047850 Solyc12g011450
Biological Process	mitotic cytokinesis	4	GO:0000281	3	93	222	30306	4.4	0.0310943	1.51	Solyc07g051820 Solyc11g005030 Solyc11g072820
Biological Process	protein peptidyl-prolyl isomerization	7	GO:0000413	2	38	222	30306	7.18	0.031593	1.5	Solyc09g065720 Solyc10g039270
Biological Process	protein localization to mitochondrion	6	GO:0070585	2	38	222	30306	7.18	0.031593	1.5	Solyc08g083380 Solyc10g047300
Biological Process	aspartate family amino acid metabolic process	5	GO:0009066	2	38	222	30306	7.18	0.031593	1.5	Solyc03g112060 Solyc09g092390
Biological Process	water-soluble vitamin biosynthetic process	5	GO:0042364	2	38	222	30306	7.18	0.031593	1.5	Solyc06g006080 Solyc07g064160
Biological Process	phenol-containing compound metabolic process	4	GO:0018958	2	38	222	30306	7.18	0.031593	1.5	Solyc02g065240 Solyc08g006330
Biological Process	protein targeting to mitochondrion	5	GO:0006626	2	38	222	30306	7.18	0.031593	1.5	Solyc08g083380 Solyc10g047300
Biological Process	localization	1	GO:0051179	24	2088	222	30306	1.57	0.0317424	1.5	Solyc01g081390 Solyc02g032490 Solyc02g068590 Solyc02g070890 Solyc02g085670 Solyc02g094610 Solyc03g062940 Solyc03g078150 Solyc03g096950 Solyc03g118090 Solyc03g120570 Solyc03g120980 Solyc04g008110 Solyc05g008060 Solyc06g050170 Solyc08g077360 Solyc08g083380 Solyc09g007160 Solyc10g047300 Solyc11g066110 Solyc11g066660 Solyc12g009060 Solyc12g014460 Solyc12g042950
Biological Process	anion transmembrane transport	4	GO:0098656	5	239	222	30306	2.86	0.0317918	1.5	Solyc01g081390 Solyc03g078150 Solyc03g118090 Solyc03g120570 Solyc12g042950
Biological Process	actin cytoskeleton organization	3	GO:0030036	3	95	222	30306	4.31	0.0328198	1.48	Solyc04g077780 Solyc07g042620 Solyc11g005030
Biological Process	neuron projection development	6	GO:0031175	2	39	222	30306	7	0.033143	1.48	Solyc04g078870 Solyc12g014460
Biological Process	regulation of protein stability	3	GO:0031647	2	39	222	30306	7	0.033143	1.48	Solyc03g058190 Solyc03g116390
Biological Process	cell projection assembly	5	GO:0030031	2	39	222	30306	7	0.033143	1.48	Solyc02g077670 Solyc12g014460
Biological Process	nucleotide-sugar metabolic process	4	GO:0009225	2	39	222	30306	7	0.033143	1.48	Solyc02g088690 Solyc08g077270
Biological Process	negative regulation of RNA metabolic process	6	GO:0051253	6	328	222	30306	2.5	0.0344152	1.46	Solyc01g006970 Solyc05g054420 Solyc09g007850 Solyc09g074520 Solyc10g006260 Solyc10g086150
Biological Process	cytoskeleton-dependent cytokinesis	4	GO:0061640	3	97	222	30306	4.22	0.0345943	1.46	Solyc07g051820 Solyc11g005030 Solyc11g072820
Biological Process	positive regulation of protein transport	5	GO:0051222	2	40	222	30306	6.83	0.0347222	1.46	Solyc01g006970 Solyc03g114470
Biological Process	regulation of transmembrane transport	4	GO:0034762	2	40	222	30306	6.83	0.0347222	1.46	Solyc02g070890 Solyc03g114470
Biological Process	pectin metabolic process	6	GO:0045488	2	40	222	30306	6.83	0.0347222	1.46	Solyc02g088690 Solyc11g008630
Biological Process	negative regulation of protein metabolic process	6	GO:0051248	4	167	222	30306	3.27	0.0348038	1.46	Solyc03g098740 Solyc04g005330 Solyc11g016990 Solyc12g019860
Biological Process	transmembrane transport	2	GO:0055085	13	983	222	30306	1.81	0.0352837	1.45	Solyc01g081390 Solyc02g068590 Solyc03g078150 Solyc03g096950 Solyc03g118090 Solyc03g120570 Solyc03g120980 Solyc05g008060 Solyc06g050170 Solyc08g083380 Solyc11g066110 Solyc11g066660 Solyc12g042950
Biological Process	locomotion	1	GO:0040011	3	98	222	30306	4.18	0.0354998	1.45	Solyc01g108910 Solyc02g085670 Solyc12g006470
Biological Process	regulation of DNA recombination	6	GO:0000018	2	41	222	30306	6.66	0.0363302	1.44	Solyc02g094100 Solyc05g054420
Biological Process	regulation of MAPK cascade	6	GO:0043408	2	41	222	30306	6.66	0.0363302	1.44	Solyc11g006000 Solyc11g016990
Biological Process	response to salicylic acid	4	GO:0009751	4	170	222	30306	3.21	0.0367803	1.43	Solyc01g090230 Solyc02g082900 Solyc02g087110 Solyc03g098740
Biological Process	root hair cell differentiation	5	GO:0048765	3	100	222	30306	4.1	0.0373474	1.43	Solyc05g008060 Solyc07g051820 Solyc10g012370
Biological Process	trichoblast maturation	4	GO:0048764	3	100	222	30306	4.1	0.0373474	1.43	Solyc05g008060 Solyc07g051820 Solyc10g012370
Biological Process	benzene-containing compound metabolic process	4	GO:0042537	2	42	222	30306	6.5	0.0379664	1.42	Solyc02g065240 Solyc08g006330
Biological Process	regulation of DNA repair	6	GO:0006282	2	42	222	30306	6.5	0.0379664	1.42	Solyc02g094100 Solyc05g054420
Biological Process	response to nematode	3	GO:0009624	3	101	222	30306	4.05	0.0382894	1.42	Solyc03g096950 Solyc03g098740 Solyc06g059760
Biological Process	trichoblast differentiation	6	GO:0010054	3	101	222	30306	4.05	0.0382894	1.42	Solyc05g008060 Solyc07g051820 Solyc10g012370
Biological Process	regulation of intracellular signal transduction	5	GO:1902531	4	173	222	30306	3.16	0.0388202	1.41	Solyc04g005330 Solyc09g075440 Solyc11g006000 Solyc11g016990
Biological Process	cytokinesis	3	GO:0000910	3	102	222	30306	4.02	0.0392434	1.41	Solyc07g051820 Solyc11g005030 Solyc11g072820
Biological Process	neurogenesis	4	GO:0022008	3	102	222	30306	4.02	0.0392434	1.41	Solyc02g085670 Solyc04g078870 Solyc12g014460
Biological Process	establishment of localization in cell	3	GO:0051649	9	568	222	30306	2.16	0.0395798	1.4	Solyc02g032490 Solyc02g085670 Solyc02g094610 Solyc03g062940 Solyc08g083380 Solyc09g007160 Solyc10g047300 Solyc11g066110 Solyc12g014460
Biological Process	positive regulation of seed germination	6	GO:0010030	2	43	222	30306	6.35	0.0396303	1.4	Solyc07g049530 Solyc08g006330
Biological Process	import into cell	4	GO:0098657	3	104	222	30306	3.94	0.0411874	1.39	Solyc02g070890 Solyc02g085670 Solyc12g014460
Biological Process	protein-containing complex disassembly	5	GO:0032984	2	44	222	30306	6.21	0.0413214	1.38	Solyc07g006130 Solyc11g005030
Biological Process	response to nutrient	3	GO:0007584	2	44	222	30306	6.21	0.0413214	1.38	Solyc06g006080 Solyc09g074520
Biological Process	response to zinc ion	5	GO:0010043	2	44	222	30306	6.21	0.0413214	1.38	Solyc07g055080 Solyc09g082060
Biological Process	cellular respiration	5	GO:0045333	3	105	222	30306	3.9	0.0421774	1.37	Solyc03g112060 Solyc09g075450 Solyc12g021170
Biological Process	regulation of cell differentiation	4	GO:0045595	4	178	222	30306	3.07	0.0423615	1.37	Solyc02g085670 Solyc04g005330 Solyc04g078870 Solyc12g014460
Biological Process	floral organ formation	3	GO:0048449	2	45	222	30306	6.07	0.0430393	1.37	Solyc05g012020 Solyc07g055920
Biological Process	cortical microtubule organization	5	GO:0043622	2	45	222	30306	6.07	0.0430393	1.37	Solyc05g005080 Solyc11g072820
Biological Process	negative regulation of immune system process	4	GO:0002683	2	45	222	30306	6.07	0.0430393	1.37	Solyc06g076040 Solyc09g059430
Biological Process	protein-containing complex assembly	5	GO:0065003	9	595	222	30306	2.06	0.0440952	1.36	Solyc00g500071 Solyc01g080940 Solyc04g082460 Solyc09g082860 Solyc10g006260 Solyc10g039270 Solyc11g066110 Solyc12g014460 Solyc12g015640
Biological Process	intracellular signal transduction	3	GO:0035556	7	440	222	30306	2.17	0.0441578	1.35	Solyc04g008110 Solyc04g012160 Solyc04g078870 Solyc06g071800 Solyc11g006000 Solyc11g016990 Solyc12g019860
Biological Process	regulation of transport	4	GO:0051049	5	262	222	30306	2.61	0.0442802	1.35	Solyc01g006970 Solyc02g070890 Solyc03g114470 Solyc09g007160 Solyc12g014460
Biological Process	regulation of immune response	4	GO:0050776	4	181	222	30306	3.02	0.0445711	1.35	Solyc04g082510 Solyc06g076040 Solyc08g075940 Solyc09g059430
Biological Process	protein targeting	5	GO:0006605	4	181	222	30306	3.02	0.0445711	1.35	Solyc03g062940 Solyc08g083380 Solyc10g047300 Solyc11g066110
Biological Process	rRNA processing	8	GO:0006364	4	181	222	30306	3.02	0.0445711	1.35	Solyc03g058190 Solyc05g055880 Solyc06g072250 Solyc09g007440
Biological Process	regulation of response to DNA damage stimulus	5	GO:2001020	2	46	222	30306	5.94	0.0447834	1.35	Solyc02g094100 Solyc05g054420
Biological Process	peroxisome organization	5	GO:0007031	2	46	222	30306	5.94	0.0447834	1.35	Solyc03g062940 Solyc09g091470
Biological Process	post-embryonic plant organ development	3	GO:0090696	4	182	222	30306	3	0.0453217	1.34	Solyc05g012020 Solyc06g072250 Solyc07g055920 Solyc09g074520
Biological Process	regulation of seed germination	7	GO:0010029	3	109	222	30306	3.76	0.0462559	1.33	Solyc04g008110 Solyc07g049530 Solyc08g006330
Biological Process	glycerophospholipid biosynthetic process	5	GO:0046474	2	47	222	30306	5.81	0.0465534	1.33	Solyc04g054740 Solyc05g051850
Biological Process	RNA methylation	4	GO:0001510	2	47	222	30306	5.81	0.0465534	1.33	Solyc06g072250 Solyc08g008250
Biological Process	cellular biogenic amine metabolic process	5	GO:0006576	2	47	222	30306	5.81	0.0465534	1.33	Solyc04g071140 Solyc06g071550
Biological Process	fatty acid derivative metabolic process	4	GO:1901568	2	47	222	30306	5.81	0.0465534	1.33	Solyc01g006540 Solyc02g087110
Biological Process	plant ovule development	3	GO:0048481	2	47	222	30306	5.81	0.0465534	1.33	Solyc06g059760 Solyc07g055920
Biological Process	cellular amine metabolic process	4	GO:0044106	2	47	222	30306	5.81	0.0465534	1.33	Solyc04g071140 Solyc06g071550
Biological Process	cell growth	2	GO:0016049	6	355	222	30306	2.31	0.0473899	1.32	Solyc05g005080 Solyc05g008060 Solyc07g051820 Solyc09g082060 Solyc11g072820 Solyc12g006470
Biological Process	central nervous system development	4	GO:0007417	2	48	222	30306	5.69	0.0483486	1.32	Solyc02g085670 Solyc07g042620
Biological Process	carbohydrate derivative catabolic process	4	GO:1901136	2	48	222	30306	5.69	0.0483486	1.32	Solyc02g065240 Solyc03g120980
Biological Process	DNA methylation	4	GO:0006306	2	48	222	30306	5.69	0.0483486	1.32	Solyc05g054420 Solyc08g075940
Biological Process	DNA alkylation	6	GO:0006305	2	48	222	30306	5.69	0.0483486	1.32	Solyc05g054420 Solyc08g075940
Biological Process	seed germination	2	GO:0009845	3	111	222	30306	3.69	0.0483657	1.32	Solyc02g084990 Solyc03g096950 Solyc04g012160
Biological Process	xenobiotic transmembrane transport	3	GO:0006855	3	112	222	30306	3.66	0.0494381	1.31	Solyc03g118090 Solyc03g120980 Solyc12g042950
Biological Process	actin filament-based process	2	GO:0030029	3	112	222	30306	3.66	0.0494381	1.31	Solyc04g077780 Solyc07g042620 Solyc11g005030
Biological Process	organophosphate biosynthetic process	4	GO:0090407	5	271	222	30306	2.52	0.0498641	1.3	Solyc01g088570 Solyc03g112060 Solyc03g115980 Solyc04g054740 Solyc05g051850
Biological Process	galacturonan metabolic process	5	GO:0010393	2	49	222	30306	5.57	0.0501688	1.3	Solyc02g088690 Solyc11g008630
Biological Process	protein autophosphorylation	6	GO:0046777	4	189	222	30306	2.89	0.0507736	1.29	Solyc04g082510 Solyc09g015830 Solyc11g005030 Solyc11g006000
Biological Process	regulation of seedling development	6	GO:1900140	3	114	222	30306	3.59	0.0516175	1.29	Solyc04g008110 Solyc07g049530 Solyc08g006330
Biological Process	cellular response to cytokinin stimulus	5	GO:0071368	2	50	222	30306	5.46	0.0520133	1.28	Solyc04g008110 Solyc04g079050
Biological Process	cellular response to osmotic stress	4	GO:0071470	2	50	222	30306	5.46	0.0520133	1.28	Solyc04g008110 Solyc08g006330
Biological Process	plant-type ovary development	4	GO:0035670	2	50	222	30306	5.46	0.0520133	1.28	Solyc06g059760 Solyc07g055920
Biological Process	rRNA metabolic process	7	GO:0016072	4	191	222	30306	2.86	0.0523946	1.28	Solyc03g058190 Solyc05g055880 Solyc06g072250 Solyc09g007440
Biological Process	regulation of cellular response to stress	4	GO:0080135	3	115	222	30306	3.56	0.0527244	1.28	Solyc02g094100 Solyc05g054420 Solyc09g059430
Biological Process	aerobic respiration	6	GO:0009060	2	51	222	30306	5.35	0.0538818	1.27	Solyc03g112060 Solyc09g075450
Biological Process	water-soluble vitamin metabolic process	4	GO:0006767	2	51	222	30306	5.35	0.0538818	1.27	Solyc06g006080 Solyc07g064160
Biological Process	response to molecule of bacterial origin	4	GO:0002237	2	51	222	30306	5.35	0.0538818	1.27	Solyc03g098740 Solyc09g059430
Biological Process	terpene biosynthetic process	5	GO:0046246	2	51	222	30306	5.35	0.0538818	1.27	Solyc04g079960 Solyc12g098710
Biological Process	xylan metabolic process	7	GO:0045491	2	51	222	30306	5.35	0.0538818	1.27	Solyc01g104950 Solyc05g051260
Biological Process	cell morphogenesis	3	GO:0000902	6	367	222	30306	2.23	0.0540109	1.27	Solyc04g078870 Solyc05g005080 Solyc05g008060 Solyc09g082060 Solyc11g072820 Solyc12g006470
Biological Process	developmental maturation	2	GO:0021700	4	193	222	30306	2.83	0.0540435	1.27	Solyc05g008060 Solyc07g051820 Solyc09g074520 Solyc10g012370
Biological Process	root epidermal cell differentiation	5	GO:0010053	3	117	222	30306	3.5	0.0549725	1.26	Solyc05g008060 Solyc07g051820 Solyc10g012370
Biological Process	sucrose metabolic process	5	GO:0005985	2	52	222	30306	5.25	0.0557738	1.25	Solyc04g082090 Solyc12g006470
Biological Process	monosaccharide biosynthetic process	4	GO:0046364	2	53	222	30306	5.15	0.0576889	1.24	Solyc07g006220 Solyc09g092330
Biological Process	cytoplasmic microtubule organization	4	GO:0031122	2	53	222	30306	5.15	0.0576889	1.24	Solyc05g005080 Solyc11g072820
Biological Process	negative regulation of apoptotic process	7	GO:0043066	2	53	222	30306	5.15	0.0576889	1.24	Solyc02g094100 Solyc06g076040
Biological Process	nucleobase metabolic process	4	GO:0009112	2	53	222	30306	5.15	0.0576889	1.24	Solyc01g080940 Solyc11g065930
Biological Process	chemotaxis	3	GO:0006935	2	53	222	30306	5.15	0.0576889	1.24	Solyc01g108910 Solyc12g006470
Biological Process	toxin metabolic process	3	GO:0009404	2	53	222	30306	5.15	0.0576889	1.24	Solyc07g056510 Solyc12g011310
Biological Process	plant-type cell wall biogenesis	4	GO:0009832	3	120	222	30306	3.41	0.0584293	1.23	Solyc07g051820 Solyc07g062140 Solyc11g008630
Biological Process	cell maturation	3	GO:0048469	3	120	222	30306	3.41	0.0584293	1.23	Solyc05g008060 Solyc07g051820 Solyc10g012370
Biological Process	regulation of catalytic activity	3	GO:0050790	6	375	222	30306	2.18	0.058722	1.23	Solyc03g098740 Solyc03g112060 Solyc09g007160 Solyc09g011080 Solyc11g006000 Solyc11g016990
Biological Process	response to red or far red light	5	GO:0009639	4	199	222	30306	2.74	0.0591577	1.23	Solyc03g114470 Solyc04g051700 Solyc05g056050 Solyc07g047850
Biological Process	peptidyl-proline modification	6	GO:0018208	2	54	222	30306	5.06	0.0596266	1.22	Solyc09g065720 Solyc10g039270
Biological Process	neuron development	4	GO:0048666	2	54	222	30306	5.06	0.0596266	1.22	Solyc04g078870 Solyc12g014460
Biological Process	inorganic cation transmembrane transport	5	GO:0098662	5	287	222	30306	2.38	0.0607698	1.22	Solyc02g068590 Solyc03g096950 Solyc03g120980 Solyc06g050170 Solyc11g066660
Biological Process	seedling development	3	GO:0090351	3	122	222	30306	3.36	0.0607896	1.22	Solyc02g084990 Solyc03g096950 Solyc04g012160
Biological Process	immune effector process	2	GO:0002252	3	122	222	30306	3.36	0.0607896	1.22	Solyc04g054740 Solyc05g051850 Solyc08g067200
Biological Process	taxis	2	GO:0042330	2	55	222	30306	4.96	0.0615866	1.21	Solyc01g108910 Solyc12g006470
Biological Process	terpenoid metabolic process	5	GO:0006721	4	202	222	30306	2.7	0.0618084	1.21	Solyc03g031860 Solyc03g115980 Solyc04g050930 Solyc04g070980
Biological Process	RNA splicing	7	GO:0008380	4	203	222	30306	2.69	0.0627057	1.2	Solyc09g065720 Solyc10g006260 Solyc12g006320 Solyc12g015640
Biological Process	regulation of protein phosphorylation	7	GO:0001932	3	124	222	30306	3.3	0.0631939	1.2	Solyc04g005330 Solyc11g006000 Solyc11g016990
Biological Process	protein import into nucleus	5	GO:0006606	2	56	222	30306	4.88	0.0635683	1.2	Solyc02g032490 Solyc02g094610
Biological Process	DNA methylation or demethylation	6	GO:0044728	2	56	222	30306	4.88	0.0635683	1.2	Solyc05g054420 Solyc08g075940
Biological Process	regulation of cellular metabolic process	4	GO:0031323	26	2479	222	30306	1.43	0.0639127	1.19	Solyc01g006970 Solyc02g094100 Solyc03g082420 Solyc03g098740 Solyc03g112060 Solyc03g120980 Solyc04g005330 Solyc04g016200 Solyc04g076220 Solyc05g053120 Solyc05g054420 Solyc07g047850 Solyc07g055920 Solyc08g005170 Solyc08g008250 Solyc09g007850 Solyc09g015310 Solyc09g074520 Solyc09g075450 Solyc10g006260 Solyc10g086150 Solyc11g006000 Solyc11g016990 Solyc12g009930 Solyc12g009940 Solyc12g019860
Biological Process	signal transduction	2	GO:0007165	15	1280	222	30306	1.6	0.0648675	1.19	Solyc01g080940 Solyc02g070890 Solyc02g085670 Solyc02g094610 Solyc04g008110 Solyc04g012160 Solyc04g078870 Solyc04g082510 Solyc06g071800 Solyc07g062140 Solyc09g059430 Solyc09g074520 Solyc11g006000 Solyc11g016990 Solyc12g019860
Biological Process	terpene metabolic process	4	GO:0042214	2	57	222	30306	4.79	0.0655713	1.18	Solyc04g079960 Solyc12g098710
Biological Process	protein tetramerization	7	GO:0051262	2	57	222	30306	4.79	0.0655713	1.18	Solyc01g080940 Solyc04g082460
Biological Process	root hair elongation	4	GO:0048767	2	57	222	30306	4.79	0.0655713	1.18	Solyc05g008060 Solyc07g051820
Biological Process	regulation of cellular catabolic process	5	GO:0031329	3	126	222	30306	3.25	0.0656419	1.18	Solyc01g006970 Solyc09g007850 Solyc10g086150
Biological Process	regulation of cellular component organization	4	GO:0051128	8	546	222	30306	2	0.0662488	1.18	Solyc01g006970 Solyc01g080940 Solyc02g085670 Solyc02g094100 Solyc04g078870 Solyc09g007160 Solyc09g015830 Solyc12g014460
Biological Process	post-embryonic plant organ morphogenesis	4	GO:0090697	3	127	222	30306	3.22	0.066882	1.17	Solyc05g012020 Solyc07g055920 Solyc09g074520
Biological Process	hexose metabolic process	4	GO:0019318	2	58	222	30306	4.71	0.0675953	1.17	Solyc02g083700 Solyc02g087770
Biological Process	floral organ morphogenesis	3	GO:0048444	2	58	222	30306	4.71	0.0675953	1.17	Solyc05g012020 Solyc07g055920
Biological Process	pyrimidine-containing compound metabolic process	4	GO:0072527	2	58	222	30306	4.71	0.0675953	1.17	Solyc06g006080 Solyc07g064160
Biological Process	import into nucleus	6	GO:0051170	2	58	222	30306	4.71	0.0675953	1.17	Solyc02g032490 Solyc02g094610
Biological Process	cortical cytoskeleton organization	6	GO:0030865	2	59	222	30306	4.63	0.0696399	1.16	Solyc05g005080 Solyc11g072820
Biological Process	negative regulation of cell cycle process	6	GO:0010948	2	59	222	30306	4.63	0.0696399	1.16	Solyc02g094100 Solyc12g019860
Biological Process	response to far red light	6	GO:0010218	2	60	222	30306	4.55	0.0717045	1.14	Solyc05g056050 Solyc07g047850
Biological Process	neuron differentiation	4	GO:0030182	2	60	222	30306	4.55	0.0717045	1.14	Solyc04g078870 Solyc12g014460
Biological Process	DNA modification	5	GO:0006304	2	60	222	30306	4.55	0.0717045	1.14	Solyc05g054420 Solyc08g075940
Biological Process	positive regulation of catalytic activity	4	GO:0043085	4	214	222	30306	2.55	0.0730258	1.14	Solyc03g112060 Solyc09g007160 Solyc09g011080 Solyc11g006000
Biological Process	regulation of intracellular transport	5	GO:0032386	2	61	222	30306	4.48	0.0737889	1.13	Solyc03g114470 Solyc12g014460
Biological Process	photomorphogenesis	3	GO:0009640	2	61	222	30306	4.48	0.0737889	1.13	Solyc03g114470 Solyc04g051700
Biological Process	cell morphogenesis involved in differentiation	4	GO:0000904	4	215	222	30306	2.54	0.0740044	1.13	Solyc04g078870 Solyc05g008060 Solyc09g082060 Solyc12g006470
Biological Process	organic anion transport	5	GO:0015711	4	216	222	30306	2.53	0.0749897	1.12	Solyc01g081390 Solyc03g078150 Solyc03g118090 Solyc12g042950
Biological Process	regulation of nervous system development	5	GO:0051960	2	62	222	30306	4.4	0.0758926	1.12	Solyc02g085670 Solyc04g078870
Biological Process	hemicellulose metabolic process	6	GO:0010410	2	62	222	30306	4.4	0.0758926	1.12	Solyc01g104950 Solyc05g051260
Biological Process	protein localization to membrane	4	GO:0072657	2	62	222	30306	4.4	0.0758926	1.12	Solyc08g083380 Solyc11g066110
Biological Process	alcohol biosynthetic process	4	GO:0046165	2	62	222	30306	4.4	0.0758926	1.12	Solyc04g054740 Solyc05g051850
Biological Process	regulation of cellular protein metabolic process	2	GO:0032268	6	402	222	30306	2.04	0.0763851	1.12	Solyc03g098740 Solyc04g005330 Solyc09g015310 Solyc11g006000 Solyc11g016990 Solyc12g019860
Biological Process	regulation of defense response	5	GO:0031347	5	309	222	30306	2.21	0.0778025	1.11	Solyc03g120980 Solyc04g082510 Solyc06g076040 Solyc09g059430 Solyc11g016990
Biological Process	regulation of immune system process	3	GO:0002682	4	219	222	30306	2.49	0.0779853	1.11	Solyc04g082510 Solyc06g076040 Solyc08g075940 Solyc09g059430
Biological Process	carbohydrate transmembrane transport	3	GO:0034219	2	63	222	30306	4.33	0.0780152	1.11	Solyc01g081390 Solyc03g096950
Biological Process	ribonucleoprotein complex biogenesis	4	GO:0022613	6	405	222	30306	2.02	0.0785153	1.11	Solyc03g058190 Solyc05g055880 Solyc06g072250 Solyc09g007440 Solyc10g006260 Solyc12g015640
Biological Process	multicellular organismal reproductive process	2	GO:0048609	4	220	222	30306	2.48	0.078997	1.1	Solyc02g084990 Solyc02g085670 Solyc02g094100 Solyc10g080210
Biological Process	regulation of phosphorylation	7	GO:0042325	3	137	222	30306	2.99	0.0798608	1.1	Solyc04g005330 Solyc11g006000 Solyc11g016990
Biological Process	ncRNA metabolic process	6	GO:0034660	6	407	222	30306	2.01	0.0799539	1.1	Solyc03g058190 Solyc04g005300 Solyc05g055880 Solyc06g072250 Solyc08g008250 Solyc09g007440
Biological Process	response to UV-B	6	GO:0010224	2	65	222	30306	4.2	0.0823157	1.08	Solyc05g008810 Solyc07g055160
Biological Process	anther development	3	GO:0048653	2	65	222	30306	4.2	0.0823157	1.08	Solyc01g104400 Solyc10g080210
Biological Process	carbohydrate transport	5	GO:0008643	2	65	222	30306	4.2	0.0823157	1.08	Solyc01g081390 Solyc03g096950
Biological Process	inorganic ion transmembrane transport	4	GO:0098660	5	316	222	30306	2.16	0.0837096	1.08	Solyc02g068590 Solyc03g096950 Solyc03g120980 Solyc06g050170 Solyc11g066660
Biological Process	plant organ formation	3	GO:1905393	3	140	222	30306	2.93	0.0839529	1.08	Solyc05g012020 Solyc07g055920 Solyc09g074520
Biological Process	terpenoid biosynthetic process	5	GO:0016114	3	140	222	30306	2.93	0.0839529	1.08	Solyc03g031860 Solyc03g115980 Solyc04g070980
Biological Process	protein localization to nucleus	6	GO:0034504	2	66	222	30306	4.14	0.0844929	1.07	Solyc02g032490 Solyc02g094610
Biological Process	positive regulation of cell differentiation	5	GO:0045597	2	66	222	30306	4.14	0.0844929	1.07	Solyc04g005330 Solyc12g014460
Biological Process	regulation of peptide transport	5	GO:0090087	2	66	222	30306	4.14	0.0844929	1.07	Solyc01g006970 Solyc03g114470
Biological Process	regulation of protein transport	5	GO:0051223	2	66	222	30306	4.14	0.0844929	1.07	Solyc01g006970 Solyc03g114470
Biological Process	production of siRNA involved in RNA interference	9	GO:0030422	2	66	222	30306	4.14	0.0844929	1.07	Solyc08g067200 Solyc08g075940
Biological Process	nucleobase-containing compound transport	5	GO:0015931	3	141	222	30306	2.9	0.0853366	1.07	Solyc02g032490 Solyc03g118090 Solyc12g042950
Biological Process	regulation of catabolic process	4	GO:0009894	3	142	222	30306	2.88	0.08673	1.06	Solyc01g006970 Solyc09g007850 Solyc10g086150
Biological Process	aging	2	GO:0007568	3	142	222	30306	2.88	0.08673	1.06	Solyc03g119060 Solyc09g011080 Solyc09g082060
Biological Process	cellular response to environmental stimulus	3	GO:0104004	4	228	222	30306	2.39	0.0873247	1.06	Solyc02g094100 Solyc04g008110 Solyc07g055160 Solyc08g006330
Biological Process	cellular response to abiotic stimulus	3	GO:0071214	4	228	222	30306	2.39	0.0873247	1.06	Solyc02g094100 Solyc04g008110 Solyc07g055160 Solyc08g006330
Biological Process	mitotic cell cycle process	3	GO:1903047	4	228	222	30306	2.39	0.0873247	1.06	Solyc07g051820 Solyc11g005030 Solyc11g072820 Solyc12g019860
Biological Process	regulation of post-embryonic development	5	GO:0048580	7	469	222	30306	2.04	0.0892317	1.05	Solyc03g096950 Solyc04g008110 Solyc05g005490 Solyc06g059760 Solyc06g076040 Solyc07g049530 Solyc08g006330
Biological Process	response to karrikin	3	GO:0080167	3	145	222	30306	2.82	0.0909678	1.04	Solyc06g034020 Solyc07g007300 Solyc08g006330
Biological Process	regulation of response to stress	4	GO:0080134	7	476	222	30306	2.01	0.0914369	1.04	Solyc02g094100 Solyc03g120980 Solyc04g082510 Solyc05g054420 Solyc06g076040 Solyc09g059430 Solyc11g016990
Biological Process	signaling	1	GO:0023052	15	1298	222	30306	1.58	0.0921647	1.04	Solyc01g080940 Solyc02g070890 Solyc02g085670 Solyc02g094610 Solyc04g008110 Solyc04g012160 Solyc04g078870 Solyc04g082510 Solyc06g071800 Solyc07g062140 Solyc09g059430 Solyc09g074520 Solyc11g006000 Solyc11g016990 Solyc12g019860
Biological Process	gene expression	4	GO:0010467	15	1307	222	30306	1.57	0.0933052	1.03	Solyc01g006970 Solyc03g058190 Solyc05g055880 Solyc06g072250 Solyc07g006130 Solyc07g150147 Solyc08g008250 Solyc08g067200 Solyc08g075940 Solyc09g007440 Solyc09g065720 Solyc10g006260 Solyc11g069700 Solyc12g006320 Solyc12g015640
Biological Process	carpel development	4	GO:0048440	2	70	222	30306	3.9	0.0933718	1.03	Solyc06g059760 Solyc07g055920
Biological Process	microtubule cytoskeleton organization	3	GO:0000226	3	148	222	30306	2.77	0.0952904	1.02	Solyc02g077670 Solyc05g005080 Solyc11g072820
Biological Process	glycerolipid biosynthetic process	4	GO:0045017	2	72	222	30306	3.79	0.0979085	1.01	Solyc04g054740 Solyc05g051850
Biological Process	DNA duplex unwinding	8	GO:0032508	2	72	222	30306	3.79	0.0979085	1.01	Solyc02g083190 Solyc08g074600
Biological Process	regulation of cellular response to alcohol	4	GO:1905957	3	150	222	30306	2.73	0.0982183	1.01	Solyc09g015830 Solyc09g091470 Solyc12g096020
Biological Process	plant epidermal cell differentiation	4	GO:0090627	3	150	222	30306	2.73	0.0982183	1.01	Solyc05g008060 Solyc07g051820 Solyc10g012370
Biological Process	regulation of response to alcohol	4	GO:1901419	3	150	222	30306	2.73	0.0982183	1.01	Solyc09g015830 Solyc09g091470 Solyc12g096020
Biological Process	purine-containing compound metabolic process	4	GO:0072521	4	238	222	30306	2.29	0.0983059	1.01	Solyc01g080940 Solyc02g094100 Solyc09g092390 Solyc11g065930
Biological Process	ribosome biogenesis	5	GO:0042254	5	333	222	30306	2.05	0.0990098	1	Solyc03g058190 Solyc05g055880 Solyc06g072250 Solyc09g007440 Solyc12g015640
Biological Process	multicellular organism reproduction	2	GO:0032504	4	239	222	30306	2.28	0.0994381	1	Solyc02g084990 Solyc02g085670 Solyc02g094100 Solyc10g080210
Biological Process	supramolecular fiber organization	4	GO:0097435	3	151	222	30306	2.71	0.0996958	1	Solyc04g077780 Solyc05g005080 Solyc11g072820
Biological Process	DNA geometric change	7	GO:0032392	2	73	222	30306	3.74	0.1002	1	Solyc02g083190 Solyc08g074600
Biological Process	regulation of DNA metabolic process	5	GO:0051052	3	152	222	30306	2.69	0.101182	0.99	Solyc01g006970 Solyc02g094100 Solyc05g054420
Biological Process	cell wall biogenesis	3	GO:0042546	3	152	222	30306	2.69	0.101182	0.99	Solyc07g051820 Solyc07g062140 Solyc11g008630
Biological Process	hormone biosynthetic process	3	GO:0042446	4	241	222	30306	2.27	0.101721	0.99	Solyc02g036350 Solyc06g074090 Solyc07g049530 Solyc09g091470
Biological Process	regulation of molecular function	2	GO:0065009	7	503	222	30306	1.9	0.102037	0.99	Solyc02g070890 Solyc03g098740 Solyc03g112060 Solyc09g007160 Solyc09g011080 Solyc11g006000 Solyc11g016990
Biological Process	response to carbohydrate	4	GO:0009743	3	154	222	30306	2.66	0.104182	0.98	Solyc04g008110 Solyc06g068670 Solyc07g062140
Biological Process	cation transmembrane transport	4	GO:0098655	5	339	222	30306	2.01	0.104725	0.98	Solyc02g068590 Solyc03g096950 Solyc03g120980 Solyc06g050170 Solyc11g066660
Biological Process	response to red light	6	GO:0010114	2	75	222	30306	3.64	0.104827	0.98	Solyc05g056050 Solyc07g047850
Biological Process	negative regulation of response to alcohol	5	GO:1901420	2	75	222	30306	3.64	0.104827	0.98	Solyc09g015830 Solyc12g096020
Biological Process	cellular amide metabolic process	4	GO:0043603	7	513	222	30306	1.86	0.106778	0.97	Solyc01g080940 Solyc03g119200 Solyc07g006130 Solyc07g056510 Solyc09g007150 Solyc11g069700 Solyc12g011310
Biological Process	unidimensional cell growth	3	GO:0009826	4	246	222	30306	2.22	0.107532	0.97	Solyc05g005080 Solyc09g082060 Solyc11g072820 Solyc12g006470
Biological Process	regulation of localization	3	GO:0032879	5	342	222	30306	2	0.107643	0.97	Solyc01g006970 Solyc02g070890 Solyc03g114470 Solyc09g007160 Solyc12g014460
Biological Process	ncRNA processing	7	GO:0034470	5	342	222	30306	2	0.107643	0.97	Solyc03g058190 Solyc05g055880 Solyc06g072250 Solyc08g008250 Solyc09g007440
Biological Process	gene silencing by RNA	7	GO:0031047	3	157	222	30306	2.61	0.108746	0.96	Solyc05g054420 Solyc08g067200 Solyc08g075940
Biological Process	mitotic cell cycle	3	GO:0000278	4	248	222	30306	2.2	0.109898	0.96	Solyc07g051820 Solyc11g005030 Solyc11g072820 Solyc12g019860
Biological Process	positive regulation of biological process	3	GO:0048518	16	1459	222	30306	1.5	0.112138	0.95	Solyc01g006970 Solyc03g096950 Solyc03g112060 Solyc03g114470 Solyc04g005330 Solyc04g082510 Solyc07g047850 Solyc07g049530 Solyc08g006330 Solyc09g015310 Solyc09g059430 Solyc09g091470 Solyc11g006000 Solyc12g009500 Solyc12g014460 Solyc12g019860
Biological Process	anatomical structure maturation	3	GO:0071695	3	160	222	30306	2.56	0.113387	0.95	Solyc05g008060 Solyc07g051820 Solyc10g012370
Biological Process	response to sucrose	6	GO:0009744	2	79	222	30306	3.46	0.11425	0.94	Solyc04g008110 Solyc06g068670
Biological Process	response to disaccharide	5	GO:0034285	2	79	222	30306	3.46	0.11425	0.94	Solyc04g008110 Solyc06g068670
Biological Process	metal ion transport	6	GO:0030001	4	252	222	30306	2.17	0.114699	0.94	Solyc02g068590 Solyc03g120980 Solyc06g050170 Solyc11g066660
Biological Process	activation of innate immune response	3	GO:0002218	2	80	222	30306	3.41	0.116639	0.93	Solyc04g082510 Solyc09g059430
Biological Process	intracellular protein transmembrane transport	4	GO:0065002	2	80	222	30306	3.41	0.116639	0.93	Solyc08g083380 Solyc11g066110
Biological Process	detection of stimulus	2	GO:0051606	2	80	222	30306	3.41	0.116639	0.93	Solyc02g070890 Solyc07g049530
Biological Process	cellular response to antibiotic	4	GO:0071236	2	80	222	30306	3.41	0.116639	0.93	Solyc02g087110 Solyc08g006330
Biological Process	gynoecium development	4	GO:0048467	2	81	222	30306	3.37	0.11904	0.92	Solyc06g059760 Solyc07g055920
Biological Process	DNA metabolic process	4	GO:0006259	7	536	222	30306	1.78	0.119272	0.92	Solyc02g083190 Solyc03g097190 Solyc03g117970 Solyc05g054420 Solyc08g067200 Solyc08g074600 Solyc08g075940
Biological Process	potassium ion transmembrane transport	6	GO:0071805	2	82	222	30306	3.33	0.121454	0.92	Solyc02g068590 Solyc06g050170
Biological Process	inorganic anion transport	6	GO:0015698	2	83	222	30306	3.29	0.12388	0.91	Solyc03g120570 Solyc04g008110
Biological Process	cellular response to carbohydrate stimulus	5	GO:0071322	2	83	222	30306	3.29	0.12388	0.91	Solyc04g008110 Solyc07g062140
Biological Process	DNA recombination	5	GO:0006310	3	167	222	30306	2.45	0.1245	0.9	Solyc02g083190 Solyc03g097190 Solyc08g074600
Biological Process	potassium ion transport	7	GO:0006813	2	84	222	30306	3.25	0.126318	0.9	Solyc02g068590 Solyc06g050170
Biological Process	negative regulation of cell cycle	5	GO:0045786	2	84	222	30306	3.25	0.126318	0.9	Solyc02g094100 Solyc12g019860
Biological Process	cellular response to ethylene stimulus	5	GO:0071369	2	85	222	30306	3.21	0.128767	0.89	Solyc06g066030 Solyc08g059800
Biological Process	recombinational repair	6	GO:0000725	2	85	222	30306	3.21	0.128767	0.89	Solyc02g083190 Solyc08g074600
Biological Process	protein transmembrane transport	3	GO:0071806	2	85	222	30306	3.21	0.128767	0.89	Solyc08g083380 Solyc11g066110
Biological Process	activation of immune response	2	GO:0002253	2	85	222	30306	3.21	0.128767	0.89	Solyc04g082510 Solyc09g059430
Biological Process	regulation of phosphate metabolic process	6	GO:0019220	3	170	222	30306	2.41	0.12938	0.89	Solyc04g005330 Solyc11g006000 Solyc11g016990
Biological Process	regulation of phosphorus metabolic process	5	GO:0051174	3	170	222	30306	2.41	0.12938	0.89	Solyc04g005330 Solyc11g006000 Solyc11g016990
Biological Process	cellular component morphogenesis	3	GO:0032989	6	417	222	30306	1.96	0.132998	0.88	Solyc04g078870 Solyc05g005080 Solyc05g008060 Solyc09g082060 Solyc11g072820 Solyc12g006470
Biological Process	positive regulation of molecular function	3	GO:0044093	4	268	222	30306	2.04	0.134793	0.87	Solyc03g112060 Solyc09g007160 Solyc09g011080 Solyc11g006000
Biological Process	peptide metabolic process	4	GO:0006518	6	423	222	30306	1.94	0.135625	0.87	Solyc03g119200 Solyc07g006130 Solyc07g056510 Solyc09g007150 Solyc11g069700 Solyc12g011310
Biological Process	cellular response to abscisic acid stimulus	5	GO:0071215	3	174	222	30306	2.35	0.13599	0.87	Solyc04g012160 Solyc07g047850 Solyc08g006330
Biological Process	cellular response to alcohol	5	GO:0097306	3	176	222	30306	2.33	0.139338	0.86	Solyc04g012160 Solyc07g047850 Solyc08g006330
Biological Process	cell cycle process	2	GO:0022402	6	433	222	30306	1.89	0.140486	0.85	Solyc02g094100 Solyc03g097190 Solyc07g051820 Solyc11g005030 Solyc11g072820 Solyc12g019860
Biological Process	response to brassinosteroid	4	GO:0009741	2	91	222	30306	3	0.143684	0.84	Solyc01g080940 Solyc09g015830
Biological Process	regulation of vesicle-mediated transport	4	GO:0060627	2	91	222	30306	3	0.143684	0.84	Solyc09g007160 Solyc12g014460
Biological Process	cell cycle	2	GO:0007049	6	446	222	30306	1.84	0.147669	0.83	Solyc02g094100 Solyc03g097190 Solyc07g051820 Solyc11g005030 Solyc11g072820 Solyc12g019860
Biological Process	response to blue light	5	GO:0009637	2	93	222	30306	2.94	0.148734	0.83	Solyc05g056050 Solyc07g047850
Biological Process	generation of neurons	5	GO:0048699	2	94	222	30306	2.9	0.151273	0.82	Solyc04g078870 Solyc12g014460
Biological Process	regulation of protein metabolic process	5	GO:0051246	6	454	222	30306	1.8	0.152555	0.82	Solyc03g098740 Solyc04g005330 Solyc09g015310 Solyc11g006000 Solyc11g016990 Solyc12g019860
Biological Process	homeostatic process	3	GO:0042592	6	454	222	30306	1.8	0.152555	0.82	Solyc02g079960 Solyc04g008110 Solyc05g008060 Solyc07g007670 Solyc07g047850 Solyc11g066660
Biological Process	programmed cell death	3	GO:0012501	3	184	222	30306	2.23	0.153001	0.82	Solyc02g085670 Solyc03g098740 Solyc09g059430
Biological Process	regulation of protein kinase activity	6	GO:0045859	2	95	222	30306	2.87	0.15382	0.81	Solyc11g006000 Solyc11g016990
Biological Process	regulation of kinase activity	5	GO:0043549	2	96	222	30306	2.84	0.156376	0.81	Solyc11g006000 Solyc11g016990
Biological Process	pollen tube growth	3	GO:0009860	2	96	222	30306	2.84	0.156376	0.81	Solyc09g082060 Solyc12g006470
Biological Process	lateral root development	5	GO:0048527	2	104	222	30306	2.63	0.177092	0.75	Solyc06g072250 Solyc09g074520
Biological Process	cellular response to dsRNA	5	GO:0071359	2	105	222	30306	2.6	0.179712	0.75	Solyc08g067200 Solyc08g075940
Biological Process	regulation of translation	6	GO:0006417	2	105	222	30306	2.6	0.179712	0.75	Solyc09g015310 Solyc12g019860
Biological Process	regulation of gene expression, epigenetic	6	GO:0040029	3	200	222	30306	2.05	0.181496	0.74	Solyc05g054420 Solyc08g067200 Solyc08g075940
Biological Process	positive regulation of innate immune response	6	GO:0045089	2	106	222	30306	2.58	0.182338	0.74	Solyc04g082510 Solyc09g059430
[truncated: 113 more rows]

## Sheet: Regulated_GO_enrich_CR-1
GO Terms Level 1	GO Terms Description	GO Terms Level	GO Terms ID	Mapping	Background	All Mapping	All Background	Fold Enrichment	Fisher's exact test p value	LOG10(p value)	Related proteins
[truncated: 799 more rows]

[truncated: 1 more sheets: Regulated_GO_enrich_CR-21]
