# Supplementary material for: E3 ligase SlCOP1-1 stabilizes transcription factor SlOpaque2 and enhances fruit resistance to Botrytis cinerea in tomato
Source: Plant Physiol. 2024 Jul 30;196(2):1196–213. doi: 10.1093/plphys/kiae404 (PMC11444291; doi:10.1093/plphys/kiae404)
Supplement: kiae404_Supplementary_Data [file kiae404_supplementary_data.zip › Supplementary Tables.xlsx]

## Sheet: Table S1
Supplementary Table S1. Proteins identified via Y2H screen using SlCOP1-1 as a bait.
ITAG locus	Description	Hits
Solyc11g072450	ATPase, F0 complex, subunit D, mitochondrial	5
Solyc02g063130	UV excision repair protein RAD23	4
Solyc05g009320	LOB domain protein 42	4
Solyc05g053870	E3 ubiquitin-protein ligase RGLG2	4
Solyc11g073280	RNA binding protein	4
Solyc01g102410	Glutaminyl-tRNA synthetase	3
Solyc04g049910	Nuclear transcription factor Y subunit B-3	3
Solyc04g082560 / Solyc08g069130	Actin cytoskeleton-regulatory complex protein PAN1 / Pentatricopeptide repeat-containing protein	3
Solyc07g017490	Red family protein	3
Solyc09g076040	Protein SUPPRESSOR OF GENE SILENCING 3	3
Solyc09g083000	Armadillo repeat-containing protein LFR	3
Solyc10g047650	p8MTCP1	3
Solyc01g105340	Chaperone protein dnaJ	2
Solyc03g121840	Histone H1-like protein	2
Solyc05g053390	Prefoldin subunit 3	2
Solyc06g073150	COP9 signalosome complex subunit 5b	2
Solyc08g081580	Pin2-interacting protein X1	2
Solyc09g009260	Fructose-bisphosphate aldolase	2
Solyc09g010670	DP-2 transcription factor-like	2
Solyc10g085810	Vacuolar protein-sorting-associated protein 37 homolog 1	2
Solyc12g016190	High mobility group family (AT-rich interaction region)	2
Solyc00g009020	Mitochondrial ATP synthase	1
Solyc01g049650	Pyruvate kinase	1
Solyc01g094410	Phosphoribosylanthranilate transferase	1
Solyc01g094790	Cysteine synthase A	1
Solyc01g096780	Sad1/UNC-like	1
Solyc01g104470	mRNA turnover protein 4 homolog	1
Solyc01g109710	Universal stress protein	1
Solyc02g069640	Gamma-soluble NSF attachment protein	1
Solyc02g084550	Chromosome 10 contig 1 DNA sequence	1
Solyc02g087780	Aldose-1-epimerase-like protein	1
Solyc02g094120	Sulfite oxidase	1
Solyc03g095190	ATPase, F1 complex, delta/epsilon subunit	1
Solyc03g114790	N(4)-(Beta-N-acetylglucosaminyl)-L-asparaginase	1
Solyc03g116490	Os05g0176300 protein	1
Solyc03g117970	Novel protein similar to vertebrate ADP-ribosyltransferase	1
Solyc03g119040	G-protein beta WD-40 repeat, region	1
Solyc03g120430	Glycerate kinase	1
Solyc03g122020	Transcription initiation factor TFIID subunit 12	1
Solyc04g005670	Kelch-like protein 17, F-box	1
Solyc04g078390	Cyclin-like F-box	1
Solyc04g078880	Genomic DNA chromosome 5 P1 clone MBD2	1
Solyc05g009420	Unknown Protein	1
Solyc05g011980	Unknown Protein	1
Solyc05g018520	NADH-cytochrome b5 reductase-like protein	1
Solyc05g051330	DNA-binding storekeeper protein-related transcriptional regulator	1
Solyc05g052980	Protein phosphatase 2C	1
Solyc06g005080	Pep3/Vps18/deep orange	1
Solyc06g051400	Omega-3 fatty acid desaturase	1
Solyc06g064890	Transcription initiation factor IIE subunit beta	1
Solyc06g075780	Cys2/His2 zinc-finger transcription factor	1
Solyc07g045410	Pentatricopeptide repeat-containing protein	1
Solyc07g055690	Curculin-like (mannose-binding) lectin	1
Solyc08g008120	Ubiquitin ligase, Det1/DDB1-complexing	1
Solyc08g022080	bZIP transcription factor, bZIP-1 (Opaque 2)	1
Solyc08g077680	Kinase interacting protein 1-like	1
Solyc09g055700	Myosin-like protein	1
Solyc10g047930	Peptide methionine sulfoxide reductase msrB	1
Solyc10g078440	VQ motif family protein	1
Solyc11g062010	Chromodomain-helicase-DNA-binding protein 1 (SNF2-related)	1
Solyc11g068740	Methyl-CpG DNA binding	1
Solyc11g072690	2-dehydro-3-deoxyphosphooctonate aldolase	1
Solyc12g009560	EIN3-binding F-box protein 1 (Cyclin-like F-box)	1
Solyc12g056940	Acetyl-CoA carboxylase	1
Solyc12g057040	Cryptochrome 1b	1

## Sheet: Table S2
Supplementary Table S2. Primers used in this study.
Purpose	Vector construct	Primer sequence (5'→3')	Restriction sites
Overexpression of SlCOP1 in tomato and Arabidopsis	pCambia1302-SlCOP1	F:ATTTGGAGAGGACAGGGTACCATGGTGGAAAGTTCAGTTGG	KpnI/SalI
		R:TCAGGAACATCGTATGGGTAAGCTGCAAGGACTAACACTT	BsaI
Generation of slcop1 mutants	pYLCRISPR/Cas9Pubi-H-SlCOP1	Target1-U6-1T#-:GAAAGTTCAGTTGGAGGGGCaatcactacttcgtct
		Target1-U6-1gRT#+:agacgaagtagtgattGCCCCTCCAACTGAACTTTC
		Target2-U6-29T#-:GGGGGTAGTGTAACTCTAACaatctcttagtcgact
		Target2-U6-29gRT#+:agtcgactaagagattGTTAGAGTTACACTACCCCC
Subcellular localization	pCambia2300-mCherry-SlOpaque2	F:TCCTGCTCCTGCTCCTGCATGCCGATGATGCTATCCAATAGAG	KpnI/SalI
		R:CTCTAGCATGGCCGGTCGACCTAGCCTCTCGCGTTTTGC
Subcellular localization	pCambia2300-SlCOP1-eGFP	F:CAATTTACTATTCTAGGGTACCATGGTGGAAAGTTCAGTTGGAG	KpnI/SalI
		R:GCAGGAGCAGGAGCAGGAAGCTGCAAGGACTAACACTT
Yeast two-hybrid	pGBKT7-SlCOP1	F:CATATGGCCATGGAGGCCGAAATGGTGGAAAGTTCAGTTGG	EcoRI/BamHI
		R:CGGCCGCTGCAGGTCGACGTCAAGCTGCAAGGACTAACA
Yeast two-hybrid	pGADT7-SlOpaque2	F:ATATGGCCATGGAGGCCAGTATGCCGATGATGCTATCCAATAG	EcoRI/SalI
		R:TCTGCAGCTCGAGCTCGATGCTAGCCTCTCGCGTTTTGC
Luciferase complementation imaging assay	pCambia1300-cLUC-SlOpaque2	F:TCGTACGCGTCCCGGGGCATGCCGATGATGCTATCCAATAG	KpnI/SalI
		R:TACGAACGAAAGCTCTGCAGCTAGCCTCTCGCGTTTTGC
Luciferase complementation imaging assay	pCambia1300-SlCOP1-nLUC	F:GGACGAGCTCGGTACCCGATGGTGGAAAGTTCAGTTGGAGG	BamHI/SalI
		R:CGGGACGCGTACGAGATCTGAGCTGCAAGGACTAACACTT
Prokaryotic expression of MBP-tagged SlCOP1	pETMALc-H-SlCOP1	F:CCGCTGGTTCCGCGTGGATCCATGGTGGAAAGTTCAGTTGGAGG	SalI/HindIII
		R:CTCGAGTGCGGCCGCAAGCTAGCTGCAAGGACTAACACTT
Prokaryotic expression of GST-tagged SlOpaque2	pGEX-4T-2-SlOpaque2	F:CCCTGGGATCCCCGGAATTCATGCCGATGATGCTATCCAATAG	EcoRI/SaclI
		R:GATGCGGCCGCTCGAGTCGACTAGCCTCTCGCGTTTTGC
Co-immunoprecipitation assay; protein stability and degradation assays	pCambia2300-HA-SlCOP1	F:ATTTACTATTCTAGGGTACCATGGTGGAAAGTTCAGTTGGAGG	BamHI/SalI
		R:TATGGGTATCTAGACTGCAGAGCTGCAAGGACTAACACTT
Co-immunoprecipitation assay; protein stability and degradation assays	pCambia2300-GFP-SlOpaque2	F:TCCTGCTCCTGCTCCTGCATGCCGATGATGCTATCCAATAGAG	KpnI/SalI
		R:CTCTAGCATGGCCGGTCGACCTAGCCTCTCGCGTTTTGC
Prokaryotic expression of S-tagged SlOpaque2	pET-30a-SlOpaque2	F:ATGGACAGCCCAGATCTGATGCCGATGATGCTATCCAATAGAG	KpnI/HindIII
		R:CTCGAGTGCGGCCGCAAGGCCTCTCGCGTTTTGCATT
Protein stability and degradation assays	pCambia2300-FLAG-SlOpaque2	F:ACAAAGATGATGACGATAAAATGCCGATGATGCTATCCAATAG	BamHI/SacI
		R:CGGTCGACTCTAGACTGCAGCTAGCCTCTCGCGTTTTGC
In vivo ubiquitination assay	pCambia2300-SlCOP1	F:CAATTTACTATTCTAGGGTACCATGGTGGAAAGTTCAGTTGG	BamHI/SaclI
		R:CTCTAGCATGGCCGGTCGACTCAAGCTGCAAGGACTAACAC
In vivo ubiquitination assay	pCambia2300-HA-SlOpaque2	F:ATGACGTTCCAGATTACGCTATGCCGATGATGCTATCCAATAG	BamHI/SaclI
		R:TGCGGACTCTAGCATGGCCGCTAGCCTCTCGCGTTTTGC
		K18-1-R:GTCTTCTTCTTCTCGAGCGTC
		K18-2-F:GCTCGAGAAGAAGAAGACAAGCCCATCTGACAGAACTAGAG
		K18-4-F:GACAATAGAGTATTGAGAGCCGATGTTGAGACATTGAGAGC
		K41-1-R:GCGTCTCAATAAAGAGGAGTTTTC
		K41-2-F:CTCCTCTTTATTGAGACGCTTGACTGACATAAGCCAGAAGTAC
		K49-1-R:CCTCTGGCTTATGTCAGTCAAG
		K49-2-F:ACTGACATAAGCCAGAGGTACAATGAAGCAGCAGTTGAC
		K61-1-R:GCTCTCAATACTCTATTGTCAACTG
		K70-2-F：TTGAGACATTGAGAGCAAGGGTGAAGATGGCTGAAGAAACTG
		K70-2-R:CCTTGCTCTCAATGTCTCAACATC
		K72-2-F:CATTGAGAGCAAAGGTGAGGATGGCTGAAGAAACTGTTAAAAGAG
		K72-2-R:CCTCACCTTTGCTCTCAATGTC
		K79-1-R:CTTCTAACAGTTTCTTCAGCCATC
		K79-2-F:GCTGAAGAAACTGTTAGAAGAGTTACTGGGTTGAATCCTCTATTC
Transcriptional activity assay	pEAQ-BD-SlOpaque2	F:CTGTATCGCCGACCGGTAGGATGCCGATGATGCTATCCAATAG	StuI
		R:AATGAAACCAGAGTTAAAGGCTAGCCTCTCGCGTTTTGC
Virus-induced gene silencing assay	pTRV2-SlOpaque2	F:AGGTTACCGAATTCTCTAGAAGTGAAAGATGGCATCATTAC	BamHI/KpnI
		R:GCCTCGAGACGCGTGAGCTCATGCTATCCAATAGAGAATCAGC
	pTRV1	F:AACCTGGGCGAAGGACAC
		R:GCGGCACGGATTCTCAAC
	pTRV2	F:TTACTCAAGGAAGCACGATG
		R:TCAATCAAGATCAGTCGAG
Quantative RT-PCR for SlCOP1		F:GCTCAAATAAGCTCTCCTGGACC
		R:GCTTCTTCCTAACCACAGCCAG
Quantative RT-PCR for SlCOP1L		F:TCGTGCTGGCACTTCACAG
		R:TCTGATCCACCGTGGTTGTC
Quantative RT-PCR for SlActin		F:TGTCCCTATTTACGAGGGTTATGC
		R:AGTTAAATCACGACCAGCAAGAT
Quantative RT-PCR for AtActin		F:GCTGAGAGATTCAGATGCCCA
		R:GTGGATTCCAGCAGCTTCCAT
Quantative RT-PCR for SlOpaque2		F:GCATAACGAATATTTGAAGTCCTC
		R:CTACTCTTACTTGAGAGACCTGC
Quantative PCR for BcActin2		F:ACTCATATGTTGGAGATGAAGCGCA
		R:AATGTTACCATACAAATCCTTACGGA
Quantative PCR for SlActin		F:CAGCAGATGTGGATCTCAAA
		R:CTGTGGACAATGGAAGGAC
